# Supplementary material for: A metagenome-wide association study of gut microbiota in hepatitis B virus-related cirrhosis in northwest China
Source: Front Genet. 2025 Aug 20;16:1619911. doi: 10.3389/fgene.2025.1619911 (PMC12404923; doi:10.3389/fgene.2025.1619911)
Supplement: Supplementary file 5 [file Table1.xlsx]

## Sheet: Tab S1. Demographic data
ID	Group	Age	BMI	Gender	Height	Weight	BMI	Defecation frequents	Smoking	Drinking	Nationality	Location	Antibiotics in recent month	Medicine	Surgery	Organic heart disease	Allege	Diarrhoea or Constipation	Informed content	T2D	Hypertension	CHD	Stroke
GY12	LC	44	22.7204	F	173	68	22.7204	1	N	N	Han	Lanzhou	N	N	N	N	N	N	N	N	N	N	N
GY18	LC	55	25.2493	F	178	80	25.2493	1	N	N	Han	Lanzhou	N	N	N	N	N	N	N	N	N	N	N
GY19	LC	32	21.9525	F	176	68	21.9525	1	N	N	Han	Lanzhou	N	N	N	N	N	N	N	N	N	N	N
GY23	LC	38	22.2041	F	175	68	22.2041	1	N	N	Han	Lanzhou	N	N	N	N	N	N	N	N	N	N	N
GY26	LC	56	22.7903	F	174	69	22.7903	1	N	N	Han	Lanzhou	N	N	N	N	N	N	N	N	N	N	N
GY27	LC	50	21.4692	F	174	65	21.4692	1	Y	N	Han	Lanzhou	N	N	N	N	N	N	N	N	N	N	N
GY29	LC	47	21.0498	F	173	63	21.0498	1	N	N	Han	Lanzhou	N	N	N	N	N	N	N	N	N	N	N
GY3	LC	37	21.2245	F	175	65	21.2245	1	N	N	Han	Lanzhou	N	N	N	N	N	N	N	N	N	N	N
GY31	LC	33	20.4152	F	170	59	20.4152	1	N	N	Han	Lanzhou	N	N	N	N	N	N	N	N	N	N	N
GY33	LC	62	23.5078	F	165	64	23.5078	3	N	N	Han	Lanzhou	N	N	N	N	N	N	N	N	N	N	N
GY38	LC	48	21.0077	F	169	60	21.0077	3	N	N	Han	Lanzhou	N	N	N	N	N	N	N	N	N	N	N
GY4	LC	39	23.1481	F	180	75	23.1481	1	N	N	Han	Lanzhou	N	N	N	N	N	N	N	N	N	N	N
GY40	LC	57	21.2953	F	172	63	21.2953	1	N	N	Han	Lanzhou	N	N	N	N	N	N	N	N	N	N	N
GY42	LC	53	24.2215	F	170	70	24.2215	1	N	N	Han	Lanzhou	N	N	N	N	N	N	N	N	N	N	N
GY46	LC	58	22.3863	F	173	67	22.3863	1	N	N	Han	Lanzhou	N	N	N	N	N	N	N	N	N	N	N
GY47	LC	51	21.9713	F	172	65	21.9713	1	N	N	Han	Lanzhou	N	N	N	N	N	N	N	N	N	N	N
GY48	LC	28	22.7204	F	173	68	22.7204	1	N	N	Han	Lanzhou	N	N	N	N	N	N	N	N	N	N	N
GY49	LC	54	24.2123	F	176	75	24.2123	1	N	N	Han	Lanzhou	N	N	N	N	N	N	N	N	N	N	N
GY52	LC	40	22.8571	F	175	70	22.8571	1	N	N	Han	Lanzhou	N	N	N	N	N	N	N	N	N	N	N
GY55	LC	53	21.7181	F	173	65	21.7181	1	N	N	Han	Lanzhou	N	N	N	N	N	N	N	N	N	N	N
GY57	LC	57	20.202	F	165	55	20.202	1	N	N	Han	Lanzhou	N	N	N	N	N	N	N	N	N	N	N
GY6	LC	61	21.7982	F	183	73	21.7982	1	N	N	Han	Lanzhou	N	N	N	N	N	N	N	N	N	N	N
GY60	LC	51	19.3698	F	176	60	19.3698	1	N	N	Han	Lanzhou	N	N	N	N	N	N	N	N	N	N	N
GY62	LC	56	21.9713	F	172	65	21.9713	1	N	N	Han	Lanzhou	N	N	N	N	N	N	N	N	N	N	N
GY65	LC	36	21.2245	F	175	65	21.2245	1	N	N	Han	Lanzhou	N	N	N	N	N	N	N	N	N	N	N
GY66	LC	47	22.4913	F	170	65	22.4913	1	N	N	Han	Lanzhou	N	N	N	N	N	N	N	N	N	N	N
GY68	LC	58	22.231	F	167	62	22.231	1	N	N	Han	Lanzhou	N	N	N	N	N	N	N	N	N	N	N
H018	HC	68	21.875	F	160	56	21.875	1	N	N	Han	Lanzhou	N	N	N	N	N	N	N	N	N	N	N
H021	HC	45	19.7239	F	156	48	19.7239	1	N	N	Han	Lanzhou	N	N	N	N	N	N	N	N	N	N	N
H033	HC	54	24.4141	F	160	62.5	24.4141	1	N	N	Han	Lanzhou	N	N	N	N	N	N	N	N	N	N	N
H039	HC	41	23.8281	F	160	61	23.8281	1	N	N	Han	Lanzhou	N	N	N	N	N	N	N	N	N	N	N
H053	HC	56	23.5294	F	170	68	23.5294	2	N	N	Han	Lanzhou	N	N	N	N	N	N	N	N	N	N	N
H056	HC	46	21.9261	F	154	52	21.9261	2	N	N	Han	Lanzhou	N	N	N	N	N	N	N	N	N	N	N
H077	HC	42	20.3125	F	160	52	20.3125	2	N	N	Han	Lanzhou	N	N	N	N	N	N	N	N	N	N	N
H086	HC	53	22.9568	F	165	62.5	22.9568	1	N	N	Han	Lanzhou	N	N	N	N	N	N	N	N	N	N	N
H099	HC	39	21.0938	F	160	54	21.0938	1	N	N	Han	Lanzhou	N	N	N	N	N	N	N	N	N	N	N
H100	HC	56	24.1415	F	155	58	24.1415	2	N	N	Han	Lanzhou	N	N	N	N	N	N	N	N	N	N	N
H108	HC	49	24.7934	F	165	67.5	24.7934	1	N	N	Han	Lanzhou	N	N	N	N	N	N	N	N	N	N	N
H112	HC	52	22.4941	F	164	60.5	22.4941	2	N	N	Han	Lanzhou	N	N	N	N	N	N	N	N	N	N	N
H116	HC	61	18.8271	F	158	47	18.8271	2	N	N	Han	Lanzhou	N	N	N	N	N	N	N	N	N	N	N
H121	HC	38	19.563	F	155	47	19.563	2	N	N	Han	Lanzhou	N	N	N	N	N	N	N	N	N	N	N
H130	HC	61	21.0938	F	160	54	21.0938	1	N	N	Hui	Lanzhou	N	N	N	N	N	N	N	N	N	N	N
H141	HC	51	23.4375	F	160	60	23.4375	1	N	N	Han	Lanzhou	N	N	N	N	N	N	N	N	N	N	N
H142	HC	37	22.8928	F	155	55	22.8928	1	N	N	Han	Lanzhou	N	N	N	N	N	N	N	N	N	N	N
H143	HC	64	23.1473	F	161	60	23.1473	1	N	N	Han	Lanzhou	N	N	N	N	N	N	N	N	N	N	N
H153	HC	65	23.1473	F	161	60	23.1473	1	N	N	Han	Lanzhou	N	N	N	N	N	N	N	N	N	N	N
H156	HC	61	23.634	F	158	59	23.634	1	N	N	Han	Lanzhou	N	N	N	N	N	N	N	N	N	N	N
H157	HC	62	23.8281	F	160	61	23.8281	1	N	N	Han	Lanzhou	N	N	N	N	N	N	N	N	N	N	N
H159	HC	45	24.2188	F	160	62	24.2188	1	N	N	Han	Lanzhou	N	N	N	N	N	N	N	N	N	N	N
H164	HC	41	21.3039	F	165	58	21.3039	0.4	N	N	Han	Lanzhou	N	N	N	N	N	N	N	N	N	N	N
H7_136	HC	40	20.9366	F	165	57	20.9366	2	N	N	Han	Lanzhou	N	N	N	N	N	N	N	N	N	N	N
H7_143	HC	57	23.6328	F	160	60.5	23.6328	0.5	N	N	Han	Lanzhou	N	N	N	N	N	N	N	N	N	N	N
H7_145	HC	51	20.7612	F	170	60	20.7612	1	N	N	Han	Lanzhou	N	N	N	N	N	N	N	N	N	N	N
GY1	LC	49	20.83	M	158	52	20.83	1	N	N	Han	Lanzhou	N	N	N	N	N	N	N	N	N	N	N
GY14	LC	60	21.3675	M	156	52	21.3675	1	N	N	Han	Lanzhou	N	N	N	N	N	N	N	N	N	N	N
GY17	LC	59	23.7332	M	159	60	23.7332	1	N	N	Han	Lanzhou	N	N	N	N	N	N	N	N	N	N	N
GY22	LC	69	21.3039	M	165	58	21.3039	1	N	N	Han	Lanzhou	N	N	N	N	N	N	N	N	N	N	N
GY28	LC	67	24.7676	M	162	65	24.7676	1	N	N	Han	Lanzhou	N	N	N	N	N	N	N	N	N	N	N
GY37	LC	41	27.7671	M	153	65	27.7671	1	N	N	Han	Lanzhou	N	N	N	N	N	N	N	N	N	N	N
GY39	LC	58	22.2137	M	153	52	22.2137	1	N	N	Han	Lanzhou	N	N	N	N	N	N	N	N	N	N	N
GY41	LC	60	20.2848	M	157	50	20.2848	1	N	N	Han	Lanzhou	N	N	N	N	N	N	N	N	N	N	N
GY43	LC	55	22.2222	M	150	50	22.2222	1	N	N	Han	Lanzhou	N	N	N	N	N	N	N	N	N	N	N
GY44	LC	47	20.0288	M	158	50	20.0288	1	N	N	Han	Lanzhou	N	N	N	N	N	N	N	N	N	N	N
GY45	LC	57	19.9792	M	155	48	19.9792	1	N	N	Han	Lanzhou	N	N	N	N	N	N	N	N	N	N	N
GY5	LC	49	19.052	M	162	50	19.052	1	N	N	Han	Lanzhou	N	N	N	N	N	N	N	N	N	N	N
GY51	LC	37	20.7008	M	163	55	20.7008	1	N	N	Han	Lanzhou	N	N	N	N	N	N	N	N	N	N	N
GY63	LC	47	26.3702	M	157	65	26.3702	1	N	N	Han	Lanzhou	N	N	N	N	N	N	N	N	N	N	N
GY64	LC	60	24.0346	M	158	60	24.0346	1	N	N	Han	Lanzhou	N	N	N	N	N	N	N	N	N	N	N
GY7	LC	51	21.0962	M	157	52	21.0962	1	N	N	Han	Lanzhou	N	N	N	N	N	N	N	N	N	N	N
H062	HC	52	20.7612	M	170	60	20.7612	2	N	N	Han	Lanzhou	N	N	N	N	N	N	N	N	N	N	N
H066	HC	53	22.3435	M	177	70	22.3435	1	N	N	Han	Lanzhou	N	N	N	N	N	N	N	N	N	N	N
H069	HC	57	22.6474	M	172	67	22.6474	1	N	N	Han	Lanzhou	N	N	N	N	N	N	N	N	N	N	N
H071	HC	46	23.8751	M	165	65	23.8751	2	N	N	Han	Lanzhou	N	N	N	N	N	N	N	N	N	N	N
H072	HC	48	23.8087	M	169	68	23.8087	2	N	N	Han	Lanzhou	N	N	N	N	N	N	N	N	N	N	N
H093	HC	53	21.4533	M	170	62	21.4533	2	N	N	Han	Lanzhou	N	N	N	N	N	N	N	N	N	N	N
H095	HC	43	23.4509	M	174	71	23.4509	2	N	N	Han	Lanzhou	N	N	N	N	N	N	N	N	N	N	N
H096	HC	55	24.6914	M	180	80	24.6914	2	N	N	Han	Lanzhou	N	N	N	N	N	N	N	N	N	N	N
H104	HC	57	22.7204	M	173	68	22.7204	2	N	N	Han	Lanzhou	N	N	N	N	N	N	N	N	N	N	N
H109	HC	47	24.2215	M	170	70	24.2215	1	N	N	Han	Lanzhou	N	N	N	N	N	N	N	N	N	N	N
H120	HC	54	20.6575	M	169	59	20.6575	2	Y	N	Han	Lanzhou	N	N	N	N	N	N	N	N	N	N	N
H131	HC	54	23.8087	M	169	68	23.8087	2	Y	N	Han	Lanzhou	N	N	N	N	N	N	N	N	N	N	N
H133	HC	64	23.6713	M	178	75	23.6713	1	N	N	Han	Lanzhou	N	N	N	N	N	N	N	N	N	N	N
H134	HC	60	21.7993	M	170	63	21.7993	1	Y	N	Hui	Lanzhou	N	N	N	N	N	N	N	N	N	N	N
H149	HC	41	22.2291	M	171	65	22.2291	1	Y	N	Han	Lanzhou	N	N	N	N	N	N	N	N	N	N	N
H167	HC	33	21.2245	M	175	65	21.2245	1	Y	N	Han	Lanzhou	N	N	N	N	N	N	N	N	N	N	N
H7_163	HC	49	20.0474	M	173	60	20.0474	1	N	N	Han	Lanzhou	N	N	N	N	N	N	N	N	N	N	N

## Sheet: Tab S2. Clinical data
ID	Group	Erythrocyte	Thrombocyte	ALT	AST	ALP	r_GGT	Total protein	Albumin	Prothrombin time	PT_ratio	INR	APTT	Thrombin time	D_dimmer	FDP	TG	TC
GY1	1	3.5	59	35	54	87	13	53.4	26.2	15.8	52.9	1.35	35.9	16	4.79	13.5	0.5	2.49
GY12	1	4.1	105	55	36	51	18	68.3	39.5	12	95	1.02	25.5	15.8	0.42	2.2	NA	NA
GY14	1	3.6	52	29	42	101	28	71.8	44.1	13.1	76.4	1.11	28.6	18.3	0.58	1.6	NA	NA
GY17	1	4.3	47	33	31	101	30	73.6	44.8	13.4	73	1.14	34	17.1	0.38	0.7	NA	NA
GY18	1	4	66	67	99	120	73	68.7	28.9	14.7	60.6	1.25	35.4	17.2	3.02	13.2	NA	NA
GY19	1	2.2	124	19	27	51	13	59.6	38.5	13.1	76.4	1.11	25	16.8	0.68	1.5	0.35	2.28
GY22	1	4.3	43	29	56	69	22	71.7	40.5	14.5	62.3	1.24	32.6	19.7	3.22	8.6	0.84	2.66
GY23	1	5.9	84	33	46	94	30	73.8	47.5	12.4	87.4	1.05	31.2	19.6	0.19	0.4	1.3	2.48
GY26	1	4.2	61	415	613	245	375	77.9	32.7	15.3	56.4	1.31	34.7	21.4	4.98	14.5	1.33	3.73
GY27	1	3.5	93	15	20	65	54	63.5	32.5	14.2	65	1.21	33.8	18.5	1.8	4.7	0.67	3.49
GY28	1	4.3	83	51	63	96	128	71.2	34.9	13.3	74.1	1.13	29.8	19.3	3.78	8.6	NA	NA
GY29	1	6.2	141	48	42	103	189	82.5	51.3	11	118.3	0.93	26.8	20.2	0.23	0.4	1.14	4.68
GY3	1	4.7	50	56	26	54	34	64	38.6	13.8	68.8	1.17	27.9	17.6	0.88	3.2	0.54	2.32
GY31	1	4.3	48	344	212	131	133	66.9	37.8	16.5	50.2	1.41	32.3	21.3	0.02	0.2	0.73	3.11
GY33	1	4.17	137	126	203	489	384	68.6	33.5	14.9	63	1.36	34.7	15.7	2.27	6.43	1.59	4.51
GY37	1	4.33	60	27	43	157	47	77.1	35.6	14.3	67	1.29	34.2	18	2.2	4.93	0.91	3.68
GY38	1	5.4	97	40	53	135	144	72.2	46.7	11.2	113	0.95	33	18.5	0.55	1.3	NA	NA
GY39	1	4.3	6	17	30	117	17	76	48.5	12.2	94.3	1.03	25.4	17.3	0.2	0.5	0.77	4.28
GY4	1	5.8	145	35	30	113	42	66.6	42.8	12.2	91.1	1.03	40.9	21.2	0.12	0.9	1.9	3.35
GY40	1	3.9	49	37	26	91	44	57.5	37.8	12.1	93	1.03	27.1	19.5	0.23	0.4	NA	NA
GY41	1	4.2	62	55	42	156	92	74.6	43.2	12.1	97	1.03	28.5	17	0.03	0.2	0.64	5.16
GY42	1	5.6	151	34	30	111	28	73.6	46.9	11.6	112.4	0.98	35.4	17.2	0.14	1.3	0.97	4.26
GY43	1	4.3	58	40	44	186	56	78.6	42.7	11.6	112.4	0.98	25.4	17.4	0.23	0.4	0.46	4.66
GY44	1	4.5	240	13	22	88	13	70.8	39.8	11.9	97	1.01	28.5	19.3	0.37	1.3	NA	NA
GY45	1	5.6	117	19	19	105	89	56.4	37.2	12.1	93	1.03	25.6	17.7	0.59	2.3	NA	NA
GY46	1	4.5	60	35	40	64	31	61	35.6	17.1	47.5	1.47	39.6	18.7	0.1	1.3	0.36	2.87
GY47	1	5.2	163	19	22	67	12	58.9	38	12	99.8	1.02	26.7	17.9	0.07	1.6	NA	NA
GY48	1	5	142	26	23	95	15	53.6	39.5	11.6	103.5	0.98	28	19.3	0.02	0.4	NA	NA
GY49	1	5.1	132	42	29	107	26	70.7	44	11.8	99.1	1	29.7	18.6	0.29	0.4	2.44	3.89
GY5	1	3.9	96	10	27	84	31	66	35.6	11.9	97	1.01	30.5	19.1	0.38	0.4	1.2	2.57
GY50	1	4.9	293	43	50	165	68	64	39	14.3	63.2	1.22	33.2	20.2	0.63	2.2	NA	NA
GY51	1	3.8	47	28	29	64	50	80.4	44.4	13.9	59.8	1.26	37.5	18	0.17	0.9	0.45	2.99
GY55	1	3.7	63	52	177	126	190	58.9	32.6	15.9	53.2	1.36	32.9	22.6	0.76	1.8	0.81	3.22
GY57	1	4.5	53	19	35	118	34	78.9	35	17.5	45.9	1.5	47.4	18.3	8.57	12.6	0.48	2.76
GY6	1	4.3	128	107	48	179	246	61.1	35.5	13.3	74.1	1.13	26.9	16.6	0.5	0.9	0.41	2.13
GY60	1	4.6	55	686	912	201	47	59.8	35.3	28.5	23.1	2.48	49	28.9	2.84	7.3	NA	NA
GY62	1	3.2	39	53	61	167	84	55.8	27.7	14.5	62.3	1.24	41.5	18.3	0.17	2.9	NA	NA
GY63	1	4.5	244	34	25	83	40	73.6	41.7	10.8	123.9	0.91	23.7	17.2	0.1	1.6	NA	NA
GY64	1	3.8	40	18	31	155	24	65.9	34.6	17.3	46.7	1.48	38.6	20.2	0.21	0.7	0.75	2.72
GY65	1	3.3	45	17	28	128	9	61.6	37.2	16.7	49.3	1.43	42.1	19.2	0.16	1.1	0.46	2
GY66	1	5.9	93	33	37	64	91	71.7	47	11.6	103.5	0.98	32.2	19.6	0.05	0.6	0.71	4.54
GY68	1	4.2	79	48	55	121	150	73.5	32.8	13	77.6	1.1	30.5	19.4	0.55	1.1	1.12	3.98
GY7	1	4.7	188	19	19	65	14	72.9	47.4	11.4	108.1	0.97	25.9	20.6	0.03	0.4	1.48	5.23
H018	0	4.39	225	20	23	68	23	74.2	43.7	10.5	105	0.97	30.5	15.2	0.16	1.98	2.23	5.11
H021	0	4.24	260	9	17	68	6	78.7	45.8	12.2	83	1.13	31.1	15.4	0.18	0.6	0.77	4.78
H033	0	4.64	189	16	27	85	9	74.7	51.4	11.8	87	1.09	30.2	13.2	0.77	1.65	1.93	5.55
H039	0	4.39	225	20	23	68	23	74.2	43.7	10.5	105	0.97	30.5	15.2	0.16	1.98	2.23	5.11
H053	0	4.33	395	10	18	71	15	63.9	33.2	11.9	86	1.1	28.8	13.5	7.77	32.42	0.85	2.7
H056	0	4.9	213	16	18	44	27	79.1	45	10.4	106	0.96	28.6	12.9	0.36	0.67	1.15	5.32
H062	0	4.35	213	50	32	91	56	64.4	39.2	10.5	105	0.97	33.7	15.2	0.38	0.6	6.69	5.59
H066	0	5.82	249	27	30	85	29	78.5	50.2	11.2	94	1.04	33.3	13.7	0.14	1.98	2.78	4.69
H069	0	5.33	261	20	30	45	14	76.6	43.9	11.2	94	1.04	35.3	14.2	0.35	0.95	1.81	4.56
H071	0	4.83	191	15	18	77	27	66.9	42.2	10.2	123	0.91	31	13.9	0.15	1.98	4.36	4.24
H072	0	5.88	249	20	17	104	55	76.9	45.7	11.1	96	1.03	32.7	13.2	0.32	0.93	1.41	4.18
H077	0	4.55	192	22	38	96	20	77.4	39.3	10.2	117	0.92	29.1	15.1	0.18	0.89	1.44	3.83
H086	0	4.62	216	16	23	107	12	74.3	43	12.3	83	1.1	36.5	14.3	0.36	1.98	1.96	5.76
H093	0	5.26	122	34	25	101	22	69.2	38.6	12.6	81	1.14	30.8	13.9	0.35	1.54	1.41	3.29
H095	0	5.73	190	39	25	101	18	71.5	41.8	10.5	115	0.94	29.1	14.1	0.18	0.54	2.01	4.7
H096	0	5	82	43	29	96	25	68.5	41	13.2	69	1.22	30.1	13.3	0.12	0.66	1.2	3.8
H099	0	4.74	229	13	18	103	24	79.2	46	10	129	0.89	36.2	14.2	0.19	1.98	0.69	6.74
H100	0	4.5	178	20	32	83	21	75.5	43.7	10.3	115	0.93	34.5	12.5	0.3	1.25	0.95	3.67
H104	0	4.38	345	8	17	81	9	66.8	39	12.6	75	1.17	34.5	13.6	0.25	1.08	1.2	3.53
H108	0	5.12	156	15	26	56	9	71.5	42.7	10.6	103	0.98	32.7	14.1	0.22	0.75	1.29	5.23
H109	0	4.29	222	10	23	105	22	59.8	30.1	11.8	87	1.09	30.6	14	0.63	1.37	0.86	3.36
H112	0	4.15	164	6	20	121	26	72.5	44.8	11.6	87	1.07	28.2	15.4	0.46	1.36	1.12	4.53
H116	0	7.78	72.4	11	17	78	20	71.7	44.5	11.6	89	1.07	31.8	15.5	0.14	0.69	3.02	5
H120	0	5.44	175	30	29	74	44	74.1	50.3	10.8	100	1	29.5	13.5	0.16	0.66	2.4	3.93
H121	0	4.12	190	26	29	120	15	71.5	41.1	13	75	1.16	35.2	15.2	0.24	0.7	1.08	4.2
H130	0	5.91	178	25	25	86	25	75.1	47.4	10.6	103	0.98	32.8	14.9	0.17	1.98	2.23	4.07
H131	0	3.73	290	7	25	94	6	81.6	40.7	11.4	91	1.06	32.7	13.5	0.67	3.34	0.78	4.32
H133	0	5.67	152	26	29	64	27	70.3	45.2	11.1	100	1	32.1	14.3	0.1	1.98	1.48	4.18
H134	0	5.76	177	14	17	61	9	69.9	41.9	10.8	108	0.96	31.8	14.8	0.21	0.51	0.71	4.02
H141	0	5	176	16	16	92	12	66.4	45.2	10.7	102	0.99	32.3	14	0.15	0.72	1.57	3.95
H142	0	5.39	230	23	20	82	17	71.6	47.5	11.9	86	1.1	37.2	14.1	0.79	3.52	0.93	5.16
H143	0	4.36	195	14	24	84	10	64.1	34.9	12.5	82	1.13	36.5	14.8	0.17	0.74	1.71	3.61
H149	0	5.84	298	69	55	79	24	74.9	50.3	11.2	98	1.01	39.5	14.6	0.09	1.98	1.94	4.56
H153	0	4.77	244	16	30	104	16	71.7	39.5	11.7	88	1.08	31.7	13.9	0.43	0.8	0.69	5.47
H156	0	4.94	235	5	19	74	13	71.1	44.9	10.8	105	0.97	31.9	13.7	0.34	1.13	1.37	3.81
H157	0	5.16	95	47	49	100	57	81.6	48.3	11.8	87	1.09	35.3	14.3	1.02	2.26	1.3	4.26
H159	0	5.51	286	22	30	92	21	71.1	44.5	11.4	91	1.06	35	12.2	0.21	3.52	1.37	3.95
H164	0	4.43	286	18	28	84	19	70	42	11.1	95	1.03	31.3	14	0.4	0.9	1.53	4.76
H167	0	5.61	254	20	24	81	26	76.2	43	11.9	83	1.1	33.3	13.5	0.28	0.86	1.24	4.53
H7_136	0	4.84	268	13	27	82	14	78.7	43.2	12.4	81	1.15	31.4	14.1	0.24	3.52	0.6	4.44
H7_143	0	4.56	253	17	20	103	15	80.4	47.3	11.2	94	1.04	33.6	13	0.3	0.69	2.12	4.26
H7_145	0	4.34	239	13	28	89	12	70.2	38	10.8	100	1	32.5	13.9	0.18	0.53	0.82	5
H7_163	0	5.38	256	27	24	91	21	70.3	44.3	10.5	105	0.97	39.2	14	0.19	0.58	2.6	6.25

## Sheet: Tab S3. Taxa profiling
	Wilcoxon rank-sum test														Maaslin2
ID	Pvalue	Qvalue	Effect_size	mean_rank_HC	mean_rank_LC	mean_occ_HC	mean_occ_LC	mean_abun_HC	mean_abun_LC	enrichment	mean_abun	mean_occ	FC	log2FC	ID	metadata	value	coef	stderr	N	N.not.0	pval	qval	ID	GY1	GY12	GY14	GY17	GY18	GY19	GY22	GY23	GY26	GY27	GY28	GY29	GY3	GY31	GY33	GY37	GY38	GY39	GY4	GY40	GY41	GY42	GY43	GY44	GY45
k__Archaea	0.154822	0.344869	-0.047619	44.0238	42	0.047619	0	0.0185788	0	LC <= HC	0.00928941	0.0238095	0	#NAME?	k__Archaea	NA	NA	NA	NA	NA	NA	NA	NA	k__Archaea	0	0	0	0	0	0	0	0	0	0	0	0	0	0	0	0	0	0	0	0	0	0	0	0	0
k__Archaea|p__Euryarchaeota	0.154822	0.344869	-0.047619	44.0238	42	0.047619	0	0.0185788	0	LC <= HC	0.00928941	0.0238095	0	#NAME?	k__Archaea.p__Euryarchaeota	NA	NA	NA	NA	NA	NA	NA	NA	k__Archaea.p__Euryarchaeota	0	0	0	0	0	0	0	0	0	0	0	0	0	0	0	0	0	0	0	0	0	0	0	0	0
k__Archaea|p__Euryarchaeota|c__Methanobacteria	0.154822	0.344869	-0.047619	44.0238	42	0.047619	0	0.0185788	0	LC <= HC	0.00928941	0.0238095	0	#NAME?	k__Archaea.p__Euryarchaeota.c__Methanobacteria	NA	NA	NA	NA	NA	NA	NA	NA	k__Archaea.p__Euryarchaeota.c__Methanobacteria	0	0	0	0	0	0	0	0	0	0	0	0	0	0	0	0	0	0	0	0	0	0	0	0	0
k__Archaea|p__Euryarchaeota|c__Methanobacteria|o__Methanobacteriales	0.154822	0.344869	-0.047619	44.0238	42	0.047619	0	0.0185788	0	LC <= HC	0.00928941	0.0238095	0	#NAME?	k__Archaea.p__Euryarchaeota.c__Methanobacteria.o__Methanobacteriales	NA	NA	NA	NA	NA	NA	NA	NA	k__Archaea.p__Euryarchaeota.c__Methanobacteria.o__Methanobacteriales	0	0	0	0	0	0	0	0	0	0	0	0	0	0	0	0	0	0	0	0	0	0	0	0	0
k__Archaea|p__Euryarchaeota|c__Methanobacteria|o__Methanobacteriales|f__Methanobacteriaceae	0.154822	0.344869	-0.047619	44.0238	42	0.047619	0	0.0185788	0	LC <= HC	0.00928941	0.0238095	0	#NAME?	k__Archaea.p__Euryarchaeota.c__Methanobacteria.o__Methanobacteriales.f__Methanobacteriaceae	NA	NA	NA	NA	NA	NA	NA	NA	k__Archaea.p__Euryarchaeota.c__Methanobacteria.o__Methanobacteriales.f__Methanobacteriaceae	0	0	0	0	0	0	0	0	0	0	0	0	0	0	0	0	0	0	0	0	0	0	0	0	0
k__Archaea|p__Euryarchaeota|c__Methanobacteria|o__Methanobacteriales|f__Methanobacteriaceae|g__Methanobrevibacter	0.154822	0.344869	-0.047619	44.0238	42	0.047619	0	0.0132081	0	LC <= HC	0.00660405	0.0238095	0	#NAME?	k__Archaea.p__Euryarchaeota.c__Methanobacteria.o__Methanobacteriales.f__Methanobacteriaceae.g__Methanobrevibacter	NA	NA	NA	NA	NA	NA	NA	NA	k__Archaea.p__Euryarchaeota.c__Methanobacteria.o__Methanobacteriales.f__Methanobacteriaceae.g__Methanobrevibacter	0	0	0	0	0	0	0	0	0	0	0	0	0	0	0	0	0	0	0	0	0	0	0	0	0
k__Archaea|p__Euryarchaeota|c__Methanobacteria|o__Methanobacteriales|f__Methanobacteriaceae|g__Methanobrevibacter|s__Methanobrevibacter_smithii	0.154822	0.344869	-0.047619	44.0238	42	0.047619	0	0.0132081	0	LC <= HC	0.00660405	0.0238095	0	#NAME?	k__Archaea.p__Euryarchaeota.c__Methanobacteria.o__Methanobacteriales.f__Methanobacteriaceae.g__Methanobrevibacter.s__Methanobrevibacter_smithii	NA	NA	NA	NA	NA	NA	NA	NA	k__Archaea.p__Euryarchaeota.c__Methanobacteria.o__Methanobacteriales.f__Methanobacteriaceae.g__Methanobrevibacter.s__Methanobrevibacter_smithii	0	0	0	0	0	0	0	0	0	0	0	0	0	0	0	0	0	0	0	0	0	0	0	0	0
k__Archaea|p__Euryarchaeota|c__Methanobacteria|o__Methanobacteriales|f__Methanobacteriaceae|g__Methanosphaera	0.323004	0.446212	-0.0238095	43.5119	42.5	0.0238095	0	0.00537071	0	LC <= HC	0.00268536	0.0119048	0	#NAME?	k__Archaea.p__Euryarchaeota.c__Methanobacteria.o__Methanobacteriales.f__Methanobacteriaceae.g__Methanosphaera	NA	NA	NA	NA	NA	NA	NA	NA	k__Archaea.p__Euryarchaeota.c__Methanobacteria.o__Methanobacteriales.f__Methanobacteriaceae.g__Methanosphaera	0	0	0	0	0	0	0	0	0	0	0	0	0	0	0	0	0	0	0	0	0	0	0	0	0
k__Archaea|p__Euryarchaeota|c__Methanobacteria|o__Methanobacteriales|f__Methanobacteriaceae|g__Methanosphaera|s__Methanosphaera_cuniculi	NaN	NaN	0	43	43	0	0	0	0	HC <=> LC	0	0	NaN	NaN	k__Archaea.p__Euryarchaeota.c__Methanobacteria.o__Methanobacteriales.f__Methanobacteriaceae.g__Methanosphaera.s__Methanosphaera_cuniculi	NA	NA	NA	NA	NA	NA	NA	NA	k__Archaea.p__Euryarchaeota.c__Methanobacteria.o__Methanobacteriales.f__Methanobacteriaceae.g__Methanosphaera.s__Methanosphaera_cuniculi	0	0	0	0	0	0	0	0	0	0	0	0	0	0	0	0	0	0	0	0	0	0	0	0	0
k__Archaea|p__Euryarchaeota|c__Methanobacteria|o__Methanobacteriales|f__Methanobacteriaceae|g__Methanosphaera|s__Methanosphaera_stadtmanae	0.323004	0.446212	-0.0238095	43.5119	42.5	0.0238095	0	0.00537071	0	LC <= HC	0.00268536	0.0119048	0	#NAME?	k__Archaea.p__Euryarchaeota.c__Methanobacteria.o__Methanobacteriales.f__Methanobacteriaceae.g__Methanosphaera.s__Methanosphaera_stadtmanae	NA	NA	NA	NA	NA	NA	NA	NA	k__Archaea.p__Euryarchaeota.c__Methanobacteria.o__Methanobacteriales.f__Methanobacteriaceae.g__Methanosphaera.s__Methanosphaera_stadtmanae	0	0	0	0	0	0	0	0	0	0	0	0	0	0	0	0	0	0	0	0	0	0	0	0	0
k__Bacteria	0.365352	0.480178	-0.0614618	44.3214	41.7093	1	1	99.9814	99.9988	LC <= HC	99.9901	1	1.00017	0.000250624	k__Bacteria	Group	Group	7.72e-08	3.5e-06	85	85	0.98304	0.992431	k__Bacteria	100	100	99.9584	99.9991	100	100	100	100	99.9924	100	100	100	100	100	100	100	100	100	100	100	100	100	100	100	100
k__Bacteria|p__Actinobacteria	1.71648e-12	1.57916e-10	-0.809524	60.4048	26	1	1	17.3613	2.65391	LC < HC	10.0076	1	0.152863	-2.70969	k__Bacteria.p__Actinobacteria	Group	Group	-3.94762	0.441998	85	85	1.07e-12	3.75e-11	k__Bacteria.p__Actinobacteria	0.32173	3.62036	0.22808	4.94914	0.16327	4.36054	0.79613	0.02897	4.63805	0.02541	0.07644	0.73887	24.2315	0.94924	0.98149	0.35976	0.79331	1.44237	2.3168	2.14049	0.38524	5.93915	1.40706	0.15903	1.14321
k__Bacteria|p__Actinobacteria|c__Actinobacteria	2.48351e-10	1.42802e-08	-0.741971	58.9524	27.4186	1	1	14.6569	1.87288	LC < HC	8.26491	1	0.127781	-2.96826	k__Bacteria.p__Actinobacteria.c__Actinobacteria	Group	Group	-4.44557	0.561355	85	85	6.04e-11	1.81e-09	k__Bacteria.p__Actinobacteria.c__Actinobacteria	0.29678	3.38088	0.22545	4.46647	0.08063	3.90229	0.69886	0.0196	4.59306	0.02521	0.07644	0.73617	5.17055	0.65107	0.47812	0.30805	0.0992	0.22608	0.05363	1.95897	0.17726	5.5228	1.22114	0.09918	0.96633
k__Bacteria|p__Actinobacteria|c__Actinobacteria|o__Actinomycetales	0.486228	0.611942	-0.0880399	44.8929	41.1512	0.857143	0.790698	0.0281967	0.019974	LC <= HC	0.0240853	0.82392	0.70838	-0.497405	k__Bacteria.p__Actinobacteria.c__Actinobacteria.o__Actinomycetales	Group	Group	-1.16715	0.758604	85	70	0.128474	0.2304	k__Bacteria.p__Actinobacteria.c__Actinobacteria.o__Actinomycetales	0.01728	0	0.01474	0.04156	0.00728	0.03716	0.00293	0	0.06529	0	0.00184	0.02271	0.03891	0.00588	0.00754	0	0	0	0	0.02459	0.00928	0.00097	0.01336	0.0121	0.02583
k__Bacteria|p__Actinobacteria|c__Actinobacteria|o__Actinomycetales|f__Actinomycetaceae	0.486228	0.611942	-0.0880399	44.8929	41.1512	0.857143	0.790698	0.0281967	0.019974	LC <= HC	0.0240853	0.82392	0.70838	-0.497405	k__Bacteria.p__Actinobacteria.c__Actinobacteria.o__Actinomycetales.f__Actinomycetaceae	Group	Group	-1.16715	0.758604	85	70	0.128474	0.2304	k__Bacteria.p__Actinobacteria.c__Actinobacteria.o__Actinomycetales.f__Actinomycetaceae	0.01728	0	0.01474	0.04156	0.00728	0.03716	0.00293	0	0.06529	0	0.00184	0.02271	0.03891	0.00588	0.00754	0	0	0	0	0.02459	0.00928	0.00097	0.01336	0.0121	0.02583
k__Bacteria|p__Actinobacteria|c__Actinobacteria|o__Actinomycetales|f__Actinomycetaceae|g__Actinobaculum	0.00444244	0.0276152	-0.300111	49.4524	36.6977	0.5	0.162791	0.00212548	0.00105419	LC < HC	0.00158983	0.331395	0.495976	-1.01166	k__Bacteria.p__Actinobacteria.c__Actinobacteria.o__Actinomycetales.f__Actinomycetaceae.g__Actinobaculum	Group	Group	-1.9979	0.448606	85	29	5.29e-05	0.000281161	k__Bacteria.p__Actinobacteria.c__Actinobacteria.o__Actinomycetales.f__Actinomycetaceae.g__Actinobaculum	0	0	0.01474	0.00572	0	0	0	0	0	0	0.00184	0	0	0	0	0	0	0	0	0	0	0	0	0.00104	0
k__Bacteria|p__Actinobacteria|c__Actinobacteria|o__Actinomycetales|f__Actinomycetaceae|g__Actinobaculum|s__Actinobaculum_sp_oral_taxon_183	0.00444244	0.0276152	-0.300111	49.4524	36.6977	0.5	0.162791	0.00212548	0.00105419	LC < HC	0.00158983	0.331395	0.495976	-1.01166	k__Bacteria.p__Actinobacteria.c__Actinobacteria.o__Actinomycetales.f__Actinomycetaceae.g__Actinobaculum.s__Actinobaculum_sp_oral_taxon_183	Group	Group	-1.9979	0.448606	85	29	5.29e-05	0.000281161	k__Bacteria.p__Actinobacteria.c__Actinobacteria.o__Actinomycetales.f__Actinomycetaceae.g__Actinobaculum.s__Actinobaculum_sp_oral_taxon_183	0	0	0.01474	0.00572	0	0	0	0	0	0	0.00184	0	0	0	0	0	0	0	0	0	0	0	0	0.00104	0
k__Bacteria|p__Actinobacteria|c__Actinobacteria|o__Actinomycetales|f__Actinomycetaceae|g__Actinomyces	0.502079	0.631028	-0.0847176	44.8214	41.2209	0.833333	0.744186	0.0260302	0.01892	LC <= HC	0.0224751	0.78876	0.726847	-0.460276	k__Bacteria.p__Actinobacteria.c__Actinobacteria.o__Actinomycetales.f__Actinomycetaceae.g__Actinomyces	Group	Group	-1.14152	0.788434	85	67	0.152263	0.253187	k__Bacteria.p__Actinobacteria.c__Actinobacteria.o__Actinomycetales.f__Actinomycetaceae.g__Actinomyces	0.01728	0	0	0.03584	0.00728	0.03716	0.00293	0	0.06529	0	0	0.02271	0.03891	0.00588	0.00754	0	0	0	0	0.02459	0.00928	0.00097	0.01336	0.01106	0.02583
k__Bacteria|p__Actinobacteria|c__Actinobacteria|o__Actinomycetales|f__Actinomycetaceae|g__Actinomyces|s__Actinomyces_cardiffensis	NaN	NaN	0	43	43	0	0	0	0	HC <=> LC	0	0	NaN	NaN	k__Bacteria.p__Actinobacteria.c__Actinobacteria.o__Actinomycetales.f__Actinomycetaceae.g__Actinomyces.s__Actinomyces_cardiffensis	NA	NA	NA	NA	NA	NA	NA	NA	k__Bacteria.p__Actinobacteria.c__Actinobacteria.o__Actinomycetales.f__Actinomycetaceae.g__Actinomyces.s__Actinomyces_cardiffensis	0	0	0	0	0	0	0	0	0	0	0	0	0	0	0	0	0	0	0	0	0	0	0	0	0
k__Bacteria|p__Actinobacteria|c__Actinobacteria|o__Actinomycetales|f__Actinomycetaceae|g__Actinomyces|s__Actinomyces_georgiae	0.323004	0.446212	-0.0238095	43.5119	42.5	0.0238095	0	2.19048e-05	0	LC <= HC	1.09524e-05	0.0119048	0	#NAME?	k__Bacteria.p__Actinobacteria.c__Actinobacteria.o__Actinomycetales.f__Actinomycetaceae.g__Actinomyces.s__Actinomyces_georgiae	NA	NA	NA	NA	NA	NA	NA	NA	k__Bacteria.p__Actinobacteria.c__Actinobacteria.o__Actinomycetales.f__Actinomycetaceae.g__Actinomyces.s__Actinomyces_georgiae	0	0	0	0	0	0	0	0	0	0	0	0	0	0	0	0	0	0	0	0	0	0	0	0	0
k__Bacteria|p__Actinobacteria|c__Actinobacteria|o__Actinomycetales|f__Actinomycetaceae|g__Actinomyces|s__Actinomyces_graevenitzii	0.756365	0.843461	-0.0332226	43.7143	42.3023	0.357143	0.302326	0.00202	0.00239116	LC <= HC	0.00220558	0.329734	1.18374	0.243357	k__Bacteria.p__Actinobacteria.c__Actinobacteria.o__Actinomycetales.f__Actinomycetaceae.g__Actinomyces.s__Actinomyces_graevenitzii	Group	Group	-0.18064	0.70459	85	27	0.798295	0.886229	k__Bacteria.p__Actinobacteria.c__Actinobacteria.o__Actinomycetales.f__Actinomycetaceae.g__Actinomyces.s__Actinomyces_graevenitzii	0.00275	0	0	0	0	0.00982	0	0	0.01941	0	0	0	0.00358	6e-05	0	0	0	0	0	0.00083	0	0	0.00198	0	0.00064
k__Bacteria|p__Actinobacteria|c__Actinobacteria|o__Actinomycetales|f__Actinomycetaceae|g__Actinomyces|s__Actinomyces_hongkongensis	0.323004	0.446212	-0.0238095	43.5119	42.5	0.0238095	0	0.000243571	0	LC <= HC	0.000121786	0.0119048	0	#NAME?	k__Bacteria.p__Actinobacteria.c__Actinobacteria.o__Actinomycetales.f__Actinomycetaceae.g__Actinomyces.s__Actinomyces_hongkongensis	NA	NA	NA	NA	NA	NA	NA	NA	k__Bacteria.p__Actinobacteria.c__Actinobacteria.o__Actinomycetales.f__Actinomycetaceae.g__Actinomyces.s__Actinomyces_hongkongensis	0	0	0	0	0	0	0	0	0	0	0	0	0	0	0	0	0	0	0	0	0	0	0	0	0
k__Bacteria|p__Actinobacteria|c__Actinobacteria|o__Actinomycetales|f__Actinomycetaceae|g__Actinomyces|s__Actinomyces_johnsonii	0.0056826	0.033729	-0.166667	46.5833	39.5	0.166667	0	0.000500238	0	LC < HC	0.000250119	0.0833333	0	#NAME?	k__Bacteria.p__Actinobacteria.c__Actinobacteria.o__Actinomycetales.f__Actinomycetaceae.g__Actinomyces.s__Actinomyces_johnsonii	NA	NA	NA	NA	NA	NA	NA	NA	k__Bacteria.p__Actinobacteria.c__Actinobacteria.o__Actinomycetales.f__Actinomycetaceae.g__Actinomyces.s__Actinomyces_johnsonii	0	0	0	0	0	0	0	0	0	0	0	0	0	0	0	0	0	0	0	0	0	0	0	0	0
k__Bacteria|p__Actinobacteria|c__Actinobacteria|o__Actinomycetales|f__Actinomycetaceae|g__Actinomyces|s__Actinomyces_massiliensis	0.00292322	0.0202208	-0.190476	47.0952	39	0.190476	0	0.000345476	0	LC < HC	0.000172738	0.0952381	0	#NAME?	k__Bacteria.p__Actinobacteria.c__Actinobacteria.o__Actinomycetales.f__Actinomycetaceae.g__Actinomyces.s__Actinomyces_massiliensis	NA	NA	NA	NA	NA	NA	NA	NA	k__Bacteria.p__Actinobacteria.c__Actinobacteria.o__Actinomycetales.f__Actinomycetaceae.g__Actinomyces.s__Actinomyces_massiliensis	0	0	0	0	0	0	0	0	0	0	0	0	0	0	0	0	0	0	0	0	0	0	0	0	0
k__Bacteria|p__Actinobacteria|c__Actinobacteria|o__Actinomycetales|f__Actinomycetaceae|g__Actinomyces|s__Actinomyces_naeslundii	2.10882e-06	4.73198e-05	-0.452935	52.7381	33.4884	0.47619	0.0232558	0.00345238	8.62791e-05	LC < HC	0.00176933	0.249723	0.0249912	-5.32244	k__Bacteria.p__Actinobacteria.c__Actinobacteria.o__Actinomycetales.f__Actinomycetaceae.g__Actinomyces.s__Actinomyces_naeslundii	Group	Group	-1.489	0.30575	85	21	5.37e-06	5.01e-05	k__Bacteria.p__Actinobacteria.c__Actinobacteria.o__Actinomycetales.f__Actinomycetaceae.g__Actinomyces.s__Actinomyces_naeslundii	0	0	0	0	0	0	0	0	0	0	0	0	0	0	0	0	0	0	0	0	0	0	0	0	0
k__Bacteria|p__Actinobacteria|c__Actinobacteria|o__Actinomycetales|f__Actinomycetaceae|g__Actinomyces|s__Actinomyces_odontolyticus	1	1	-0.00055371	43.0119	42.9884	0.52381	0.534884	0.00397429	0.00485698	LC <=> HC	0.00441563	0.529347	1.2221	0.289363	k__Bacteria.p__Actinobacteria.c__Actinobacteria.o__Actinomycetales.f__Actinomycetaceae.g__Actinomyces.s__Actinomyces_odontolyticus	Group	Group	0.186032	0.760466	85	45	0.807379	0.892366	k__Bacteria.p__Actinobacteria.c__Actinobacteria.o__Actinomycetales.f__Actinomycetaceae.g__Actinomyces.s__Actinomyces_odontolyticus	0.0008	0	0	0.01222	0.00443	0.00101	0	0	0.00706	0	0	0.00217	0.01573	0.00252	0	0	0	0	0	0.00698	0.00139	0.00077	0.00294	0.00481	0.00186
k__Bacteria|p__Actinobacteria|c__Actinobacteria|o__Actinomycetales|f__Actinomycetaceae|g__Actinomyces|s__Actinomyces_oris	7.75703e-05	0.000859816	-0.40144	51.631	34.5698	0.5	0.0930233	0.00316476	0.000589535	LC < HC	0.00187715	0.296512	0.186281	-2.42445	k__Bacteria.p__Actinobacteria.c__Actinobacteria.o__Actinomycetales.f__Actinomycetaceae.g__Actinomyces.s__Actinomyces_oris	Group	Group	-1.59241	0.426662	85	26	0.000346477	0.00159913	k__Bacteria.p__Actinobacteria.c__Actinobacteria.o__Actinomycetales.f__Actinomycetaceae.g__Actinomyces.s__Actinomyces_oris	0	0	0	0	0	0	0	0	0.00155	0	0	0	0	0	0	0	0	0	0	0	0	0	0	0	0
k__Bacteria|p__Actinobacteria|c__Actinobacteria|o__Actinomycetales|f__Actinomycetaceae|g__Actinomyces|s__Actinomyces_sp_HMSC035G02	0.164937	0.344869	-0.145072	46.119	39.9535	0.380952	0.255814	0.00183762	0.000641163	LC <= HC	0.00123939	0.318383	0.34891	-1.51908	k__Bacteria.p__Actinobacteria.c__Actinobacteria.o__Actinomycetales.f__Actinomycetaceae.g__Actinomyces.s__Actinomyces_sp_HMSC035G02	Group	Group	-0.667172	0.478617	85	27	0.16727	0.274427	k__Bacteria.p__Actinobacteria.c__Actinobacteria.o__Actinomycetales.f__Actinomycetaceae.g__Actinomyces.s__Actinomyces_sp_HMSC035G02	0	0	0	0.00062	0	0	0	0	0.01128	0	0	0.00109	0.00041	0.00016	0	0	0	0	0	0.00148	0	0	0	0	0.001
k__Bacteria|p__Actinobacteria|c__Actinobacteria|o__Actinomycetales|f__Actinomycetaceae|g__Actinomyces|s__Actinomyces_sp_HPA0247	1	1	0	43	43	0.0952381	0.0930233	0.000796905	0.000516279	HC <=> LC	0.000656592	0.0941307	0.647855	-0.626256	k__Bacteria.p__Actinobacteria.c__Actinobacteria.o__Actinomycetales.f__Actinomycetaceae.g__Actinomyces.s__Actinomyces_sp_HPA0247	NA	NA	NA	NA	NA	NA	NA	NA	k__Bacteria.p__Actinobacteria.c__Actinobacteria.o__Actinomycetales.f__Actinomycetaceae.g__Actinomyces.s__Actinomyces_sp_HPA0247	0	0	0	0.0147	0	0	0	0	0.00328	0	0	0	0	0	0	0	0	0	0	0	0.00299	0	0	0	0
k__Bacteria|p__Actinobacteria|c__Actinobacteria|o__Actinomycetales|f__Actinomycetaceae|g__Actinomyces|s__Actinomyces_sp_ICM47	0.885541	0.957342	-0.0177187	43.381	42.6279	0.571429	0.488372	0.00494619	0.00472767	LC <= HC	0.00483693	0.5299	0.955821	-0.0651871	k__Bacteria.p__Actinobacteria.c__Actinobacteria.o__Actinomycetales.f__Actinomycetaceae.g__Actinomyces.s__Actinomyces_sp_ICM47	Group	Group	-0.0384574	0.708391	85	44	0.956837	0.973054	k__Bacteria.p__Actinobacteria.c__Actinobacteria.o__Actinomycetales.f__Actinomycetaceae.g__Actinomyces.s__Actinomyces_sp_ICM47	0.01049	0	0	0	0	0.02286	0.00293	0	0.00787	0	0	0	0.0126	0.00313	0.00754	0	0	0	0	0.0146	0.0049	0.00019	0.00844	0.00625	0.02233
k__Bacteria|p__Actinobacteria|c__Actinobacteria|o__Actinomycetales|f__Actinomycetaceae|g__Actinomyces|s__Actinomyces_sp_oral_taxon_180	0.990444	1	0.00110742	42.9762	43.0233	0.047619	0.0465116	7.85714e-06	0.00019	HC <= LC	9.89286e-05	0.0470653	24.1818	4.59585	k__Bacteria.p__Actinobacteria.c__Actinobacteria.o__Actinomycetales.f__Actinomycetaceae.g__Actinomyces.s__Actinomyces_sp_oral_taxon_180	NA	NA	NA	NA	NA	NA	NA	NA	k__Bacteria.p__Actinobacteria.c__Actinobacteria.o__Actinomycetales.f__Actinomycetaceae.g__Actinomyces.s__Actinomyces_sp_oral_taxon_180	0	0	0	0	0.00285	0	0	0	0	0	0	0.00532	0	0	0	0	0	0	0	0	0	0	0	0	0
k__Bacteria|p__Actinobacteria|c__Actinobacteria|o__Actinomycetales|f__Actinomycetaceae|g__Actinomyces|s__Actinomyces_sp_oral_taxon_181	0.0510342	0.172616	0.163898	39.4762	46.4419	0.0952381	0.255814	0.000459524	0.00347791	HC <= LC	0.00196871	0.175526	7.5685	2.92001	k__Bacteria.p__Actinobacteria.c__Actinobacteria.o__Actinomycetales.f__Actinomycetaceae.g__Actinomyces.s__Actinomyces_sp_oral_taxon_181	Group	Group	0.681388	0.323675	85	15	0.038551	0.0820973	k__Bacteria.p__Actinobacteria.c__Actinobacteria.o__Actinomycetales.f__Actinomycetaceae.g__Actinomyces.s__Actinomyces_sp_oral_taxon_181	0	0	0	0.00831	0	0.00201	0	0	0.00655	0	0	0.01413	0.00525	0	0	0	0	0	0	0	0	0	0	0	0
k__Bacteria|p__Actinobacteria|c__Actinobacteria|o__Actinomycetales|f__Actinomycetaceae|g__Actinomyces|s__Actinomyces_sp_oral_taxon_414	0.00149076	0.0114292	-0.214286	47.6071	38.5	0.214286	0	0.00065381	0	LC < HC	0.000326905	0.107143	0	#NAME?	k__Bacteria.p__Actinobacteria.c__Actinobacteria.o__Actinomycetales.f__Actinomycetaceae.g__Actinomyces.s__Actinomyces_sp_oral_taxon_414	Group	Group	-0.739728	0.254907	85	9	0.00474759	0.0147703	k__Bacteria.p__Actinobacteria.c__Actinobacteria.o__Actinomycetales.f__Actinomycetaceae.g__Actinomyces.s__Actinomyces_sp_oral_taxon_414	0	0	0	0	0	0	0	0	0	0	0	0	0	0	0	0	0	0	0	0	0	0	0	0	0
k__Bacteria|p__Actinobacteria|c__Actinobacteria|o__Actinomycetales|f__Actinomycetaceae|g__Actinomyces|s__Actinomyces_sp_oral_taxon_448	0.00350885	0.023224	-0.251384	48.4048	37.7209	0.309524	0.0697674	0.00231048	9.7907e-05	LC < HC	0.00120419	0.189646	0.0423752	-4.56063	k__Bacteria.p__Actinobacteria.c__Actinobacteria.o__Actinomycetales.f__Actinomycetaceae.g__Actinomyces.s__Actinomyces_sp_oral_taxon_448	Group	Group	-1.40225	0.428272	85	15	0.00161575	0.00580013	k__Bacteria.p__Actinobacteria.c__Actinobacteria.o__Actinomycetales.f__Actinomycetaceae.g__Actinomyces.s__Actinomyces_sp_oral_taxon_448	0.00106	0	0	0	0	0	0	0	0.0022	0	0	0	0	0	0	0	0	0	0	0	0	0	0	0	0
k__Bacteria|p__Actinobacteria|c__Actinobacteria|o__Actinomycetales|f__Actinomycetaceae|g__Actinomyces|s__Actinomyces_sp_oral_taxon_897	0.16446	0.344869	-0.0719823	44.5476	41.4884	0.0952381	0.0232558	0.00029381	5.06977e-05	LC <= HC	0.000172254	0.059247	0.172553	-2.53489	k__Bacteria.p__Actinobacteria.c__Actinobacteria.o__Actinomycetales.f__Actinomycetaceae.g__Actinomyces.s__Actinomyces_sp_oral_taxon_897	NA	NA	NA	NA	NA	NA	NA	NA	k__Bacteria.p__Actinobacteria.c__Actinobacteria.o__Actinomycetales.f__Actinomycetaceae.g__Actinomyces.s__Actinomyces_sp_oral_taxon_897	0.00218	0	0	0	0	0	0	0	0	0	0	0	0	0	0	0	0	0	0	0	0	0	0	0	0
k__Bacteria|p__Actinobacteria|c__Actinobacteria|o__Actinomycetales|f__Actinomycetaceae|g__Actinomyces|s__Actinomyces_sp_S6_Spd3	0.223423	0.433648	0.0863787	41.1429	44.814	0.0714286	0.162791	0.000275952	0.000472558	HC <= LC	0.000374255	0.11711	1.71246	0.776073	k__Bacteria.p__Actinobacteria.c__Actinobacteria.o__Actinomycetales.f__Actinomycetaceae.g__Actinomyces.s__Actinomyces_sp_S6_Spd3	Group	Group	0.221396	0.179289	85	10	0.2213	0.345525	k__Bacteria.p__Actinobacteria.c__Actinobacteria.o__Actinomycetales.f__Actinomycetaceae.g__Actinomyces.s__Actinomyces_sp_S6_Spd3	0	0	0	0	0	0.00145	0	0	0.00608	0	0	0	0.00134	0	0	0	0	0	0	0.00069	0	0	0	0	0
k__Bacteria|p__Actinobacteria|c__Actinobacteria|o__Actinomycetales|f__Actinomycetaceae|g__Actinomyces|s__Actinomyces_turicensis	1	1	0	43	43	0.0238095	0.0232558	0.000612143	0.000795116	HC <=> LC	0.00070363	0.0235327	1.29891	0.377297	k__Bacteria.p__Actinobacteria.c__Actinobacteria.o__Actinomycetales.f__Actinomycetaceae.g__Actinomyces.s__Actinomyces_turicensis	NA	NA	NA	NA	NA	NA	NA	NA	k__Bacteria.p__Actinobacteria.c__Actinobacteria.o__Actinomycetales.f__Actinomycetaceae.g__Actinomyces.s__Actinomyces_turicensis	0	0	0	0	0	0	0	0	0	0	0	0	0	0	0	0	0	0	0	0	0	0	0	0	0
k__Bacteria|p__Actinobacteria|c__Actinobacteria|o__Actinomycetales|f__Actinomycetaceae|g__Actinomyces|s__Actinomyces_viscosus	0.554419	0.680995	-0.0243632	43.5238	42.4884	0.047619	0.0232558	0.000112857	2.67442e-05	LC <= HC	6.98007e-05	0.0354374	0.236974	-2.0772	k__Bacteria.p__Actinobacteria.c__Actinobacteria.o__Actinomycetales.f__Actinomycetaceae.g__Actinomyces.s__Actinomyces_viscosus	NA	NA	NA	NA	NA	NA	NA	NA	k__Bacteria.p__Actinobacteria.c__Actinobacteria.o__Actinomycetales.f__Actinomycetaceae.g__Actinomyces.s__Actinomyces_viscosus	0	0	0	0	0	0	0	0	0	0	0	0	0	0	0	0	0	0	0	0	0	0	0	0	0
k__Bacteria|p__Actinobacteria|c__Actinobacteria|o__Actinomycetales|f__Actinomycetaceae|g__Varibaculum	0.323004	0.446212	-0.0238095	43.5119	42.5	0.0238095	0	4.07143e-05	0	LC <= HC	2.03571e-05	0.0119048	0	#NAME?	k__Bacteria.p__Actinobacteria.c__Actinobacteria.o__Actinomycetales.f__Actinomycetaceae.g__Varibaculum	NA	NA	NA	NA	NA	NA	NA	NA	k__Bacteria.p__Actinobacteria.c__Actinobacteria.o__Actinomycetales.f__Actinomycetaceae.g__Varibaculum	0	0	0	0	0	0	0	0	0	0	0	0	0	0	0	0	0	0	0	0	0	0	0	0	0
k__Bacteria|p__Actinobacteria|c__Actinobacteria|o__Actinomycetales|f__Actinomycetaceae|g__Varibaculum|s__Varibaculum_cambriense	0.323004	0.446212	-0.0238095	43.5119	42.5	0.0238095	0	4.07143e-05	0	LC <= HC	2.03571e-05	0.0119048	0	#NAME?	k__Bacteria.p__Actinobacteria.c__Actinobacteria.o__Actinomycetales.f__Actinomycetaceae.g__Varibaculum.s__Varibaculum_cambriense	NA	NA	NA	NA	NA	NA	NA	NA	k__Bacteria.p__Actinobacteria.c__Actinobacteria.o__Actinomycetales.f__Actinomycetaceae.g__Varibaculum.s__Varibaculum_cambriense	0	0	0	0	0	0	0	0	0	0	0	0	0	0	0	0	0	0	0	0	0	0	0	0	0
k__Bacteria|p__Actinobacteria|c__Actinobacteria|o__Bifidobacteriales	2.88787e-09	1.39834e-07	-0.748616	59.0952	27.2791	0.952381	0.953488	14.6203	1.78282	LC < HC	8.20156	0.952935	0.121942	-3.03574	k__Bacteria.p__Actinobacteria.c__Actinobacteria.o__Bifidobacteriales	Group	Group	-5.00008	0.635312	85	81	8.35e-11	2.19e-09	k__Bacteria.p__Actinobacteria.c__Actinobacteria.o__Bifidobacteriales	0.12156	3.37768	0.15701	4.38207	0.05818	3.86312	0.69594	0.00135	4.345	0.01878	0	0.70545	4.99031	0.6362	0.45433	0.30805	0.09797	0.22117	0.0514	1.92181	0.16614	5.48779	1.20242	0.08422	0.93448
k__Bacteria|p__Actinobacteria|c__Actinobacteria|o__Bifidobacteriales|f__Bifidobacteriaceae	2.88787e-09	1.39834e-07	-0.748616	59.0952	27.2791	0.952381	0.953488	14.6203	1.78282	LC < HC	8.20156	0.952935	0.121942	-3.03574	k__Bacteria.p__Actinobacteria.c__Actinobacteria.o__Bifidobacteriales.f__Bifidobacteriaceae	Group	Group	-5.00008	0.635312	85	81	8.35e-11	2.19e-09	k__Bacteria.p__Actinobacteria.c__Actinobacteria.o__Bifidobacteriales.f__Bifidobacteriaceae	0.12156	3.37768	0.15701	4.38207	0.05818	3.86312	0.69594	0.00135	4.345	0.01878	0	0.70545	4.99031	0.6362	0.45433	0.30805	0.09797	0.22117	0.0514	1.92181	0.16614	5.48779	1.20242	0.08422	0.93448
k__Bacteria|p__Actinobacteria|c__Actinobacteria|o__Bifidobacteriales|f__Bifidobacteriaceae|g__Alloscardovia	0.658594	0.751746	0.0232558	42.5	43.4884	0.047619	0.0697674	0.000107381	0.0123212	HC <= LC	0.00621427	0.0586932	114.743	6.84226	k__Bacteria.p__Actinobacteria.c__Actinobacteria.o__Bifidobacteriales.f__Bifidobacteriaceae.g__Alloscardovia	NA	NA	NA	NA	NA	NA	NA	NA	k__Bacteria.p__Actinobacteria.c__Actinobacteria.o__Bifidobacteriales.f__Bifidobacteriaceae.g__Alloscardovia	0	0	0	0	0	0	0	0	0.0865	0	0	0	0	0	0	0	0	0	0	0	0.00027	0	0.44304	0	0
k__Bacteria|p__Actinobacteria|c__Actinobacteria|o__Bifidobacteriales|f__Bifidobacteriaceae|g__Alloscardovia|s__Alloscardovia_omnicolens	0.658594	0.751746	0.0232558	42.5	43.4884	0.047619	0.0697674	0.000107381	0.0123212	HC <= LC	0.00621427	0.0586932	114.743	6.84226	k__Bacteria.p__Actinobacteria.c__Actinobacteria.o__Bifidobacteriales.f__Bifidobacteriaceae.g__Alloscardovia.s__Alloscardovia_omnicolens	NA	NA	NA	NA	NA	NA	NA	NA	k__Bacteria.p__Actinobacteria.c__Actinobacteria.o__Bifidobacteriales.f__Bifidobacteriaceae.g__Alloscardovia.s__Alloscardovia_omnicolens	0	0	0	0	0	0	0	0	0.0865	0	0	0	0	0	0	0	0	0	0	0	0.00027	0	0.44304	0	0
k__Bacteria|p__Actinobacteria|c__Actinobacteria|o__Bifidobacteriales|f__Bifidobacteriaceae|g__Bifidobacterium	2.73705e-09	1.39834e-07	-0.749723	59.119	27.2558	0.952381	0.953488	14.6198	1.76899	LC < HC	8.19439	0.952935	0.120999	-3.04693	k__Bacteria.p__Actinobacteria.c__Actinobacteria.o__Bifidobacteriales.f__Bifidobacteriaceae.g__Bifidobacterium	Group	Group	-5.04781	0.652638	85	81	1.38e-10	3.4e-09	k__Bacteria.p__Actinobacteria.c__Actinobacteria.o__Bifidobacteriales.f__Bifidobacteriaceae.g__Bifidobacterium	0.12156	3.37768	0.15701	4.38207	0.05052	3.86312	0.69594	0.00135	4.24587	0.01878	0	0.70545	4.99031	0.6362	0.45433	0.30805	0.09797	0.22117	0.0514	1.92181	0.16587	5.48779	0.75106	0.08422	0.93448
k__Bacteria|p__Actinobacteria|c__Actinobacteria|o__Bifidobacteriales|f__Bifidobacteriaceae|g__Bifidobacterium|s__Bifidobacterium_adolescentis	0.108517	0.30071	-0.187154	47.0238	39.0698	0.5	0.44186	5.67896	0.791215	LC <= HC	3.23509	0.47093	0.139324	-2.84348	k__Bacteria.p__Actinobacteria.c__Actinobacteria.o__Bifidobacteriales.f__Bifidobacteriaceae.g__Bifidobacterium.s__Bifidobacterium_adolescentis	Group	Group	-2.63222	1.18649	85	40	0.0293978	0.0678411	k__Bacteria.p__Actinobacteria.c__Actinobacteria.o__Bifidobacteriales.f__Bifidobacteriaceae.g__Bifidobacterium.s__Bifidobacterium_adolescentis	0	3.23512	0	0.1783	0	0	0.0153	0	0	0	0	0	2.10899	0.52949	0	0	0.09016	0	0	0.04135	0.01252	4.88714	0.10726	0	0
k__Bacteria|p__Actinobacteria|c__Actinobacteria|o__Bifidobacteriales|f__Bifidobacteriaceae|g__Bifidobacterium|s__Bifidobacterium_angulatum	0.334659	0.446212	0.0232558	42.5	43.4884	0	0.0232558	0	0.0029986	HC <= LC	0.0014993	0.0116279	Inf	Inf	k__Bacteria.p__Actinobacteria.c__Actinobacteria.o__Bifidobacteriales.f__Bifidobacteriaceae.g__Bifidobacterium.s__Bifidobacterium_angulatum	NA	NA	NA	NA	NA	NA	NA	NA	k__Bacteria.p__Actinobacteria.c__Actinobacteria.o__Bifidobacteriales.f__Bifidobacteriaceae.g__Bifidobacterium.s__Bifidobacterium_angulatum	0	0	0	0	0	0	0	0	0	0	0	0	0	0	0	0	0	0	0	0.12894	0	0	0	0	0
k__Bacteria|p__Actinobacteria|c__Actinobacteria|o__Bifidobacteriales|f__Bifidobacteriaceae|g__Bifidobacterium|s__Bifidobacterium_animalis	NaN	NaN	0	43	43	0	0	0	0	HC <=> LC	0	0	NaN	NaN	k__Bacteria.p__Actinobacteria.c__Actinobacteria.o__Bifidobacteriales.f__Bifidobacteriaceae.g__Bifidobacterium.s__Bifidobacterium_animalis	NA	NA	NA	NA	NA	NA	NA	NA	k__Bacteria.p__Actinobacteria.c__Actinobacteria.o__Bifidobacteriales.f__Bifidobacteriaceae.g__Bifidobacterium.s__Bifidobacterium_animalis	0	0	0	0	0	0	0	0	0	0	0	0	0	0	0	0	0	0	0	0	0	0	0	0	0
k__Bacteria|p__Actinobacteria|c__Actinobacteria|o__Bifidobacteriales|f__Bifidobacteriaceae|g__Bifidobacterium|s__Bifidobacterium_bifidum	0.00907277	0.0476968	-0.24031	48.1667	37.9535	0.333333	0.116279	0.945459	0.0409614	LC < HC	0.49321	0.224806	0.0433243	-4.52868	k__Bacteria.p__Actinobacteria.c__Actinobacteria.o__Bifidobacteriales.f__Bifidobacteriaceae.g__Bifidobacterium.s__Bifidobacterium_bifidum	Group	Group	-3.27943	1.10062	85	20	0.00381484	0.0120469	k__Bacteria.p__Actinobacteria.c__Actinobacteria.o__Bifidobacteriales.f__Bifidobacteriaceae.g__Bifidobacterium.s__Bifidobacterium_bifidum	0	0.00647	0	0.31782	0	0	0	0	0	0	0	0	0	0	0	0.00224	0	0	0	0	0	0	0.08412	0	0
k__Bacteria|p__Actinobacteria|c__Actinobacteria|o__Bifidobacteriales|f__Bifidobacteriaceae|g__Bifidobacterium|s__Bifidobacterium_breve	0.976313	1	-0.00221484	43.0476	42.9535	0.0714286	0.0697674	0.032115	0.0324965	LC <= HC	0.0323058	0.070598	1.01188	0.0170376	k__Bacteria.p__Actinobacteria.c__Actinobacteria.o__Bifidobacteriales.f__Bifidobacteriaceae.g__Bifidobacterium.s__Bifidobacterium_breve	NA	NA	NA	NA	NA	NA	NA	NA	k__Bacteria.p__Actinobacteria.c__Actinobacteria.o__Bifidobacteriales.f__Bifidobacteriaceae.g__Bifidobacterium.s__Bifidobacterium_breve	0	0	0	0	0	0	0	0	0	0	0	0	0	0	0	0	0	0	0	0	0	0	0	0	0.08575
k__Bacteria|p__Actinobacteria|c__Actinobacteria|o__Bifidobacteriales|f__Bifidobacteriaceae|g__Bifidobacterium|s__Bifidobacterium_catenulatum	0.986646	1	-0.00110742	43.0238	42.9767	0.0238095	0.0232558	0.00117286	6.46512e-05	LC <= HC	0.000618754	0.0235327	0.0551228	-4.18121	k__Bacteria.p__Actinobacteria.c__Actinobacteria.o__Bifidobacteriales.f__Bifidobacteriaceae.g__Bifidobacterium.s__Bifidobacterium_catenulatum	NA	NA	NA	NA	NA	NA	NA	NA	k__Bacteria.p__Actinobacteria.c__Actinobacteria.o__Bifidobacteriales.f__Bifidobacteriaceae.g__Bifidobacterium.s__Bifidobacterium_catenulatum	0	0	0	0	0	0	0	0	0	0	0	0	0	0	0	0	0	0	0	0	0	0	0	0	0
k__Bacteria|p__Actinobacteria|c__Actinobacteria|o__Bifidobacteriales|f__Bifidobacteriaceae|g__Bifidobacterium|s__Bifidobacterium_dentium	0.0118545	0.0592961	0.281285	36.9524	48.907	0.261905	0.534884	0.113265	0.162733	HC < LC	0.137999	0.398394	1.43675	0.522811	k__Bacteria.p__Actinobacteria.c__Actinobacteria.o__Bifidobacteriales.f__Bifidobacteriaceae.g__Bifidobacterium.s__Bifidobacterium_dentium	Group	Group	2.29816	0.878044	85	34	0.0106817	0.028683	k__Bacteria.p__Actinobacteria.c__Actinobacteria.o__Bifidobacteriales.f__Bifidobacteriaceae.g__Bifidobacterium.s__Bifidobacterium_dentium	0	0.01468	0.08396	1.35208	0	0.59888	0	0.00135	4.03336	0.00027	0	0.00783	0	0	0	0	0	0.00755	0	0.39614	0.01501	0.00445	0.05294	0.0651	0.08014
k__Bacteria|p__Actinobacteria|c__Actinobacteria|o__Bifidobacteriales|f__Bifidobacteriaceae|g__Bifidobacterium|s__Bifidobacterium_gallinarum	0.334659	0.446212	0.0232558	42.5	43.4884	0	0.0232558	0	0.00488326	HC <= LC	0.00244163	0.0116279	Inf	Inf	k__Bacteria.p__Actinobacteria.c__Actinobacteria.o__Bifidobacteriales.f__Bifidobacteriaceae.g__Bifidobacterium.s__Bifidobacterium_gallinarum	NA	NA	NA	NA	NA	NA	NA	NA	k__Bacteria.p__Actinobacteria.c__Actinobacteria.o__Bifidobacteriales.f__Bifidobacteriaceae.g__Bifidobacterium.s__Bifidobacterium_gallinarum	0	0	0	0	0	0	0	0	0	0	0	0	0	0	0	0	0	0	0	0	0	0	0	0	0
k__Bacteria|p__Actinobacteria|c__Actinobacteria|o__Bifidobacteriales|f__Bifidobacteriaceae|g__Bifidobacterium|s__Bifidobacterium_longum	3.55011e-06	7.258e-05	-0.58361	55.5476	30.7442	0.857143	0.837209	4.27383	0.423148	LC < HC	2.34849	0.847176	0.0990091	-3.3363	k__Bacteria.p__Actinobacteria.c__Actinobacteria.o__Bifidobacteriales.f__Bifidobacteriaceae.g__Bifidobacterium.s__Bifidobacterium_longum	Group	Group	-4.11656	1.0892	85	72	0.000319599	0.00149146	k__Bacteria.p__Actinobacteria.c__Actinobacteria.o__Bifidobacteriales.f__Bifidobacteriaceae.g__Bifidobacterium.s__Bifidobacterium_longum	0.05276	0.11283	0.04804	2.53388	0.00018	0.34109	0.16393	0	0.21252	0.00555	0	0.3742	2.88132	0.09299	0.22065	0.26299	0	0.21362	0.0514	0.82676	0.10126	0.47682	0.4015	0.00802	0.56811
k__Bacteria|p__Actinobacteria|c__Actinobacteria|o__Bifidobacteriales|f__Bifidobacteriaceae|g__Bifidobacterium|s__Bifidobacterium_pseudocatenulatum	0.000106525	0.00113955	-0.485604	53.4405	32.8023	0.785714	0.744186	3.575	0.269143	LC < HC	1.92207	0.76495	0.0752849	-3.73149	k__Bacteria.p__Actinobacteria.c__Actinobacteria.o__Bifidobacteriales.f__Bifidobacteriaceae.g__Bifidobacterium.s__Bifidobacterium_pseudocatenulatum	Group	Group	-3.90428	1.07394	85	65	0.000480073	0.00205746	k__Bacteria.p__Actinobacteria.c__Actinobacteria.o__Bifidobacteriales.f__Bifidobacteriaceae.g__Bifidobacterium.s__Bifidobacterium_pseudocatenulatum	0.0688	0.00857	0.02501	0	0.05033	2.92315	0.51671	0	0	0.01296	0	0.32342	0	0.01372	0.23367	0.04282	0.00781	0	0	0.52862	0.03708	0.11938	0.10523	0.0111	0.20048
k__Bacteria|p__Actinobacteria|c__Actinobacteria|o__Bifidobacteriales|f__Bifidobacteriaceae|g__Bifidobacterium|s__Bifidobacterium_pullorum	0.334659	0.446212	0.0232558	42.5	43.4884	0	0.0232558	0	0.0234472	HC <= LC	0.0117236	0.0116279	Inf	Inf	k__Bacteria.p__Actinobacteria.c__Actinobacteria.o__Bifidobacteriales.f__Bifidobacteriaceae.g__Bifidobacterium.s__Bifidobacterium_pullorum	NA	NA	NA	NA	NA	NA	NA	NA	k__Bacteria.p__Actinobacteria.c__Actinobacteria.o__Bifidobacteriales.f__Bifidobacteriaceae.g__Bifidobacterium.s__Bifidobacterium_pullorum	0	0	0	0	0	0	0	0	0	0	0	0	0	0	0	0	0	0	0	0	0	0	0	0	0
k__Bacteria|p__Actinobacteria|c__Actinobacteria|o__Bifidobacteriales|f__Bifidobacteriaceae|g__Bifidobacterium|s__Bifidobacterium_saeculare	0.334659	0.446212	0.0232558	42.5	43.4884	0	0.0232558	0	0.0178947	HC <= LC	0.00894733	0.0116279	Inf	Inf	k__Bacteria.p__Actinobacteria.c__Actinobacteria.o__Bifidobacteriales.f__Bifidobacteriaceae.g__Bifidobacterium.s__Bifidobacterium_saeculare	NA	NA	NA	NA	NA	NA	NA	NA	k__Bacteria.p__Actinobacteria.c__Actinobacteria.o__Bifidobacteriales.f__Bifidobacteriaceae.g__Bifidobacterium.s__Bifidobacterium_saeculare	0	0	0	0	0	0	0	0	0	0	0	0	0	0	0	0	0	0	0	0	0	0	0	0	0
k__Bacteria|p__Actinobacteria|c__Actinobacteria|o__Bifidobacteriales|f__Bifidobacteriaceae|g__Gardnerella	0.164763	0.344869	0.0465116	42	43.9767	0	0.0465116	0	0.000224186	HC <= LC	0.000112093	0.0232558	Inf	Inf	k__Bacteria.p__Actinobacteria.c__Actinobacteria.o__Bifidobacteriales.f__Bifidobacteriaceae.g__Gardnerella	NA	NA	NA	NA	NA	NA	NA	NA	k__Bacteria.p__Actinobacteria.c__Actinobacteria.o__Bifidobacteriales.f__Bifidobacteriaceae.g__Gardnerella	0	0	0	0	0	0	0	0	0	0	0	0	0	0	0	0	0	0	0	0	0	0	0.00832	0	0
k__Bacteria|p__Actinobacteria|c__Actinobacteria|o__Bifidobacteriales|f__Bifidobacteriaceae|g__Gardnerella|s__Gardnerella_vaginalis	0.164763	0.344869	0.0465116	42	43.9767	0	0.0465116	0	0.000224186	HC <= LC	0.000112093	0.0232558	Inf	Inf	k__Bacteria.p__Actinobacteria.c__Actinobacteria.o__Bifidobacteriales.f__Bifidobacteriaceae.g__Gardnerella.s__Gardnerella_vaginalis	NA	NA	NA	NA	NA	NA	NA	NA	k__Bacteria.p__Actinobacteria.c__Actinobacteria.o__Bifidobacteriales.f__Bifidobacteriaceae.g__Gardnerella.s__Gardnerella_vaginalis	0	0	0	0	0	0	0	0	0	0	0	0	0	0	0	0	0	0	0	0	0	0	0.00832	0	0
k__Bacteria|p__Actinobacteria|c__Actinobacteria|o__Bifidobacteriales|f__Bifidobacteriaceae|g__Parascardovia	0.154822	0.344869	-0.047619	44.0238	42	0.047619	0	0.000181667	0	LC <= HC	9.08333e-05	0.0238095	0	#NAME?	k__Bacteria.p__Actinobacteria.c__Actinobacteria.o__Bifidobacteriales.f__Bifidobacteriaceae.g__Parascardovia	NA	NA	NA	NA	NA	NA	NA	NA	k__Bacteria.p__Actinobacteria.c__Actinobacteria.o__Bifidobacteriales.f__Bifidobacteriaceae.g__Parascardovia	0	0	0	0	0	0	0	0	0	0	0	0	0	0	0	0	0	0	0	0	0	0	0	0	0
k__Bacteria|p__Actinobacteria|c__Actinobacteria|o__Bifidobacteriales|f__Bifidobacteriaceae|g__Parascardovia|s__Parascardovia_denticolens	0.154822	0.344869	-0.047619	44.0238	42	0.047619	0	0.000181667	0	LC <= HC	9.08333e-05	0.0238095	0	#NAME?	k__Bacteria.p__Actinobacteria.c__Actinobacteria.o__Bifidobacteriales.f__Bifidobacteriaceae.g__Parascardovia.s__Parascardovia_denticolens	NA	NA	NA	NA	NA	NA	NA	NA	k__Bacteria.p__Actinobacteria.c__Actinobacteria.o__Bifidobacteriales.f__Bifidobacteriaceae.g__Parascardovia.s__Parascardovia_denticolens	0	0	0	0	0	0	0	0	0	0	0	0	0	0	0	0	0	0	0	0	0	0	0	0	0
k__Bacteria|p__Actinobacteria|c__Actinobacteria|o__Bifidobacteriales|f__Bifidobacteriaceae|g__Scardovia	0.440043	0.561498	0.0498339	41.9286	44.0465	0.0714286	0.116279	0.00021	0.00129186	HC <= LC	0.00075093	0.0938538	6.15172	2.62099	k__Bacteria.p__Actinobacteria.c__Actinobacteria.o__Bifidobacteriales.f__Bifidobacteriaceae.g__Scardovia	NA	NA	NA	NA	NA	NA	NA	NA	k__Bacteria.p__Actinobacteria.c__Actinobacteria.o__Bifidobacteriales.f__Bifidobacteriaceae.g__Scardovia	0	0	0	0	0.00766	0	0	0	0.01263	0	0	0	0	0	0	0	0	0	0	0	0	0	0	0	0
k__Bacteria|p__Actinobacteria|c__Actinobacteria|o__Bifidobacteriales|f__Bifidobacteriaceae|g__Scardovia|s__Scardovia_inopinata	0.334659	0.446212	0.0232558	42.5	43.4884	0	0.0232558	0	3.25581e-06	HC <= LC	1.62791e-06	0.0116279	Inf	Inf	k__Bacteria.p__Actinobacteria.c__Actinobacteria.o__Bifidobacteriales.f__Bifidobacteriaceae.g__Scardovia.s__Scardovia_inopinata	NA	NA	NA	NA	NA	NA	NA	NA	k__Bacteria.p__Actinobacteria.c__Actinobacteria.o__Bifidobacteriales.f__Bifidobacteriaceae.g__Scardovia.s__Scardovia_inopinata	0	0	0	0	0	0	0	0	0	0	0	0	0	0	0	0	0	0	0	0	0	0	0	0	0
k__Bacteria|p__Actinobacteria|c__Actinobacteria|o__Bifidobacteriales|f__Bifidobacteriaceae|g__Scardovia|s__Scardovia_wiggsiae	0.644852	0.746244	0.0282392	42.3929	43.593	0.0714286	0.0930233	0.00021	0.0012886	HC <= LC	0.000749302	0.0822259	6.13621	2.61735	k__Bacteria.p__Actinobacteria.c__Actinobacteria.o__Bifidobacteriales.f__Bifidobacteriaceae.g__Scardovia.s__Scardovia_wiggsiae	NA	NA	NA	NA	NA	NA	NA	NA	k__Bacteria.p__Actinobacteria.c__Actinobacteria.o__Bifidobacteriales.f__Bifidobacteriaceae.g__Scardovia.s__Scardovia_wiggsiae	0	0	0	0	0.00766	0	0	0	0.01263	0	0	0	0	0	0	0	0	0	0	0	0	0	0	0	0
k__Bacteria|p__Actinobacteria|c__Actinobacteria|o__Corynebacteriales	0.228175	0.440086	-0.104097	45.2381	40.814	0.238095	0.139535	0.00147405	0.000831628	LC <= HC	0.00115284	0.188815	0.56418	-0.825773	k__Bacteria.p__Actinobacteria.c__Actinobacteria.o__Corynebacteriales	Group	Group	-0.501119	0.412985	85	15	0.228415	0.3527	k__Bacteria.p__Actinobacteria.c__Actinobacteria.o__Corynebacteriales	0.02072	0	0	0	0	0	0	0.00029	0.01166	0	0	0	0	0	0	0	0	0	0	0	0	0	0	0	0.00158
k__Bacteria|p__Actinobacteria|c__Actinobacteria|o__Corynebacteriales|f__Corynebacteriaceae	0.228175	0.440086	-0.104097	45.2381	40.814	0.238095	0.139535	0.00147405	0.000831628	LC <= HC	0.00115284	0.188815	0.56418	-0.825773	k__Bacteria.p__Actinobacteria.c__Actinobacteria.o__Corynebacteriales.f__Corynebacteriaceae	Group	Group	-0.501119	0.412985	85	15	0.228415	0.3527	k__Bacteria.p__Actinobacteria.c__Actinobacteria.o__Corynebacteriales.f__Corynebacteriaceae	0.02072	0	0	0	0	0	0	0.00029	0.01166	0	0	0	0	0	0	0	0	0	0	0	0	0	0	0	0.00158
k__Bacteria|p__Actinobacteria|c__Actinobacteria|o__Corynebacteriales|f__Corynebacteriaceae|g__Corynebacterium	0.228175	0.440086	-0.104097	45.2381	40.814	0.238095	0.139535	0.00147405	0.000831628	LC <= HC	0.00115284	0.188815	0.56418	-0.825773	k__Bacteria.p__Actinobacteria.c__Actinobacteria.o__Corynebacteriales.f__Corynebacteriaceae.g__Corynebacterium	Group	Group	-0.501119	0.412985	85	15	0.228415	0.3527	k__Bacteria.p__Actinobacteria.c__Actinobacteria.o__Corynebacteriales.f__Corynebacteriaceae.g__Corynebacterium	0.02072	0	0	0	0	0	0	0.00029	0.01166	0	0	0	0	0	0	0	0	0	0	0	0	0	0	0	0.00158
k__Bacteria|p__Actinobacteria|c__Actinobacteria|o__Corynebacteriales|f__Corynebacteriaceae|g__Corynebacterium|s__Corynebacterium_argentoratense	0.563667	0.683233	0.0238095	42.4881	43.5	0.0238095	0.0465116	2.07143e-05	0.000236744	HC <= LC	0.000128729	0.0351606	11.429	3.51463	k__Bacteria.p__Actinobacteria.c__Actinobacteria.o__Corynebacteriales.f__Corynebacteriaceae.g__Corynebacterium.s__Corynebacterium_argentoratense	NA	NA	NA	NA	NA	NA	NA	NA	k__Bacteria.p__Actinobacteria.c__Actinobacteria.o__Corynebacteriales.f__Corynebacteriaceae.g__Corynebacterium.s__Corynebacterium_argentoratense	0	0	0	0	0	0	0	0	0.0086	0	0	0	0	0	0	0	0	0	0	0	0	0	0	0	0.00158
k__Bacteria|p__Actinobacteria|c__Actinobacteria|o__Corynebacteriales|f__Corynebacteriaceae|g__Corynebacterium|s__Corynebacterium_durum	0.00555925	0.0332111	-0.196013	47.2143	38.8837	0.214286	0.0232558	0.00144381	2.32558e-06	LC < HC	0.000723068	0.118771	0.00161073	-9.27807	k__Bacteria.p__Actinobacteria.c__Actinobacteria.o__Corynebacteriales.f__Corynebacteriaceae.g__Corynebacterium.s__Corynebacterium_durum	Group	Group	-0.896556	0.317841	85	9	0.00616118	0.0184835	k__Bacteria.p__Actinobacteria.c__Actinobacteria.o__Corynebacteriales.f__Corynebacteriaceae.g__Corynebacterium.s__Corynebacterium_durum	0	0	0	0	0	0	0	0	0	0	0	0	0	0	0	0	0	0	0	0	0	0	0	0	0
k__Bacteria|p__Actinobacteria|c__Actinobacteria|o__Corynebacteriales|f__Corynebacteriaceae|g__Corynebacterium|s__Corynebacterium_matruchotii	0.174497	0.354387	0.0703212	41.4881	44.4767	0.0238095	0.0930233	9.52381e-06	0.000592558	HC <= LC	0.000301041	0.0584164	62.2186	5.95927	k__Bacteria.p__Actinobacteria.c__Actinobacteria.o__Corynebacteriales.f__Corynebacteriaceae.g__Corynebacterium.s__Corynebacterium_matruchotii	NA	NA	NA	NA	NA	NA	NA	NA	k__Bacteria.p__Actinobacteria.c__Actinobacteria.o__Corynebacteriales.f__Corynebacteriaceae.g__Corynebacterium.s__Corynebacterium_matruchotii	0.02072	0	0	0	0	0	0	0.00029	0.00306	0	0	0	0	0	0	0	0	0	0	0	0	0	0	0	0
k__Bacteria|p__Actinobacteria|c__Actinobacteria|o__Micrococcales	6.3886e-05	0.00071677	0.496124	32.3333	53.4186	0.52381	0.837209	0.00589619	0.068593	HC < LC	0.0372446	0.680509	11.6334	3.54021	k__Bacteria.p__Actinobacteria.c__Actinobacteria.o__Micrococcales	Group	Group	3.46284	0.750244	85	57	1.41e-05	0.000101954	k__Bacteria.p__Actinobacteria.c__Actinobacteria.o__Micrococcales	0.13722	0.0032	0.0537	0.04283	0.01517	0.00202	0	0.01795	0.16361	0.00643	0.0746	0.00801	0.14132	0.009	0.01625	0	0.00124	0.00491	0.00223	0.01258	0.00184	0.03405	0.00537	0.00285	0.00445
k__Bacteria|p__Actinobacteria|c__Actinobacteria|o__Micrococcales|f__Microbacteriaceae	0.666412	0.757848	-0.0227021	43.4881	42.5233	0.0714286	0.0465116	0.00025	0.000246977	LC <= HC	0.000248488	0.0589701	0.987907	-0.0175529	k__Bacteria.p__Actinobacteria.c__Actinobacteria.o__Micrococcales.f__Microbacteriaceae	NA	NA	NA	NA	NA	NA	NA	NA	k__Bacteria.p__Actinobacteria.c__Actinobacteria.o__Micrococcales.f__Microbacteriaceae	0	0	0	0	0	0	0	0	0	0	0	0.00209	0	0	0	0	0	0	0	0	0	0	0	0	0
k__Bacteria|p__Actinobacteria|c__Actinobacteria|o__Micrococcales|f__Microbacteriaceae|g__Clavibacter	0.666412	0.757848	-0.0227021	43.4881	42.5233	0.0714286	0.0465116	0.00025	0.000246977	LC <= HC	0.000248488	0.0589701	0.987907	-0.0175529	k__Bacteria.p__Actinobacteria.c__Actinobacteria.o__Micrococcales.f__Microbacteriaceae.g__Clavibacter	NA	NA	NA	NA	NA	NA	NA	NA	k__Bacteria.p__Actinobacteria.c__Actinobacteria.o__Micrococcales.f__Microbacteriaceae.g__Clavibacter	0	0	0	0	0	0	0	0	0	0	0	0.00209	0	0	0	0	0	0	0	0	0	0	0	0	0
k__Bacteria|p__Actinobacteria|c__Actinobacteria|o__Micrococcales|f__Microbacteriaceae|g__Clavibacter|s__Clavibacter_michiganensis	0.666412	0.757848	-0.0227021	43.4881	42.5233	0.0714286	0.0465116	0.00025	0.000246977	LC <= HC	0.000248488	0.0589701	0.987907	-0.0175529	k__Bacteria.p__Actinobacteria.c__Actinobacteria.o__Micrococcales.f__Microbacteriaceae.g__Clavibacter.s__Clavibacter_michiganensis	NA	NA	NA	NA	NA	NA	NA	NA	k__Bacteria.p__Actinobacteria.c__Actinobacteria.o__Micrococcales.f__Microbacteriaceae.g__Clavibacter.s__Clavibacter_michiganensis	0	0	0	0	0	0	0	0	0	0	0	0.00209	0	0	0	0	0	0	0	0	0	0	0	0	0
k__Bacteria|p__Actinobacteria|c__Actinobacteria|o__Micrococcales|f__Micrococcaceae	1.73137e-05	0.000245056	0.5299	31.6071	54.1279	0.452381	0.837209	0.00560643	0.0683463	HC < LC	0.0369764	0.644795	12.1907	3.60771	k__Bacteria.p__Actinobacteria.c__Actinobacteria.o__Micrococcales.f__Micrococcaceae	Group	Group	3.79659	0.750031	85	54	2.46e-06	2.65e-05	k__Bacteria.p__Actinobacteria.c__Actinobacteria.o__Micrococcales.f__Micrococcaceae	0.13722	0.0032	0.0537	0.04283	0.01517	0.00202	0	0.01795	0.16361	0.00643	0.0746	0.00593	0.14132	0.009	0.01625	0	0.00124	0.00491	0.00223	0.01258	0.00184	0.03405	0.00537	0.00285	0.00445
k__Bacteria|p__Actinobacteria|c__Actinobacteria|o__Micrococcales|f__Micrococcaceae|g__Kocuria	NaN	NaN	0	43	43	0	0	0	0	HC <=> LC	0	0	NaN	NaN	k__Bacteria.p__Actinobacteria.c__Actinobacteria.o__Micrococcales.f__Micrococcaceae.g__Kocuria	NA	NA	NA	NA	NA	NA	NA	NA	k__Bacteria.p__Actinobacteria.c__Actinobacteria.o__Micrococcales.f__Micrococcaceae.g__Kocuria	0	0	0	0	0	0	0	0	0	0	0	0	0	0	0	0	0	0	0	0	0	0	0	0	0
k__Bacteria|p__Actinobacteria|c__Actinobacteria|o__Micrococcales|f__Micrococcaceae|g__Kocuria|s__Kocuria_kristinae	NaN	NaN	0	43	43	0	0	0	0	HC <=> LC	0	0	NaN	NaN	k__Bacteria.p__Actinobacteria.c__Actinobacteria.o__Micrococcales.f__Micrococcaceae.g__Kocuria.s__Kocuria_kristinae	NA	NA	NA	NA	NA	NA	NA	NA	k__Bacteria.p__Actinobacteria.c__Actinobacteria.o__Micrococcales.f__Micrococcaceae.g__Kocuria.s__Kocuria_kristinae	0	0	0	0	0	0	0	0	0	0	0	0	0	0	0	0	0	0	0	0	0	0	0	0	0
k__Bacteria|p__Actinobacteria|c__Actinobacteria|o__Micrococcales|f__Micrococcaceae|g__Rothia	1.73137e-05	0.000245056	0.5299	31.6071	54.1279	0.452381	0.837209	0.00560643	0.0683463	HC < LC	0.0369764	0.644795	12.1907	3.60771	k__Bacteria.p__Actinobacteria.c__Actinobacteria.o__Micrococcales.f__Micrococcaceae.g__Rothia	Group	Group	3.79659	0.750031	85	54	2.46e-06	2.65e-05	k__Bacteria.p__Actinobacteria.c__Actinobacteria.o__Micrococcales.f__Micrococcaceae.g__Rothia	0.13722	0.0032	0.0537	0.04283	0.01517	0.00202	0	0.01795	0.16361	0.00643	0.0746	0.00593	0.14132	0.009	0.01625	0	0.00124	0.00491	0.00223	0.01258	0.00184	0.03405	0.00537	0.00285	0.00445
k__Bacteria|p__Actinobacteria|c__Actinobacteria|o__Micrococcales|f__Micrococcaceae|g__Rothia|s__Rothia_aeria	0.698625	0.7896	0.0238095	42.4881	43.5	0.0714286	0.0930233	0.000175476	0.000544884	HC <= LC	0.00036018	0.0822259	3.10517	1.63467	k__Bacteria.p__Actinobacteria.c__Actinobacteria.o__Micrococcales.f__Micrococcaceae.g__Rothia.s__Rothia_aeria	NA	NA	NA	NA	NA	NA	NA	NA	k__Bacteria.p__Actinobacteria.c__Actinobacteria.o__Micrococcales.f__Micrococcaceae.g__Rothia.s__Rothia_aeria	0.00046	0	0	0	0	0	0	0	0	0	0	0	0	0	0	0	0	0	0	0	0	0	0	0	0
k__Bacteria|p__Actinobacteria|c__Actinobacteria|o__Micrococcales|f__Micrococcaceae|g__Rothia|s__Rothia_dentocariosa	0.0963198	0.270165	0.164452	39.4643	46.4535	0.190476	0.348837	0.00126619	0.00386558	HC <= LC	0.00256589	0.269657	3.05292	1.61019	k__Bacteria.p__Actinobacteria.c__Actinobacteria.o__Micrococcales.f__Micrococcaceae.g__Rothia.s__Rothia_dentocariosa	Group	Group	0.868525	0.486853	85	23	0.0780856	0.151133	k__Bacteria.p__Actinobacteria.c__Actinobacteria.o__Micrococcales.f__Micrococcaceae.g__Rothia.s__Rothia_dentocariosa	0.00155	0	0	0.01027	0.00896	0.00202	0	0	0.03726	0	0	0.00379	0.00607	0	0	0	0	0	0	0	0	0	0	0	0
k__Bacteria|p__Actinobacteria|c__Actinobacteria|o__Micrococcales|f__Micrococcaceae|g__Rothia|s__Rothia_mucilaginosa	3.72329e-05	0.000469236	0.506091	32.119	53.6279	0.428571	0.813953	0.00414429	0.0639353	HC < LC	0.0340398	0.621262	15.4274	3.94742	k__Bacteria.p__Actinobacteria.c__Actinobacteria.o__Micrococcales.f__Micrococcaceae.g__Rothia.s__Rothia_mucilaginosa	Group	Group	3.69382	0.743401	85	52	3.67e-06	3.5e-05	k__Bacteria.p__Actinobacteria.c__Actinobacteria.o__Micrococcales.f__Micrococcaceae.g__Rothia.s__Rothia_mucilaginosa	0.13521	0.0032	0.0537	0.03256	0.00621	0	0	0.01795	0.12635	0.00643	0.0746	0.00214	0.13525	0.009	0.01625	0	0.00124	0.00491	0.00223	0.01258	0.00184	0.03405	0.00537	0.00285	0.00445
k__Bacteria|p__Actinobacteria|c__Actinobacteria|o__Micrococcales|f__Micrococcaceae|g__Rothia|s__Rothia_sp	0.323004	0.446212	-0.0238095	43.5119	42.5	0.0238095	0	2.07143e-05	0	LC <= HC	1.03571e-05	0.0119048	0	#NAME?	k__Bacteria.p__Actinobacteria.c__Actinobacteria.o__Micrococcales.f__Micrococcaceae.g__Rothia.s__Rothia_sp	NA	NA	NA	NA	NA	NA	NA	NA	k__Bacteria.p__Actinobacteria.c__Actinobacteria.o__Micrococcales.f__Micrococcaceae.g__Rothia.s__Rothia_sp	0	0	0	0	0	0	0	0	0	0	0	0	0	0	0	0	0	0	0	0	0	0	0	0	0
k__Bacteria|p__Actinobacteria|c__Actinobacteria|o__Micrococcales|f__Micrococcales_unclassified	0.323004	0.446212	-0.0238095	43.5119	42.5	0.0238095	0	3.97619e-05	0	LC <= HC	1.9881e-05	0.0119048	0	#NAME?	k__Bacteria.p__Actinobacteria.c__Actinobacteria.o__Micrococcales.f__Micrococcales_unclassified	NA	NA	NA	NA	NA	NA	NA	NA	k__Bacteria.p__Actinobacteria.c__Actinobacteria.o__Micrococcales.f__Micrococcales_unclassified	0	0	0	0	0	0	0	0	0	0	0	0	0	0	0	0	0	0	0	0	0	0	0	0	0
k__Bacteria|p__Actinobacteria|c__Actinobacteria|o__Micrococcales|f__Micrococcales_unclassified|g__Tropheryma	0.323004	0.446212	-0.0238095	43.5119	42.5	0.0238095	0	3.97619e-05	0	LC <= HC	1.9881e-05	0.0119048	0	#NAME?	k__Bacteria.p__Actinobacteria.c__Actinobacteria.o__Micrococcales.f__Micrococcales_unclassified.g__Tropheryma	NA	NA	NA	NA	NA	NA	NA	NA	k__Bacteria.p__Actinobacteria.c__Actinobacteria.o__Micrococcales.f__Micrococcales_unclassified.g__Tropheryma	0	0	0	0	0	0	0	0	0	0	0	0	0	0	0	0	0	0	0	0	0	0	0	0	0
k__Bacteria|p__Actinobacteria|c__Actinobacteria|o__Micrococcales|f__Micrococcales_unclassified|g__Tropheryma|s__Tropheryma_whipplei	0.323004	0.446212	-0.0238095	43.5119	42.5	0.0238095	0	3.97619e-05	0	LC <= HC	1.9881e-05	0.0119048	0	#NAME?	k__Bacteria.p__Actinobacteria.c__Actinobacteria.o__Micrococcales.f__Micrococcales_unclassified.g__Tropheryma.s__Tropheryma_whipplei	NA	NA	NA	NA	NA	NA	NA	NA	k__Bacteria.p__Actinobacteria.c__Actinobacteria.o__Micrococcales.f__Micrococcales_unclassified.g__Tropheryma.s__Tropheryma_whipplei	0	0	0	0	0	0	0	0	0	0	0	0	0	0	0	0	0	0	0	0	0	0	0	0	0
k__Bacteria|p__Actinobacteria|c__Actinobacteria|o__Propionibacteriales	0.0700097	0.223642	-0.160022	46.4405	39.6395	0.285714	0.116279	0.00108524	0.000655814	LC <= HC	0.000870526	0.200997	0.604304	-0.726653	k__Bacteria.p__Actinobacteria.c__Actinobacteria.o__Propionibacteriales	Group	Group	-0.804113	0.509992	85	17	0.118665	0.216693	k__Bacteria.p__Actinobacteria.c__Actinobacteria.o__Propionibacteriales	0	0	0	0	0	0	0	0	0.0075	0	0	0	0	0	0	0	0	0	0	0	0	0	0	0	0
k__Bacteria|p__Actinobacteria|c__Actinobacteria|o__Propionibacteriales|f__Propionibacteriaceae	0.0700097	0.223642	-0.160022	46.4405	39.6395	0.285714	0.116279	0.00108524	0.000655814	LC <= HC	0.000870526	0.200997	0.604304	-0.726653	k__Bacteria.p__Actinobacteria.c__Actinobacteria.o__Propionibacteriales.f__Propionibacteriaceae	Group	Group	-0.804113	0.509992	85	17	0.118665	0.216693	k__Bacteria.p__Actinobacteria.c__Actinobacteria.o__Propionibacteriales.f__Propionibacteriaceae	0	0	0	0	0	0	0	0	0.0075	0	0	0	0	0	0	0	0	0	0	0	0	0	0	0	0
k__Bacteria|p__Actinobacteria|c__Actinobacteria|o__Propionibacteriales|f__Propionibacteriaceae|g__Propionibacterium	0.158399	0.344869	-0.111849	45.4048	40.6512	0.214286	0.0930233	0.000865476	0.000648372	LC <= HC	0.000756924	0.153654	0.749151	-0.416672	k__Bacteria.p__Actinobacteria.c__Actinobacteria.o__Propionibacteriales.f__Propionibacteriaceae.g__Propionibacterium	Group	Group	-0.256795	0.247549	85	13	0.302585	0.432265	k__Bacteria.p__Actinobacteria.c__Actinobacteria.o__Propionibacteriales.f__Propionibacteriaceae.g__Propionibacterium	0	0	0	0	0	0	0	0	0.0075	0	0	0	0	0	0	0	0	0	0	0	0	0	0	0	0
k__Bacteria|p__Actinobacteria|c__Actinobacteria|o__Propionibacteriales|f__Propionibacteriaceae|g__Propionibacterium|s__Propionibacterium_acidifaciens	0.245467	0.446212	-0.0891473	44.9167	41.1279	0.190476	0.0930233	0.000744762	0.000648372	LC <= HC	0.000696567	0.14175	0.870576	-0.199957	k__Bacteria.p__Actinobacteria.c__Actinobacteria.o__Propionibacteriales.f__Propionibacteriaceae.g__Propionibacterium.s__Propionibacterium_acidifaciens	Group	Group	-0.188014	0.23928	85	12	0.434286	0.55951	k__Bacteria.p__Actinobacteria.c__Actinobacteria.o__Propionibacteriales.f__Propionibacteriaceae.g__Propionibacterium.s__Propionibacterium_acidifaciens	0	0	0	0	0	0	0	0	0.0075	0	0	0	0	0	0	0	0	0	0	0	0	0	0	0	0
k__Bacteria|p__Actinobacteria|c__Actinobacteria|o__Propionibacteriales|f__Propionibacteriaceae|g__Propionibacterium|s__Propionibacterium_freudenreichii	0.323004	0.446212	-0.0238095	43.5119	42.5	0.0238095	0	0.000120714	0	LC <= HC	6.03571e-05	0.0119048	0	#NAME?	k__Bacteria.p__Actinobacteria.c__Actinobacteria.o__Propionibacteriales.f__Propionibacteriaceae.g__Propionibacterium.s__Propionibacterium_freudenreichii	NA	NA	NA	NA	NA	NA	NA	NA	k__Bacteria.p__Actinobacteria.c__Actinobacteria.o__Propionibacteriales.f__Propionibacteriaceae.g__Propionibacterium.s__Propionibacterium_freudenreichii	0	0	0	0	0	0	0	0	0	0	0	0	0	0	0	0	0	0	0	0	0	0	0	0	0
k__Bacteria|p__Actinobacteria|c__Actinobacteria|o__Propionibacteriales|f__Propionibacteriaceae|g__Pseudopropionibacterium	0.0246401	0.0960547	-0.143965	46.0952	39.9767	0.166667	0.0232558	0.000219762	7.44186e-06	LC < HC	0.000113602	0.0949612	0.0338633	-4.88413	k__Bacteria.p__Actinobacteria.c__Actinobacteria.o__Propionibacteriales.f__Propionibacteriaceae.g__Pseudopropionibacterium	NA	NA	NA	NA	NA	NA	NA	NA	k__Bacteria.p__Actinobacteria.c__Actinobacteria.o__Propionibacteriales.f__Propionibacteriaceae.g__Pseudopropionibacterium	0	0	0	0	0	0	0	0	0	0	0	0	0	0	0	0	0	0	0	0	0	0	0	0	0
k__Bacteria|p__Actinobacteria|c__Actinobacteria|o__Propionibacteriales|f__Propionibacteriaceae|g__Pseudopropionibacterium|s__Pseudopropionibacterium_propionicum	0.0246401	0.0960547	-0.143965	46.0952	39.9767	0.166667	0.0232558	0.000219762	7.44186e-06	LC < HC	0.000113602	0.0949612	0.0338633	-4.88413	k__Bacteria.p__Actinobacteria.c__Actinobacteria.o__Propionibacteriales.f__Propionibacteriaceae.g__Pseudopropionibacterium.s__Pseudopropionibacterium_propionicum	NA	NA	NA	NA	NA	NA	NA	NA	k__Bacteria.p__Actinobacteria.c__Actinobacteria.o__Propionibacteriales.f__Propionibacteriaceae.g__Pseudopropionibacterium.s__Pseudopropionibacterium_propionicum	0	0	0	0	0	0	0	0	0	0	0	0	0	0	0	0	0	0	0	0	0	0	0	0	0
k__Bacteria|p__Actinobacteria|c__Coriobacteriia	4.27945e-06	8.5589e-05	-0.579734	55.4643	30.8256	0.928571	0.976744	2.70438	0.781029	LC < HC	1.7427	0.952658	0.288802	-1.79185	k__Bacteria.p__Actinobacteria.c__Coriobacteriia	Group	Group	-2.80785	0.875234	85	81	0.00189924	0.00676001	k__Bacteria.p__Actinobacteria.c__Coriobacteriia	0.02495	0.23948	0.00263	0.48268	0.08264	0.45825	0.09726	0.00937	0.04499	0.0002	0	0.0027	19.061	0.29817	0.50338	0.05171	0.69411	1.2163	2.26317	0.18151	0.20798	0.41635	0.18591	0.05985	0.17688
k__Bacteria|p__Actinobacteria|c__Coriobacteriia|o__Coriobacteriales	0.0135789	0.06154	-0.311185	49.6905	36.4651	0.833333	0.906977	2.27709	0.733031	LC < HC	1.50506	0.870155	0.321916	-1.63524	k__Bacteria.p__Actinobacteria.c__Coriobacteriia.o__Coriobacteriales	Group	Group	-1.58101	1.14098	85	74	0.169567	0.276039	k__Bacteria.p__Actinobacteria.c__Coriobacteriia.o__Coriobacteriales	0.02207	0.23866	0.00263	0.42549	0.01081	0.38553	0.09419	0.00937	0.04338	0.0002	0	0.0027	18.853	0.29456	0.48846	0.04028	0.60544	0.93187	2.23896	0.18112	0.15307	0.38421	0.17688	0.04003	0
k__Bacteria|p__Actinobacteria|c__Coriobacteriia|o__Coriobacteriales|f__Atopobiaceae	0.814906	0.89358	0.0249169	42.4643	43.5233	0.309524	0.325581	0.00340024	0.00635581	HC <= LC	0.00487803	0.317553	1.86923	0.902441	k__Bacteria.p__Actinobacteria.c__Coriobacteriia.o__Coriobacteriales.f__Atopobiaceae	Group	Group	0.307629	0.677316	85	27	0.650914	0.7661	k__Bacteria.p__Actinobacteria.c__Coriobacteriia.o__Coriobacteriales.f__Atopobiaceae	0	0	0.00226	0.01236	0.0022	0	0	0	0.04338	0	0	0.0027	0.00195	0	0	0	0	0	0	0.00019	0	0.00017	0.10859	0	0
k__Bacteria|p__Actinobacteria|c__Coriobacteriia|o__Coriobacteriales|f__Atopobiaceae|g__Atopobium	0.0170173	0.0735018	0.219823	38.2738	47.6163	0.119048	0.325581	0.000566429	0.00384837	HC < LC	0.0022074	0.222315	6.7941	2.76428	k__Bacteria.p__Actinobacteria.c__Coriobacteriia.o__Coriobacteriales.f__Atopobiaceae.g__Atopobium	Group	Group	1.36244	0.521922	85	19	0.0107989	0.0287059	k__Bacteria.p__Actinobacteria.c__Coriobacteriia.o__Coriobacteriales.f__Atopobiaceae.g__Atopobium	0	0	0.00226	0.01236	0.0022	0	0	0	0.04315	0	0	0.0027	0.00195	0	0	0	0	0	0	0.00019	0	0.00017	0.00107	0	0
k__Bacteria|p__Actinobacteria|c__Coriobacteriia|o__Coriobacteriales|f__Atopobiaceae|g__Atopobium|s__Atopobium_deltae	0.563667	0.683233	0.0238095	42.4881	43.5	0.0238095	0.0465116	6.42857e-06	0.000183256	HC <= LC	9.48422e-05	0.0351606	28.5065	4.83322	k__Bacteria.p__Actinobacteria.c__Coriobacteriia.o__Coriobacteriales.f__Atopobiaceae.g__Atopobium.s__Atopobium_deltae	NA	NA	NA	NA	NA	NA	NA	NA	k__Bacteria.p__Actinobacteria.c__Coriobacteriia.o__Coriobacteriales.f__Atopobiaceae.g__Atopobium.s__Atopobium_deltae	0	0	0	0	0	0	0	0	0	0	0	0	0	0	0	0	0	0	0	0	0	0	0	0	0
k__Bacteria|p__Actinobacteria|c__Coriobacteriia|o__Coriobacteriales|f__Atopobiaceae|g__Atopobium|s__Atopobium_minutum	0.334659	0.446212	0.0232558	42.5	43.4884	0	0.0232558	0	0.000287442	HC <= LC	0.000143721	0.0116279	Inf	Inf	k__Bacteria.p__Actinobacteria.c__Coriobacteriia.o__Coriobacteriales.f__Atopobiaceae.g__Atopobium.s__Atopobium_minutum	NA	NA	NA	NA	NA	NA	NA	NA	k__Bacteria.p__Actinobacteria.c__Coriobacteriia.o__Coriobacteriales.f__Atopobiaceae.g__Atopobium.s__Atopobium_minutum	0	0	0	0.01236	0	0	0	0	0	0	0	0	0	0	0	0	0	0	0	0	0	0	0	0	0
k__Bacteria|p__Actinobacteria|c__Coriobacteriia|o__Coriobacteriales|f__Atopobiaceae|g__Atopobium|s__Atopobium_parvulum	0.00705667	0.0391092	0.190476	38.9048	47	0.0238095	0.209302	4.04762e-06	0.00173047	HC < LC	0.000867256	0.116556	427.527	8.73987	k__Bacteria.p__Actinobacteria.c__Coriobacteriia.o__Coriobacteriales.f__Atopobiaceae.g__Atopobium.s__Atopobium_parvulum	Group	Group	0.995748	0.351993	85	10	0.00589054	0.0179277	k__Bacteria.p__Actinobacteria.c__Coriobacteriia.o__Coriobacteriales.f__Atopobiaceae.g__Atopobium.s__Atopobium_parvulum	0	0	0	0	0.00025	0	0	0	0.02998	0	0	0.00168	0.00137	0	0	0	0	0	0	0.00019	0	0	0.00045	0	0
k__Bacteria|p__Actinobacteria|c__Coriobacteriia|o__Coriobacteriales|f__Atopobiaceae|g__Atopobium|s__Atopobium_rimae	0.0196085	0.0835177	0.190476	38.9048	47	0.0714286	0.255814	5.2381e-05	0.000910698	HC < LC	0.000481539	0.163621	17.386	4.11986	k__Bacteria.p__Actinobacteria.c__Coriobacteriia.o__Coriobacteriales.f__Atopobiaceae.g__Atopobium.s__Atopobium_rimae	Group	Group	0.930688	0.364864	85	14	0.0126509	0.0322023	k__Bacteria.p__Actinobacteria.c__Coriobacteriia.o__Coriobacteriales.f__Atopobiaceae.g__Atopobium.s__Atopobium_rimae	0	0	0.00226	0	0.00195	0	0	0	0.01317	0	0	0.00102	0.00058	0	0	0	0	0	0	0	0	0.00017	0.00061	0	0
k__Bacteria|p__Actinobacteria|c__Coriobacteriia|o__Coriobacteriales|f__Atopobiaceae|g__Atopobium|s__Atopobium_vaginae	1	1	0	43	43	0.0238095	0.0232558	0.000503333	0.000736279	HC <=> LC	0.000619806	0.0235327	1.46281	0.548739	k__Bacteria.p__Actinobacteria.c__Coriobacteriia.o__Coriobacteriales.f__Atopobiaceae.g__Atopobium.s__Atopobium_vaginae	NA	NA	NA	NA	NA	NA	NA	NA	k__Bacteria.p__Actinobacteria.c__Coriobacteriia.o__Coriobacteriales.f__Atopobiaceae.g__Atopobium.s__Atopobium_vaginae	0	0	0	0	0	0	0	0	0	0	0	0	0	0	0	0	0	0	0	0	0	0	0	0	0
k__Bacteria|p__Actinobacteria|c__Coriobacteriia|o__Coriobacteriales|f__Atopobiaceae|g__Olsenella	0.0154253	0.0675777	-0.197674	47.25	38.8488	0.261905	0.0697674	0.00283405	0.00250767	LC < HC	0.00267086	0.165836	0.884838	-0.176514	k__Bacteria.p__Actinobacteria.c__Coriobacteriia.o__Coriobacteriales.f__Atopobiaceae.g__Olsenella	Group	Group	-1.28497	0.547708	85	14	0.0214131	0.0505253	k__Bacteria.p__Actinobacteria.c__Coriobacteriia.o__Coriobacteriales.f__Atopobiaceae.g__Olsenella	0	0	0	0	0	0	0	0	0.00024	0	0	0	0	0	0	0	0	0	0	0	0	0	0.10752	0	0
k__Bacteria|p__Actinobacteria|c__Coriobacteriia|o__Coriobacteriales|f__Atopobiaceae|g__Olsenella|s__Olsenella_profusa	0.0109719	0.0554621	-0.142857	46.0714	40	0.142857	0	0.000435952	0	LC < HC	0.000217976	0.0714286	0	#NAME?	k__Bacteria.p__Actinobacteria.c__Coriobacteriia.o__Coriobacteriales.f__Atopobiaceae.g__Olsenella.s__Olsenella_profusa	NA	NA	NA	NA	NA	NA	NA	NA	k__Bacteria.p__Actinobacteria.c__Coriobacteriia.o__Coriobacteriales.f__Atopobiaceae.g__Olsenella.s__Olsenella_profusa	0	0	0	0	0	0	0	0	0	0	0	0	0	0	0	0	0	0	0	0	0	0	0	0	0
k__Bacteria|p__Actinobacteria|c__Coriobacteriia|o__Coriobacteriales|f__Atopobiaceae|g__Olsenella|s__Olsenella_scatoligenes	0.582382	0.698555	0.0227021	42.5119	43.4767	0.0238095	0.0465116	0.00193548	0.00250209	HC <= LC	0.00221879	0.0351606	1.29275	0.370447	k__Bacteria.p__Actinobacteria.c__Coriobacteriia.o__Coriobacteriales.f__Atopobiaceae.g__Olsenella.s__Olsenella_scatoligenes	NA	NA	NA	NA	NA	NA	NA	NA	k__Bacteria.p__Actinobacteria.c__Coriobacteriia.o__Coriobacteriales.f__Atopobiaceae.g__Olsenella.s__Olsenella_scatoligenes	0	0	0	0	0	0	0	0	0	0	0	0	0	0	0	0	0	0	0	0	0	0	0.10752	0	0
k__Bacteria|p__Actinobacteria|c__Coriobacteriia|o__Coriobacteriales|f__Atopobiaceae|g__Olsenella|s__Olsenella_uli	0.0425483	0.155954	-0.12237	45.631	40.4302	0.142857	0.0232558	0.000462619	5.5814e-06	LC < HC	0.0002341	0.0830565	0.0120648	-6.37306	k__Bacteria.p__Actinobacteria.c__Coriobacteriia.o__Coriobacteriales.f__Atopobiaceae.g__Olsenella.s__Olsenella_uli	NA	NA	NA	NA	NA	NA	NA	NA	k__Bacteria.p__Actinobacteria.c__Coriobacteriia.o__Coriobacteriales.f__Atopobiaceae.g__Olsenella.s__Olsenella_uli	0	0	0	0	0	0	0	0	0.00024	0	0	0	0	0	0	0	0	0	0	0	0	0	0	0	0
k__Bacteria|p__Actinobacteria|c__Coriobacteriia|o__Coriobacteriales|f__Coriobacteriaceae	0.0107686	0.0547352	-0.320044	49.881	36.2791	0.738095	0.813953	2.27369	0.726675	LC < HC	1.50018	0.776024	0.319602	-1.64565	k__Bacteria.p__Actinobacteria.c__Coriobacteriia.o__Coriobacteriales.f__Coriobacteriaceae	Group	Group	-1.8771	1.28904	85	66	0.14911	0.252525	k__Bacteria.p__Actinobacteria.c__Coriobacteriia.o__Coriobacteriales.f__Coriobacteriaceae	0.02207	0.23866	0.00037	0.41313	0.00861	0.38553	0.09419	0.00937	0	0.0002	0	0	18.8511	0.29456	0.48846	0.04028	0.60544	0.93187	2.23896	0.18093	0.15307	0.38404	0.06829	0.04003	0
k__Bacteria|p__Actinobacteria|c__Coriobacteriia|o__Coriobacteriales|f__Coriobacteriaceae|g__Collinsella	0.0107686	0.0547352	-0.320044	49.881	36.2791	0.738095	0.813953	2.27369	0.726671	LC < HC	1.50018	0.776024	0.3196	-1.64566	k__Bacteria.p__Actinobacteria.c__Coriobacteriia.o__Coriobacteriales.f__Coriobacteriaceae.g__Collinsella	Group	Group	-1.87711	1.28903	85	66	0.149107	0.252525	k__Bacteria.p__Actinobacteria.c__Coriobacteriia.o__Coriobacteriales.f__Coriobacteriaceae.g__Collinsella	0.02207	0.23866	0.00037	0.41313	0.00861	0.38536	0.09419	0.00937	0	0.0002	0	0	18.8511	0.29456	0.48846	0.04028	0.60544	0.93187	2.23896	0.18093	0.15307	0.38404	0.06829	0.04003	0
k__Bacteria|p__Actinobacteria|c__Coriobacteriia|o__Coriobacteriales|f__Coriobacteriaceae|g__Collinsella|s__Collinsella_aerofaciens	0.0152506	0.067132	-0.30454	49.5476	36.6047	0.738095	0.813953	2.25659	0.71596	LC < HC	1.48627	0.776024	0.317276	-1.65619	k__Bacteria.p__Actinobacteria.c__Coriobacteriia.o__Coriobacteriales.f__Coriobacteriaceae.g__Collinsella.s__Collinsella_aerofaciens	Group	Group	-1.83095	1.30447	85	66	0.164171	0.270399	k__Bacteria.p__Actinobacteria.c__Coriobacteriia.o__Coriobacteriales.f__Coriobacteriaceae.g__Collinsella.s__Collinsella_aerofaciens	0.02207	0.23845	0.00037	0.41277	0.00861	0.00141	0.09419	0.00937	0	0.0002	0	0	18.7984	0.29405	0.48754	0.04028	0.60518	0.9271	2.23597	0.18093	0.15307	0.38226	0.06829	0.04003	0
k__Bacteria|p__Actinobacteria|c__Coriobacteriia|o__Coriobacteriales|f__Coriobacteriaceae|g__Collinsella|s__Collinsella_intestinalis	0.604952	0.712832	-0.0271318	43.5833	42.4302	0.0714286	0.0465116	0.00931357	1.18605e-05	LC <= HC	0.00466272	0.0589701	0.00127346	-9.61703	k__Bacteria.p__Actinobacteria.c__Coriobacteriia.o__Coriobacteriales.f__Coriobacteriaceae.g__Collinsella.s__Collinsella_intestinalis	NA	NA	NA	NA	NA	NA	NA	NA	k__Bacteria.p__Actinobacteria.c__Coriobacteriia.o__Coriobacteriales.f__Coriobacteriaceae.g__Collinsella.s__Collinsella_intestinalis	0	0	0	0	0	0.00023	0	0	0	0	0	0	0	0	0	0	0	0	0.00028	0	0	0	0	0	0
k__Bacteria|p__Actinobacteria|c__Coriobacteriia|o__Coriobacteriales|f__Coriobacteriaceae|g__Collinsella|s__Collinsella_stercoris	0.70821	0.797494	-0.0426357	43.9167	42.1047	0.452381	0.372093	0.00778619	0.0106988	LC <= HC	0.00924251	0.412237	1.37408	0.458464	k__Bacteria.p__Actinobacteria.c__Coriobacteriia.o__Coriobacteriales.f__Coriobacteriaceae.g__Collinsella.s__Collinsella_stercoris	Group	Group	-0.175504	0.576352	85	35	0.761504	0.852884	k__Bacteria.p__Actinobacteria.c__Coriobacteriia.o__Coriobacteriales.f__Coriobacteriaceae.g__Collinsella.s__Collinsella_stercoris	0	0.00021	0	0.00036	0	0.38371	0	0	0	0	0	0	0.05272	0.00051	0.00092	0	0.00026	0.00477	0.00271	0	0	0.00178	0	0	0
k__Bacteria|p__Actinobacteria|c__Coriobacteriia|o__Coriobacteriales|f__Coriobacteriaceae|g__Enorma	0.334659	0.446212	0.0232558	42.5	43.4884	0	0.0232558	0	3.95349e-06	HC <= LC	1.97674e-06	0.0116279	Inf	Inf	k__Bacteria.p__Actinobacteria.c__Coriobacteriia.o__Coriobacteriales.f__Coriobacteriaceae.g__Enorma	NA	NA	NA	NA	NA	NA	NA	NA	k__Bacteria.p__Actinobacteria.c__Coriobacteriia.o__Coriobacteriales.f__Coriobacteriaceae.g__Enorma	0	0	0	0	0	0.00017	0	0	0	0	0	0	0	0	0	0	0	0	0	0	0	0	0	0	0
k__Bacteria|p__Actinobacteria|c__Coriobacteriia|o__Coriobacteriales|f__Coriobacteriaceae|g__Enorma|s__[Collinsella]_massiliensis	0.334659	0.446212	0.0232558	42.5	43.4884	0	0.0232558	0	3.95349e-06	HC <= LC	1.97674e-06	0.0116279	Inf	Inf	k__Bacteria.p__Actinobacteria.c__Coriobacteriia.o__Coriobacteriales.f__Coriobacteriaceae.g__Enorma.s__[Collinsella]_massiliensis	NA	NA	NA	NA	NA	NA	NA	NA	k__Bacteria.p__Actinobacteria.c__Coriobacteriia.o__Coriobacteriales.f__Coriobacteriaceae.g__Enorma.s__[Collinsella]_massiliensis	0	0	0	0	0	0.00017	0	0	0	0	0	0	0	0	0	0	0	0	0	0	0	0	0	0	0
k__Bacteria|p__Actinobacteria|c__Coriobacteriia|o__Eggerthellales	2.24916e-06	4.81215e-05	-0.595792	55.8095	30.4884	0.904762	0.837209	0.427289	0.0479991	LC < HC	0.237644	0.870986	0.112334	-3.15413	k__Bacteria.p__Actinobacteria.c__Coriobacteriia.o__Eggerthellales	Group	Group	-3.86282	0.860136	85	74	2.28e-05	0.000142717	k__Bacteria.p__Actinobacteria.c__Coriobacteriia.o__Eggerthellales	0.00288	0.00082	0	0.05719	0.07183	0.07272	0.00307	0	0.00161	0	0	0	0.20796	0.00361	0.01492	0.01144	0.08867	0.28443	0.02421	0.00039	0.05491	0.03214	0.00903	0.01983	0.17688
k__Bacteria|p__Actinobacteria|c__Coriobacteriia|o__Eggerthellales|f__Eggerthellaceae	2.24916e-06	4.81215e-05	-0.595792	55.8095	30.4884	0.904762	0.837209	0.427289	0.0479991	LC < HC	0.237644	0.870986	0.112334	-3.15413	k__Bacteria.p__Actinobacteria.c__Coriobacteriia.o__Eggerthellales.f__Eggerthellaceae	Group	Group	-3.86282	0.860136	85	74	2.28e-05	0.000142717	k__Bacteria.p__Actinobacteria.c__Coriobacteriia.o__Eggerthellales.f__Eggerthellaceae	0.00288	0.00082	0	0.05719	0.07183	0.07272	0.00307	0	0.00161	0	0	0	0.20796	0.00361	0.01492	0.01144	0.08867	0.28443	0.02421	0.00039	0.05491	0.03214	0.00903	0.01983	0.17688
k__Bacteria|p__Actinobacteria|c__Coriobacteriia|o__Eggerthellales|f__Eggerthellaceae|g__Adlercreutzia	0.0015754	0.0118801	-0.333333	50.1667	36	0.452381	0.209302	0.0747314	0.00173535	LC < HC	0.0382334	0.330842	0.0232211	-5.42842	k__Bacteria.p__Actinobacteria.c__Coriobacteriia.o__Eggerthellales.f__Eggerthellaceae.g__Adlercreutzia	Group	Group	-2.87147	0.61901	85	29	1.34e-05	9.86e-05	k__Bacteria.p__Actinobacteria.c__Coriobacteriia.o__Eggerthellales.f__Eggerthellaceae.g__Adlercreutzia	0	0	0	0	0	0	0.0029	0	0	0	0	0	0	0.00305	0	0	0.00524	0.05046	0	0	0.0031	0	0.00236	0	0
k__Bacteria|p__Actinobacteria|c__Coriobacteriia|o__Eggerthellales|f__Eggerthellaceae|g__Adlercreutzia|s__Adlercreutzia_equolifaciens	0.0015754	0.0118801	-0.333333	50.1667	36	0.452381	0.209302	0.0747314	0.00173535	LC < HC	0.0382334	0.330842	0.0232211	-5.42842	k__Bacteria.p__Actinobacteria.c__Coriobacteriia.o__Eggerthellales.f__Eggerthellaceae.g__Adlercreutzia.s__Adlercreutzia_equolifaciens	Group	Group	-2.87147	0.61901	85	29	1.34e-05	9.86e-05	k__Bacteria.p__Actinobacteria.c__Coriobacteriia.o__Eggerthellales.f__Eggerthellaceae.g__Adlercreutzia.s__Adlercreutzia_equolifaciens	0	0	0	0	0	0	0.0029	0	0	0	0	0	0	0.00305	0	0	0.00524	0.05046	0	0	0.0031	0	0.00236	0	0
k__Bacteria|p__Actinobacteria|c__Coriobacteriia|o__Eggerthellales|f__Eggerthellaceae|g__Asaccharobacter	0.000900233	0.00732933	-0.346069	50.4405	35.7326	0.452381	0.186047	0.0185812	0.00047907	LC < HC	0.00953013	0.319214	0.0257825	-5.27746	k__Bacteria.p__Actinobacteria.c__Coriobacteriia.o__Eggerthellales.f__Eggerthellaceae.g__Asaccharobacter	Group	Group	-3.35668	0.692857	85	28	6.07e-06	5.2e-05	k__Bacteria.p__Actinobacteria.c__Coriobacteriia.o__Eggerthellales.f__Eggerthellaceae.g__Asaccharobacter	0	0	0	0	0	0	0.00018	0	0	0	0	0	0	0.00056	0	0	0.00035	0.01799	0	0	0.00037	0	0.00071	0	0
k__Bacteria|p__Actinobacteria|c__Coriobacteriia|o__Eggerthellales|f__Eggerthellaceae|g__Asaccharobacter|s__Asaccharobacter_celatus	0.000900233	0.00732933	-0.346069	50.4405	35.7326	0.452381	0.186047	0.0185812	0.00047907	LC < HC	0.00953013	0.319214	0.0257825	-5.27746	k__Bacteria.p__Actinobacteria.c__Coriobacteriia.o__Eggerthellales.f__Eggerthellaceae.g__Asaccharobacter.s__Asaccharobacter_celatus	Group	Group	-3.35668	0.692857	85	28	6.07e-06	5.2e-05	k__Bacteria.p__Actinobacteria.c__Coriobacteriia.o__Eggerthellales.f__Eggerthellaceae.g__Asaccharobacter.s__Asaccharobacter_celatus	0	0	0	0	0	0	0.00018	0	0	0	0	0	0	0.00056	0	0	0.00035	0.01799	0	0	0.00037	0	0.00071	0	0
k__Bacteria|p__Actinobacteria|c__Coriobacteriia|o__Eggerthellales|f__Eggerthellaceae|g__Eggerthella	4.3635e-05	0.000528214	-0.507198	53.9048	32.3488	0.833333	0.534884	0.262703	0.028746	LC < HC	0.145724	0.684109	0.109424	-3.192	k__Bacteria.p__Actinobacteria.c__Coriobacteriia.o__Eggerthellales.f__Eggerthellaceae.g__Eggerthella	Group	Group	-4.05883	0.988332	85	58	9.35e-05	0.000462213	k__Bacteria.p__Actinobacteria.c__Coriobacteriia.o__Eggerthellales.f__Eggerthellaceae.g__Eggerthella	0.00288	0	0	0.05719	0	0.06645	0	0	0	0	0	0	0.1932	0	0.01492	0.01104	0.00975	0.0872	0	0.00016	0.02205	0	0	0.01767	0.16589
k__Bacteria|p__Actinobacteria|c__Coriobacteriia|o__Eggerthellales|f__Eggerthellaceae|g__Eggerthella|s__Eggerthella_lenta	4.3635e-05	0.000528214	-0.507198	53.9048	32.3488	0.833333	0.534884	0.262703	0.028746	LC < HC	0.145724	0.684109	0.109424	-3.192	k__Bacteria.p__Actinobacteria.c__Coriobacteriia.o__Eggerthellales.f__Eggerthellaceae.g__Eggerthella.s__Eggerthella_lenta	Group	Group	-4.05883	0.988332	85	58	9.35e-05	0.000462213	k__Bacteria.p__Actinobacteria.c__Coriobacteriia.o__Eggerthellales.f__Eggerthellaceae.g__Eggerthella.s__Eggerthella_lenta	0.00288	0	0	0.05719	0	0.06645	0	0	0	0	0	0	0.1932	0	0.01492	0.01104	0.00975	0.0872	0	0.00016	0.02205	0	0	0.01767	0.16589
k__Bacteria|p__Actinobacteria|c__Coriobacteriia|o__Eggerthellales|f__Eggerthellaceae|g__Enterorhabdus	0.171102	0.350588	-0.0708749	44.5238	41.5116	0.0952381	0.0232558	2.09524e-05	6.51163e-06	LC <= HC	1.3732e-05	0.059247	0.310782	-1.68602	k__Bacteria.p__Actinobacteria.c__Coriobacteriia.o__Eggerthellales.f__Eggerthellaceae.g__Enterorhabdus	NA	NA	NA	NA	NA	NA	NA	NA	k__Bacteria.p__Actinobacteria.c__Coriobacteriia.o__Eggerthellales.f__Eggerthellaceae.g__Enterorhabdus	0	0	0	0	0	0	0	0	0	0	0	0	0	0	0	0	0	0.00028	0	0	0	0	0	0	0
k__Bacteria|p__Actinobacteria|c__Coriobacteriia|o__Eggerthellales|f__Eggerthellaceae|g__Enterorhabdus|s__Enterorhabdus_caecimuris	0.171102	0.350588	-0.0708749	44.5238	41.5116	0.0952381	0.0232558	2.09524e-05	6.51163e-06	LC <= HC	1.3732e-05	0.059247	0.310782	-1.68602	k__Bacteria.p__Actinobacteria.c__Coriobacteriia.o__Eggerthellales.f__Eggerthellaceae.g__Enterorhabdus.s__Enterorhabdus_caecimuris	NA	NA	NA	NA	NA	NA	NA	NA	k__Bacteria.p__Actinobacteria.c__Coriobacteriia.o__Eggerthellales.f__Eggerthellaceae.g__Enterorhabdus.s__Enterorhabdus_caecimuris	0	0	0	0	0	0	0	0	0	0	0	0	0	0	0	0	0	0.00028	0	0	0	0	0	0	0
k__Bacteria|p__Actinobacteria|c__Coriobacteriia|o__Eggerthellales|f__Eggerthellaceae|g__Gordonibacter	5.12679e-05	0.000589581	-0.500554	53.7619	32.4884	0.809524	0.511628	0.0663638	0.00984488	LC < HC	0.0381043	0.660576	0.148347	-2.75295	k__Bacteria.p__Actinobacteria.c__Coriobacteriia.o__Eggerthellales.f__Eggerthellaceae.g__Gordonibacter	Group	Group	-3.5001	0.791763	85	57	2.96e-05	0.00017248	k__Bacteria.p__Actinobacteria.c__Coriobacteriia.o__Eggerthellales.f__Eggerthellaceae.g__Gordonibacter	0	0	0	0	0.01864	0.00627	0	0	0	0	0	0	0.01477	0	0	0.0004	0.07333	0.12849	0.0175	0.00023	0.0294	0.03214	0.00596	0.00216	0.01099
k__Bacteria|p__Actinobacteria|c__Coriobacteriia|o__Eggerthellales|f__Eggerthellaceae|g__Gordonibacter|s__Gordonibacter_pamelaeae	5.12679e-05	0.000589581	-0.500554	53.7619	32.4884	0.809524	0.511628	0.0663638	0.00984488	LC < HC	0.0381043	0.660576	0.148347	-2.75295	k__Bacteria.p__Actinobacteria.c__Coriobacteriia.o__Eggerthellales.f__Eggerthellaceae.g__Gordonibacter.s__Gordonibacter_pamelaeae	Group	Group	-3.5001	0.791763	85	57	2.96e-05	0.00017248	k__Bacteria.p__Actinobacteria.c__Coriobacteriia.o__Eggerthellales.f__Eggerthellaceae.g__Gordonibacter.s__Gordonibacter_pamelaeae	0	0	0	0	0.01864	0.00627	0	0	0	0	0	0	0.01477	0	0	0.0004	0.07333	0.12849	0.0175	0.00023	0.0294	0.03214	0.00596	0.00216	0.01099
k__Bacteria|p__Actinobacteria|c__Coriobacteriia|o__Eggerthellales|f__Eggerthellaceae|g__Slackia	0.0194342	0.0831603	0.157807	39.6071	46.314	0.0238095	0.186047	0.00488929	0.00718767	HC < LC	0.00603848	0.104928	1.47009	0.555901	k__Bacteria.p__Actinobacteria.c__Coriobacteriia.o__Eggerthellales.f__Eggerthellaceae.g__Slackia	Group	Group	0.377062	0.455215	85	9	0.409867	0.53795	k__Bacteria.p__Actinobacteria.c__Coriobacteriia.o__Eggerthellales.f__Eggerthellaceae.g__Slackia	0	0.00082	0	0	0.05319	0	0	0	0.00161	0	0	0	0	0	0	0	0	0	0.00671	0	0	0	0	0	0
k__Bacteria|p__Actinobacteria|c__Coriobacteriia|o__Eggerthellales|f__Eggerthellaceae|g__Slackia|s__Slackia_exigua	0.334659	0.446212	0.0232558	42.5	43.4884	0	0.0232558	0	3.74419e-05	HC <= LC	1.87209e-05	0.0116279	Inf	Inf	k__Bacteria.p__Actinobacteria.c__Coriobacteriia.o__Eggerthellales.f__Eggerthellaceae.g__Slackia.s__Slackia_exigua	NA	NA	NA	NA	NA	NA	NA	NA	k__Bacteria.p__Actinobacteria.c__Coriobacteriia.o__Eggerthellales.f__Eggerthellaceae.g__Slackia.s__Slackia_exigua	0	0	0	0	0	0	0	0	0.00161	0	0	0	0	0	0	0	0	0	0	0	0	0	0	0	0
k__Bacteria|p__Actinobacteria|c__Coriobacteriia|o__Eggerthellales|f__Eggerthellaceae|g__Slackia|s__Slackia_isoflavoniconvertens	0.0350182	0.132036	0.135105	40.0952	45.8372	0.0238095	0.162791	0.00488929	0.00715023	HC < LC	0.00601976	0.0933001	1.46243	0.548366	k__Bacteria.p__Actinobacteria.c__Coriobacteriia.o__Eggerthellales.f__Eggerthellaceae.g__Slackia.s__Slackia_isoflavoniconvertens	NA	NA	NA	NA	NA	NA	NA	NA	k__Bacteria.p__Actinobacteria.c__Coriobacteriia.o__Eggerthellales.f__Eggerthellaceae.g__Slackia.s__Slackia_isoflavoniconvertens	0	0.00082	0	0	0.05319	0	0	0	0	0	0	0	0	0	0	0	0	0	0.00671	0	0	0	0	0	0
k__Bacteria|p__Bacteroidetes	2.30602e-10	1.41436e-08	0.743079	27.0238	58.6047	0.97619	1	24.8352	62.1027	HC < LC	43.4689	0.988095	2.50059	1.32227	k__Bacteria.p__Bacteroidetes	Group	Group	1.43222	0.43103	85	84	0.0013512	0.00498208	k__Bacteria.p__Bacteroidetes	81.0937	68.8101	61.3285	0.08976	81.0207	51.8855	65.4383	59.8576	0.21043	79.2018	84.4141	7.7235	45.8402	85.1628	66.8438	86.5182	76.9353	49.8594	69.6196	73.153	72.4949	64.6011	59.7421	84.2289	84.0888
k__Bacteria|p__Bacteroidetes|c__Bacteroidetes_unclassified	0.334659	0.446212	0.0232558	42.5	43.4884	0	0.0232558	0	0.000154651	HC <= LC	7.73256e-05	0.0116279	Inf	Inf	k__Bacteria.p__Bacteroidetes.c__Bacteroidetes_unclassified	NA	NA	NA	NA	NA	NA	NA	NA	k__Bacteria.p__Bacteroidetes.c__Bacteroidetes_unclassified	0	0	0	0	0	0	0	0	0	0	0	0	0	0	0	0	0	0	0	0	0	0	0	0	0
k__Bacteria|p__Bacteroidetes|c__Bacteroidetes_unclassified|o__Bacteroidetes_unclassified	0.334659	0.446212	0.0232558	42.5	43.4884	0	0.0232558	0	0.000154651	HC <= LC	7.73256e-05	0.0116279	Inf	Inf	k__Bacteria.p__Bacteroidetes.c__Bacteroidetes_unclassified.o__Bacteroidetes_unclassified	NA	NA	NA	NA	NA	NA	NA	NA	k__Bacteria.p__Bacteroidetes.c__Bacteroidetes_unclassified.o__Bacteroidetes_unclassified	0	0	0	0	0	0	0	0	0	0	0	0	0	0	0	0	0	0	0	0	0	0	0	0	0
k__Bacteria|p__Bacteroidetes|c__Bacteroidetes_unclassified|o__Bacteroidetes_unclassified|f__Bacteroidetes_unclassified	0.334659	0.446212	0.0232558	42.5	43.4884	0	0.0232558	0	0.000154651	HC <= LC	7.73256e-05	0.0116279	Inf	Inf	k__Bacteria.p__Bacteroidetes.c__Bacteroidetes_unclassified.o__Bacteroidetes_unclassified.f__Bacteroidetes_unclassified	NA	NA	NA	NA	NA	NA	NA	NA	k__Bacteria.p__Bacteroidetes.c__Bacteroidetes_unclassified.o__Bacteroidetes_unclassified.f__Bacteroidetes_unclassified	0	0	0	0	0	0	0	0	0	0	0	0	0	0	0	0	0	0	0	0	0	0	0	0	0
k__Bacteria|p__Bacteroidetes|c__Bacteroidetes_unclassified|o__Bacteroidetes_unclassified|f__Bacteroidetes_unclassified|g__Bacteroidetes_unclassified	0.334659	0.446212	0.0232558	42.5	43.4884	0	0.0232558	0	0.000154651	HC <= LC	7.73256e-05	0.0116279	Inf	Inf	k__Bacteria.p__Bacteroidetes.c__Bacteroidetes_unclassified.o__Bacteroidetes_unclassified.f__Bacteroidetes_unclassified.g__Bacteroidetes_unclassified	NA	NA	NA	NA	NA	NA	NA	NA	k__Bacteria.p__Bacteroidetes.c__Bacteroidetes_unclassified.o__Bacteroidetes_unclassified.f__Bacteroidetes_unclassified.g__Bacteroidetes_unclassified	0	0	0	0	0	0	0	0	0	0	0	0	0	0	0	0	0	0	0	0	0	0	0	0	0
k__Bacteria|p__Bacteroidetes|c__Bacteroidetes_unclassified|o__Bacteroidetes_unclassified|f__Bacteroidetes_unclassified|g__Bacteroidetes_unclassified|s__Bacteroidetes_bacterium_oral_taxon_272	0.334659	0.446212	0.0232558	42.5	43.4884	0	0.0232558	0	0.000154651	HC <= LC	7.73256e-05	0.0116279	Inf	Inf	k__Bacteria.p__Bacteroidetes.c__Bacteroidetes_unclassified.o__Bacteroidetes_unclassified.f__Bacteroidetes_unclassified.g__Bacteroidetes_unclassified.s__Bacteroidetes_bacterium_oral_taxon_272	NA	NA	NA	NA	NA	NA	NA	NA	k__Bacteria.p__Bacteroidetes.c__Bacteroidetes_unclassified.o__Bacteroidetes_unclassified.f__Bacteroidetes_unclassified.g__Bacteroidetes_unclassified.s__Bacteroidetes_bacterium_oral_taxon_272	0	0	0	0	0	0	0	0	0	0	0	0	0	0	0	0	0	0	0	0	0	0	0	0	0
k__Bacteria|p__Bacteroidetes|c__Bacteroidia	2.30602e-10	1.41436e-08	0.743079	27.0238	58.6047	0.97619	1	24.8352	62.101	HC < LC	43.4681	0.988095	2.50052	1.32223	k__Bacteria.p__Bacteroidetes.c__Bacteroidia	Group	Group	1.43213	0.431035	85	84	0.00135228	0.00498208	k__Bacteria.p__Bacteroidetes.c__Bacteroidia	81.0626	68.8101	61.3285	0.08976	81.0207	51.8855	65.4383	59.8576	0.21043	79.2018	84.4141	7.7235	45.8402	85.1628	66.8438	86.5182	76.9353	49.8594	69.6196	73.153	72.4949	64.6011	59.7421	84.2289	84.0888
k__Bacteria|p__Bacteroidetes|c__Bacteroidia|o__Bacteroidales	2.30602e-10	1.41436e-08	0.743079	27.0238	58.6047	0.97619	1	24.8352	62.101	HC < LC	43.4681	0.988095	2.50052	1.32223	k__Bacteria.p__Bacteroidetes.c__Bacteroidia.o__Bacteroidales	Group	Group	1.43213	0.431035	85	84	0.00135228	0.00498208	k__Bacteria.p__Bacteroidetes.c__Bacteroidia.o__Bacteroidales	81.0626	68.8101	61.3285	0.08976	81.0207	51.8855	65.4383	59.8576	0.21043	79.2018	84.4141	7.7235	45.8402	85.1628	66.8438	86.5182	76.9353	49.8594	69.6196	73.153	72.4949	64.6011	59.7421	84.2289	84.0888
k__Bacteria|p__Bacteroidetes|c__Bacteroidia|o__Bacteroidales|f__Bacteroidaceae	0.00108755	0.00855165	0.406423	34.2619	51.5349	0.97619	1	18.0421	37.2766	HC < LC	27.6594	0.988095	2.06609	1.0469	k__Bacteria.p__Bacteroidetes.c__Bacteroidia.o__Bacteroidales.f__Bacteroidaceae	Group	Group	0.822686	0.513292	85	84	0.11287	0.209759	k__Bacteria.p__Bacteroidetes.c__Bacteroidia.o__Bacteroidales.f__Bacteroidaceae	72.2109	8.50963	58.8629	0.03727	10.6146	50.7212	44.7163	1.56161	0.1634	58.3686	84.4069	7.69997	43.9378	2.98987	48.4522	82.8007	20.6867	26.9183	26.2413	64.7219	57.3573	52.5569	29.9449	14.8176	84.0285
k__Bacteria|p__Bacteroidetes|c__Bacteroidia|o__Bacteroidales|f__Bacteroidaceae|g__Bacteroides	0.00108755	0.00855165	0.406423	34.2619	51.5349	0.97619	1	18.0421	37.2766	HC < LC	27.6594	0.988095	2.06609	1.0469	k__Bacteria.p__Bacteroidetes.c__Bacteroidia.o__Bacteroidales.f__Bacteroidaceae.g__Bacteroides	Group	Group	0.822686	0.513292	85	84	0.11287	0.209759	k__Bacteria.p__Bacteroidetes.c__Bacteroidia.o__Bacteroidales.f__Bacteroidaceae.g__Bacteroides	72.2109	8.50963	58.8629	0.03727	10.6146	50.7212	44.7163	1.56161	0.1634	58.3686	84.4069	7.69997	43.9378	2.98987	48.4522	82.8007	20.6867	26.9183	26.2413	64.7219	57.3573	52.5569	29.9449	14.8176	84.0285
k__Bacteria|p__Bacteroidetes|c__Bacteroidia|o__Bacteroidales|f__Bacteroidaceae|g__Bacteroides|s__Bacteroides_caccae	0.516342	0.643678	0.0813953	41.25	44.7093	0.738095	0.697674	0.612513	1.2637	HC <= LC	0.938107	0.717885	2.06314	1.04484	k__Bacteria.p__Bacteroidetes.c__Bacteroidia.o__Bacteroidales.f__Bacteroidaceae.g__Bacteroides.s__Bacteroides_caccae	Group	Group	-0.24627	1.1714	85	61	0.834016	0.905134	k__Bacteria.p__Bacteroidetes.c__Bacteroidia.o__Bacteroidales.f__Bacteroidaceae.g__Bacteroides.s__Bacteroides_caccae	6.54265	0.39974	0	0	0.0167	0	1.25656	0	0.08671	1.01843	4.38569	0	0	0.00112	5.56699	3.84465	0.02927	1.46085	0.01139	1.20423	2.49146	0.14068	3.70212	2.86233	0
k__Bacteria|p__Bacteroidetes|c__Bacteroidia|o__Bacteroidales|f__Bacteroidaceae|g__Bacteroides|s__Bacteroides_cellulosilyticus	0.865129	0.941607	-0.0188261	43.4048	42.6047	0.357143	0.348837	0.132985	0.0584242	LC <= HC	0.0957048	0.35299	0.439328	-1.18663	k__Bacteria.p__Bacteroidetes.c__Bacteroidia.o__Bacteroidales.f__Bacteroidaceae.g__Bacteroides.s__Bacteroides_cellulosilyticus	Group	Group	-0.22429	0.939108	85	29	0.811824	0.892581	k__Bacteria.p__Bacteroidetes.c__Bacteroidia.o__Bacteroidales.f__Bacteroidaceae.g__Bacteroides.s__Bacteroides_cellulosilyticus	0	0	0	0	0	0	0.6751	0.00431	0	0	0	0	0	0	0.36319	0	0.18842	0	0.00208	0	0.55237	0.03648	0	0	0
k__Bacteria|p__Bacteroidetes|c__Bacteroidia|o__Bacteroidales|f__Bacteroidaceae|g__Bacteroides|s__Bacteroides_clarus	0.556555	0.682708	-0.0454042	43.9762	42.0465	0.166667	0.116279	0.0231636	0.0773937	LC <= HC	0.0502786	0.141473	3.34118	1.74036	k__Bacteria.p__Bacteroidetes.c__Bacteroidia.o__Bacteroidales.f__Bacteroidaceae.g__Bacteroides.s__Bacteroides_clarus	Group	Group	-0.0859761	0.530503	85	13	0.87166	0.920189	k__Bacteria.p__Bacteroidetes.c__Bacteroidia.o__Bacteroidales.f__Bacteroidaceae.g__Bacteroides.s__Bacteroides_clarus	2.84126	0	0	0	0	0	0	0	0	0	0	0	0	0	0	0	0	0	0	0	0.35167	0	0	0.12674	0
k__Bacteria|p__Bacteroidetes|c__Bacteroidia|o__Bacteroidales|f__Bacteroidaceae|g__Bacteroides|s__Bacteroides_coprocola	0.701257	0.791603	0.0326689	42.2976	43.686	0.166667	0.186047	0.435344	0.805863	HC <= LC	0.620604	0.176357	1.85109	0.888379	k__Bacteria.p__Bacteroidetes.c__Bacteroidia.o__Bacteroidales.f__Bacteroidaceae.g__Bacteroides.s__Bacteroides_coprocola	Group	Group	0.605339	0.745307	85	15	0.419	0.546521	k__Bacteria.p__Bacteroidetes.c__Bacteroidia.o__Bacteroidales.f__Bacteroidaceae.g__Bacteroides.s__Bacteroides_coprocola	0	1.56756	0	0	0	0	0	0	0	0	0	0	0	0.25401	10.0053	0	0	0	11.2303	0	7.01008	0	0	0	0
k__Bacteria|p__Bacteroidetes|c__Bacteroidia|o__Bacteroidales|f__Bacteroidaceae|g__Bacteroides|s__Bacteroides_coprophilus	0.411457	0.527216	0.0609081	41.6905	44.2791	0.0952381	0.162791	0.15556	0.437799	HC <= LC	0.296679	0.129014	2.81433	1.49279	k__Bacteria.p__Bacteroidetes.c__Bacteroidia.o__Bacteroidales.f__Bacteroidaceae.g__Bacteroides.s__Bacteroides_coprophilus	Group	Group	0.31099	0.978409	85	11	0.751445	0.850692	k__Bacteria.p__Bacteroidetes.c__Bacteroidia.o__Bacteroidales.f__Bacteroidaceae.g__Bacteroides.s__Bacteroides_coprophilus	0	0.15714	0	0	0	0	0	0	0	2.03891	15.8263	9e-05	0	0.13565	0	0.00012	0	0	0	0	0	0	0	0	0
k__Bacteria|p__Bacteroidetes|c__Bacteroidia|o__Bacteroidales|f__Bacteroidaceae|g__Bacteroides|s__Bacteroides_dorei	0.876012	0.949271	-0.017165	43.369	42.6395	0.357143	0.325581	0.580311	0.884598	LC <= HC	0.732455	0.341362	1.52435	0.608195	k__Bacteria.p__Bacteroidetes.c__Bacteroidia.o__Bacteroidales.f__Bacteroidaceae.g__Bacteroides.s__Bacteroides_dorei	Group	Group	-0.603892	1.18988	85	30	0.613408	0.731907	k__Bacteria.p__Bacteroidetes.c__Bacteroidia.o__Bacteroidales.f__Bacteroidaceae.g__Bacteroides.s__Bacteroides_dorei	5.80526	0	0	0	0.41509	0	0	0	0	0	0	0	0	0.00633	0	1.72777	0	0	0	0	0	1.15815	7.29582	2.43211	0
k__Bacteria|p__Bacteroidetes|c__Bacteroidia|o__Bacteroidales|f__Bacteroidaceae|g__Bacteroides|s__Bacteroides_eggerthii	0.508898	0.63526	-0.0509413	44.0952	41.9302	0.166667	0.116279	0.0972764	0.0757349	LC <= HC	0.0865057	0.141473	0.778553	-0.361132	k__Bacteria.p__Bacteroidetes.c__Bacteroidia.o__Bacteroidales.f__Bacteroidaceae.g__Bacteroides.s__Bacteroides_eggerthii	Group	Group	-0.476307	0.652837	85	12	0.468003	0.593841	k__Bacteria.p__Bacteroidetes.c__Bacteroidia.o__Bacteroidales.f__Bacteroidaceae.g__Bacteroides.s__Bacteroides_eggerthii	0	0.29917	0	0	0	0	0	0	0	0	0	0	0	0	0.01229	0	0.31627	0	0	0	0	0	2.62784	0	0
k__Bacteria|p__Bacteroidetes|c__Bacteroidia|o__Bacteroidales|f__Bacteroidaceae|g__Bacteroides|s__Bacteroides_faecichinchillae	0.378396	0.493094	0.0498339	41.9286	44.0465	0.047619	0.0930233	1.33333e-05	0.000773953	HC <= LC	0.000393643	0.0703212	58.0465	5.85914	k__Bacteria.p__Bacteroidetes.c__Bacteroidia.o__Bacteroidales.f__Bacteroidaceae.g__Bacteroides.s__Bacteroides_faecichinchillae	NA	NA	NA	NA	NA	NA	NA	NA	k__Bacteria.p__Bacteroidetes.c__Bacteroidia.o__Bacteroidales.f__Bacteroidaceae.g__Bacteroides.s__Bacteroides_faecichinchillae	0	0	0	0	0.00655	0	0	0	0	0	0	0	0	0	0	0	0.02565	0	0	0	0	0	0.00063	0.00045	0
k__Bacteria|p__Bacteroidetes|c__Bacteroidia|o__Bacteroidales|f__Bacteroidaceae|g__Bacteroides|s__Bacteroides_faecis	0.73999	0.827206	0.0204873	42.5595	43.4302	0.0714286	0.0930233	0.0188014	0.0954972	HC <= LC	0.0571493	0.0822259	5.07925	2.34462	k__Bacteria.p__Bacteroidetes.c__Bacteroidia.o__Bacteroidales.f__Bacteroidaceae.g__Bacteroides.s__Bacteroides_faecis	NA	NA	NA	NA	NA	NA	NA	NA	k__Bacteria.p__Bacteroidetes.c__Bacteroidia.o__Bacteroidales.f__Bacteroidaceae.g__Bacteroides.s__Bacteroides_faecis	0	0	0	0	0	0	0	0	0	0	0	0	0	0	0	0	0	0	0	0	0	3.85084	0	0	0
k__Bacteria|p__Bacteroidetes|c__Bacteroidia|o__Bacteroidales|f__Bacteroidaceae|g__Bacteroides|s__Bacteroides_faecis_CAG_32	0.195931	0.390165	0.0669989	41.5595	44.407	0.0238095	0.0930233	0.00497667	0.00340395	HC <= LC	0.00419031	0.0584164	0.683983	-0.547968	k__Bacteria.p__Bacteroidetes.c__Bacteroidia.o__Bacteroidales.f__Bacteroidaceae.g__Bacteroides.s__Bacteroides_faecis_CAG_32	NA	NA	NA	NA	NA	NA	NA	NA	k__Bacteria.p__Bacteroidetes.c__Bacteroidia.o__Bacteroidales.f__Bacteroidaceae.g__Bacteroides.s__Bacteroides_faecis_CAG_32	0	0.03424	0	0	0	0	0	0	0	0	0	0	0	0	0	0	0	0	0	0	0	0.00102	0	0	0
k__Bacteria|p__Bacteroidetes|c__Bacteroidia|o__Bacteroidales|f__Bacteroidaceae|g__Bacteroides|s__Bacteroides_finegoldii	0.347822	0.460426	-0.0957918	45.0595	40.9884	0.357143	0.232558	0.151194	0.317232	LC <= HC	0.234213	0.29485	2.09818	1.06914	k__Bacteria.p__Bacteroidetes.c__Bacteroidia.o__Bacteroidales.f__Bacteroidaceae.g__Bacteroides.s__Bacteroides_finegoldii	Group	Group	-0.724701	0.969724	85	25	0.456978	0.581608	k__Bacteria.p__Bacteroidetes.c__Bacteroidia.o__Bacteroidales.f__Bacteroidaceae.g__Bacteroides.s__Bacteroides_finegoldii	0	0	0	0	0	0	8.40614	0	0	0	0	0	0.79721	0.03724	0	0	0.20606	0	0	1.72146	1.7003	0	0	0	0
k__Bacteria|p__Bacteroidetes|c__Bacteroidia|o__Bacteroidales|f__Bacteroidaceae|g__Bacteroides|s__Bacteroides_fragilis	0.828245	0.906047	0.0254707	42.4524	43.5349	0.428571	0.465116	0.324398	0.929231	HC <= LC	0.626815	0.446844	2.86448	1.51827	k__Bacteria.p__Bacteroidetes.c__Bacteroidia.o__Bacteroidales.f__Bacteroidaceae.g__Bacteroides.s__Bacteroides_fragilis	Group	Group	-0.153304	0.958133	85	38	0.87331	0.920189	k__Bacteria.p__Bacteroidetes.c__Bacteroidia.o__Bacteroidales.f__Bacteroidaceae.g__Bacteroides.s__Bacteroides_fragilis	0	0.15098	1.20072	0	0.00181	9.04561	0	0	0	0	0	0	0	0.03286	0.00723	0	0	0	0.10296	0.00717	1.01335	0.0032	0	0	11.144
k__Bacteria|p__Bacteroidetes|c__Bacteroidia|o__Bacteroidales|f__Bacteroidaceae|g__Bacteroides|s__Bacteroides_galacturonicus	0.760762	0.846313	0.021041	42.5476	43.4419	0.0952381	0.116279	0.00381833	0.00408907	HC <= LC	0.0039537	0.105759	1.0709	0.0988296	k__Bacteria.p__Bacteroidetes.c__Bacteroidia.o__Bacteroidales.f__Bacteroidaceae.g__Bacteroides.s__Bacteroides_galacturonicus	Group	Group	-0.162084	0.422419	85	9	0.702179	0.812439	k__Bacteria.p__Bacteroidetes.c__Bacteroidia.o__Bacteroidales.f__Bacteroidaceae.g__Bacteroides.s__Bacteroides_galacturonicus	0	0	0	0	0	0	0	0	0	0	0	0	0	0.0372	0	0	0.12807	0	0	0	0	0	0	0	0
k__Bacteria|p__Bacteroidetes|c__Bacteroidia|o__Bacteroidales|f__Bacteroidaceae|g__Bacteroides|s__Bacteroides_heparinolyticus	0.334659	0.446212	0.0232558	42.5	43.4884	0	0.0232558	0	0.0616714	HC <= LC	0.0308357	0.0116279	Inf	Inf	k__Bacteria.p__Bacteroidetes.c__Bacteroidia.o__Bacteroidales.f__Bacteroidaceae.g__Bacteroides.s__Bacteroides_heparinolyticus	NA	NA	NA	NA	NA	NA	NA	NA	k__Bacteria.p__Bacteroidetes.c__Bacteroidia.o__Bacteroidales.f__Bacteroidaceae.g__Bacteroides.s__Bacteroides_heparinolyticus	0	0	0	0	0	0	0	0	0	0	0	0	0	0	0	0	0	0	0	0	0	0	0	0	0
k__Bacteria|p__Bacteroidetes|c__Bacteroidia|o__Bacteroidales|f__Bacteroidaceae|g__Bacteroides|s__Bacteroides_intestinalis	0.526898	0.654179	-0.0609081	44.3095	41.7209	0.285714	0.209302	0.115895	0.0517153	LC <= HC	0.0838054	0.247508	0.446224	-1.16416	k__Bacteria.p__Bacteroidetes.c__Bacteroidia.o__Bacteroidales.f__Bacteroidaceae.g__Bacteroides.s__Bacteroides_intestinalis	Group	Group	-0.0611376	0.887324	85	21	0.945234	0.969286	k__Bacteria.p__Bacteroidetes.c__Bacteroidia.o__Bacteroidales.f__Bacteroidaceae.g__Bacteroides.s__Bacteroides_intestinalis	0	0	0	0	0	0	0.31887	0	0	0.29445	0	0	0	0	0.08428	0	0.2026	0.33174	0	0	0.39919	0.07269	0.4222	0.09774	0
k__Bacteria|p__Bacteroidetes|c__Bacteroidia|o__Bacteroidales|f__Bacteroidaceae|g__Bacteroides|s__Bacteroides_massiliensis	0.585786	0.701722	-0.0542636	44.1667	41.8605	0.285714	0.255814	0.227467	0.079224	LC <= HC	0.153345	0.270764	0.348288	-1.52165	k__Bacteria.p__Bacteroidetes.c__Bacteroidia.o__Bacteroidales.f__Bacteroidaceae.g__Bacteroides.s__Bacteroides_massiliensis	Group	Group	-0.835008	0.962227	85	24	0.388222	0.519278	k__Bacteria.p__Bacteroidetes.c__Bacteroidia.o__Bacteroidales.f__Bacteroidaceae.g__Bacteroides.s__Bacteroides_massiliensis	0	0	0	0	0	0	0.22459	0	0	0.45519	0	0	1.42731	0	0.00056	0	0.31368	0	0	0	0	0.21913	0.00213	0.08365	0
k__Bacteria|p__Bacteroidetes|c__Bacteroidia|o__Bacteroidales|f__Bacteroidaceae|g__Bacteroides|s__Bacteroides_nordii	0.119275	0.322745	-0.123477	45.6548	40.407	0.214286	0.0930233	0.00408548	0.000749767	LC <= HC	0.00241762	0.153654	0.18352	-2.44599	k__Bacteria.p__Bacteroidetes.c__Bacteroidia.o__Bacteroidales.f__Bacteroidaceae.g__Bacteroides.s__Bacteroides_nordii	Group	Group	-0.234723	0.28334	85	13	0.415854	0.544108	k__Bacteria.p__Bacteroidetes.c__Bacteroidia.o__Bacteroidales.f__Bacteroidaceae.g__Bacteroides.s__Bacteroides_nordii	0	0	0	0	0	0	0	0	0	0	0	0	0	0	0	0	0	0	0	0	0.00353	0	0.00149	0.02695	0
k__Bacteria|p__Bacteroidetes|c__Bacteroidia|o__Bacteroidales|f__Bacteroidaceae|g__Bacteroides|s__Bacteroides_oleiciplenus	NaN	NaN	0	43	43	0	0	0	0	HC <=> LC	0	0	NaN	NaN	k__Bacteria.p__Bacteroidetes.c__Bacteroidia.o__Bacteroidales.f__Bacteroidaceae.g__Bacteroides.s__Bacteroides_oleiciplenus	NA	NA	NA	NA	NA	NA	NA	NA	k__Bacteria.p__Bacteroidetes.c__Bacteroidia.o__Bacteroidales.f__Bacteroidaceae.g__Bacteroides.s__Bacteroides_oleiciplenus	0	0	0	0	0	0	0	0	0	0	0	0	0	0	0	0	0	0	0	0	0	0	0	0	0
k__Bacteria|p__Bacteroidetes|c__Bacteroidia|o__Bacteroidales|f__Bacteroidaceae|g__Bacteroides|s__Bacteroides_ovatus	0.644106	0.746244	0.0586932	41.7381	44.2326	0.904762	0.837209	1.10502	1.79665	HC <= LC	1.45083	0.870986	1.6259	0.701242	k__Bacteria.p__Bacteroidetes.c__Bacteroidia.o__Bacteroidales.f__Bacteroidaceae.g__Bacteroides.s__Bacteroides_ovatus	Group	Group	0.0233409	0.901321	85	74	0.979405	0.991205	k__Bacteria.p__Bacteroidetes.c__Bacteroidia.o__Bacteroidales.f__Bacteroidaceae.g__Bacteroides.s__Bacteroides_ovatus	0.04248	0.09375	3.13728	0.00138	0.55226	0.32548	8.53854	0.02239	0	3.02748	22.0373	0.002	2.40464	0.00887	2.84248	15.2904	0.06	2.96243	0.05446	0.75872	0.39745	5.19917	1.22531	0.44921	0
k__Bacteria|p__Bacteroidetes|c__Bacteroidia|o__Bacteroidales|f__Bacteroidaceae|g__Bacteroides|s__Bacteroides_plebeius	0.00382585	0.0246138	0.348283	35.5119	50.314	0.309524	0.790698	2.78907	3.74556	HC < LC	3.26731	0.550111	1.34294	0.425394	k__Bacteria.p__Bacteroidetes.c__Bacteroidia.o__Bacteroidales.f__Bacteroidaceae.g__Bacteroides.s__Bacteroides_plebeius	Group	Group	3.68439	1.46428	85	48	0.0139295	0.0344142	k__Bacteria.p__Bacteroidetes.c__Bacteroidia.o__Bacteroidales.f__Bacteroidaceae.g__Bacteroides.s__Bacteroides_plebeius	0	3.12924	46.399	0.00314	2.20551	0.00017	0.00155	0.36692	0.01776	26.5636	0.00173	0.00313	0.00375	1.93962	10.1313	0.00445	9.77454	2.09343	0.10674	0.00713	8.13827	20.1766	0.00419	4.38704	0.00228
k__Bacteria|p__Bacteroidetes|c__Bacteroidia|o__Bacteroidales|f__Bacteroidaceae|g__Bacteroides|s__Bacteroides_salyersiae	0.627562	0.728987	-0.047619	44.0238	42	0.285714	0.232558	0.0642779	0.0707249	LC <= HC	0.0675014	0.259136	1.1003	0.137896	k__Bacteria.p__Bacteroidetes.c__Bacteroidia.o__Bacteroidales.f__Bacteroidaceae.g__Bacteroides.s__Bacteroides_salyersiae	Group	Group	-0.097112	1.1345	85	22	0.932001	0.965829	k__Bacteria.p__Bacteroidetes.c__Bacteroidia.o__Bacteroidales.f__Bacteroidaceae.g__Bacteroides.s__Bacteroides_salyersiae	1.21822	0	0	0	0.31076	0	0	0.01157	0	0	0	0	0	0.00369	0.50376	0	0.13749	0	0	0	0	0.01717	0	0	0
k__Bacteria|p__Bacteroidetes|c__Bacteroidia|o__Bacteroidales|f__Bacteroidaceae|g__Bacteroides|s__Bacteroides_sp_CAG_144	0.334659	0.446212	0.0232558	42.5	43.4884	0	0.0232558	0	0.000194419	HC <= LC	9.72093e-05	0.0116279	Inf	Inf	k__Bacteria.p__Bacteroidetes.c__Bacteroidia.o__Bacteroidales.f__Bacteroidaceae.g__Bacteroides.s__Bacteroides_sp_CAG_144	NA	NA	NA	NA	NA	NA	NA	NA	k__Bacteria.p__Bacteroidetes.c__Bacteroidia.o__Bacteroidales.f__Bacteroidaceae.g__Bacteroides.s__Bacteroides_sp_CAG_144	0	0	0	0	0	0	0	0	0	0	0	0	0	0	0	0	0.00836	0	0	0	0	0	0	0	0
k__Bacteria|p__Bacteroidetes|c__Bacteroidia|o__Bacteroidales|f__Bacteroidaceae|g__Bacteroides|s__Bacteroides_sp_CAG_598	0.323004	0.446212	-0.0238095	43.5119	42.5	0.0238095	0	0.000570952	0	LC <= HC	0.000285476	0.0119048	0	#NAME?	k__Bacteria.p__Bacteroidetes.c__Bacteroidia.o__Bacteroidales.f__Bacteroidaceae.g__Bacteroides.s__Bacteroides_sp_CAG_598	NA	NA	NA	NA	NA	NA	NA	NA	k__Bacteria.p__Bacteroidetes.c__Bacteroidia.o__Bacteroidales.f__Bacteroidaceae.g__Bacteroides.s__Bacteroides_sp_CAG_598	0	0	0	0	0	0	0	0	0	0	0	0	0	0	0	0	0	0	0	0	0	0	0	0	0
k__Bacteria|p__Bacteroidetes|c__Bacteroidia|o__Bacteroidales|f__Bacteroidaceae|g__Bacteroides|s__Bacteroides_sp_D2	NaN	NaN	0	43	43	0	0	0	0	HC <=> LC	0	0	NaN	NaN	k__Bacteria.p__Bacteroidetes.c__Bacteroidia.o__Bacteroidales.f__Bacteroidaceae.g__Bacteroides.s__Bacteroides_sp_D2	NA	NA	NA	NA	NA	NA	NA	NA	k__Bacteria.p__Bacteroidetes.c__Bacteroidia.o__Bacteroidales.f__Bacteroidaceae.g__Bacteroides.s__Bacteroides_sp_D2	0	0	0	0	0	0	0	0	0	0	0	0	0	0	0	0	0	0	0	0	0	0	0	0	0
k__Bacteria|p__Bacteroidetes|c__Bacteroidia|o__Bacteroidales|f__Bacteroidaceae|g__Bacteroides|s__Bacteroides_stercorirosoris	0.334659	0.446212	0.0232558	42.5	43.4884	0	0.0232558	0	5.34884e-06	HC <= LC	2.67442e-06	0.0116279	Inf	Inf	k__Bacteria.p__Bacteroidetes.c__Bacteroidia.o__Bacteroidales.f__Bacteroidaceae.g__Bacteroides.s__Bacteroides_stercorirosoris	NA	NA	NA	NA	NA	NA	NA	NA	k__Bacteria.p__Bacteroidetes.c__Bacteroidia.o__Bacteroidales.f__Bacteroidaceae.g__Bacteroides.s__Bacteroides_stercorirosoris	0	0	0	0	0	0	0	0	0	0	0	0	0	0	0	0	0	0	0	0	0	0	0.00023	0	0
k__Bacteria|p__Bacteroidetes|c__Bacteroidia|o__Bacteroidales|f__Bacteroidaceae|g__Bacteroides|s__Bacteroides_stercoris	0.0370303	0.138487	0.258029	37.4524	48.4186	0.52381	0.790698	1.96814	3.84609	HC < LC	2.90712	0.657254	1.95418	0.966561	k__Bacteria.p__Bacteroidetes.c__Bacteroidia.o__Bacteroidales.f__Bacteroidaceae.g__Bacteroides.s__Bacteroides_stercoris	Group	Group	2.58564	1.196	85	57	0.0342422	0.075297	k__Bacteria.p__Bacteroidetes.c__Bacteroidia.o__Bacteroidales.f__Bacteroidaceae.g__Bacteroides.s__Bacteroides_stercoris	0	0.69932	1.59689	0.00637	0.18573	15.4187	2.71497	0.50321	0.04058	16.2722	20.2768	0.00335	0.00165	0.00988	1.21008	8.71846	0.07975	0	2.09253	10.4492	9.28412	2.54079	0	0.00161	0
k__Bacteria|p__Bacteroidetes|c__Bacteroidia|o__Bacteroidales|f__Bacteroidaceae|g__Bacteroides|s__Bacteroides_thetaiotaomicron	0.656052	0.751746	0.0564784	41.7857	44.186	0.857143	0.767442	0.595895	1.01378	HC <= LC	0.804836	0.812292	1.70127	0.76661	k__Bacteria.p__Bacteroidetes.c__Bacteroidia.o__Bacteroidales.f__Bacteroidaceae.g__Bacteroides.s__Bacteroides_thetaiotaomicron	Group	Group	-0.186308	1.03497	85	69	0.857581	0.919794	k__Bacteria.p__Bacteroidetes.c__Bacteroidia.o__Bacteroidales.f__Bacteroidaceae.g__Bacteroides.s__Bacteroides_thetaiotaomicron	0.7701	0.18388	1.5718	0	1.30647	0.47223	2.9161	0.04754	0	2.48755	2.97121	0.00043	1.87747	0.01782	4.84243	14.1344	1.41558	1.3968	0.03063	0.02054	1.37029	0.11474	0.16092	0.26032	0
k__Bacteria|p__Bacteroidetes|c__Bacteroidia|o__Bacteroidales|f__Bacteroidaceae|g__Bacteroides|s__Bacteroides_uniformis	0.462854	0.588971	0.0930233	41	44.9535	0.857143	0.976744	2.76477	5.75789	HC <= LC	4.26133	0.916944	2.08259	1.05838	k__Bacteria.p__Bacteroidetes.c__Bacteroidia.o__Bacteroidales.f__Bacteroidaceae.g__Bacteroides.s__Bacteroides_uniformis	Group	Group	0.69099	1.00057	85	78	0.491782	0.615058	k__Bacteria.p__Bacteroidetes.c__Bacteroidia.o__Bacteroidales.f__Bacteroidaceae.g__Bacteroides.s__Bacteroides_uniformis	19.9962	1.23651	2.67017	0	0.47592	4.4535	4.82223	0.07262	0.00246	3.48853	0.04507	0.00059	5.39436	0.15361	3.92237	8.01224	3.38638	3.96756	0.20401	22.7327	5.04337	9.70824	6.17598	1.18723	0.00317
k__Bacteria|p__Bacteroidetes|c__Bacteroidia|o__Bacteroidales|f__Bacteroidaceae|g__Bacteroides|s__Bacteroides_vulgatus	0.00398984	0.0254906	0.363234	35.1905	50.6279	0.880952	1	5.6763	15.2187	HC < LC	10.4475	0.940476	2.68109	1.42282	k__Bacteria.p__Bacteroidetes.c__Bacteroidia.o__Bacteroidales.f__Bacteroidaceae.g__Bacteroides.s__Bacteroides_vulgatus	Group	Group	2.5559	0.971188	85	80	0.0102111	0.0281802	k__Bacteria.p__Bacteroidetes.c__Bacteroidia.o__Bacteroidales.f__Bacteroidaceae.g__Bacteroides.s__Bacteroides_vulgatus	34.3728	0.50286	2.28707	0.02638	3.89999	20.9766	14.7254	0.11671	0.01589	1.26275	18.8579	7.69038	32.0314	0.35073	7.45077	31.0682	4.18126	14.7055	12.3992	27.8192	19.3508	9.28584	8.32564	1.95985	64.3734
k__Bacteria|p__Bacteroidetes|c__Bacteroidia|o__Bacteroidales|f__Bacteroidaceae|g__Bacteroides|s__Bacteroides_xylanisolvens	0.961055	1	0.00664452	42.8571	43.1395	0.714286	0.744186	0.190286	0.679909	HC <= LC	0.435097	0.729236	3.57309	1.83717	k__Bacteria.p__Bacteroidetes.c__Bacteroidia.o__Bacteroidales.f__Bacteroidaceae.g__Bacteroides.s__Bacteroides_xylanisolvens	Group	Group	-0.182913	1.06575	85	62	0.864175	0.919794	k__Bacteria.p__Bacteroidetes.c__Bacteroidia.o__Bacteroidales.f__Bacteroidaceae.g__Bacteroides.s__Bacteroides_xylanisolvens	0.62196	0.05523	0	0	1.23781	0.02889	0.11622	0.41635	0	1.45946	0.00491	0	0	0.00122	1.5092	0	0.23335	0	0.007	0.00155	0.25108	0.03222	0.00046	0.94241	8.50555
k__Bacteria|p__Bacteroidetes|c__Bacteroidia|o__Bacteroidales|f__Bacteroidales_unclassified	0.986646	1	-0.00110742	43.0238	42.9767	0.0238095	0.0232558	0.000865952	0.000164651	LC <= HC	0.000515302	0.0235327	0.190139	-2.39487	k__Bacteria.p__Bacteroidetes.c__Bacteroidia.o__Bacteroidales.f__Bacteroidales_unclassified	NA	NA	NA	NA	NA	NA	NA	NA	k__Bacteria.p__Bacteroidetes.c__Bacteroidia.o__Bacteroidales.f__Bacteroidales_unclassified	0	0	0	0	0	0	0	0	0	0	0	0	0	0	0	0	0	0.00708	0	0	0	0	0	0	0
k__Bacteria|p__Bacteroidetes|c__Bacteroidia|o__Bacteroidales|f__Bacteroidales_unclassified|g__Bacteroidales_unclassified	0.986646	1	-0.00110742	43.0238	42.9767	0.0238095	0.0232558	0.000865952	0.000164651	LC <= HC	0.000515302	0.0235327	0.190139	-2.39487	k__Bacteria.p__Bacteroidetes.c__Bacteroidia.o__Bacteroidales.f__Bacteroidales_unclassified.g__Bacteroidales_unclassified	NA	NA	NA	NA	NA	NA	NA	NA	k__Bacteria.p__Bacteroidetes.c__Bacteroidia.o__Bacteroidales.f__Bacteroidales_unclassified.g__Bacteroidales_unclassified	0	0	0	0	0	0	0	0	0	0	0	0	0	0	0	0	0	0.00708	0	0	0	0	0	0	0
k__Bacteria|p__Bacteroidetes|c__Bacteroidia|o__Bacteroidales|f__Bacteroidales_unclassified|g__Bacteroidales_unclassified|s__Bacteroidales_bacterium_KA00251	0.986646	1	-0.00110742	43.0238	42.9767	0.0238095	0.0232558	0.000865952	0.000164651	LC <= HC	0.000515302	0.0235327	0.190139	-2.39487	k__Bacteria.p__Bacteroidetes.c__Bacteroidia.o__Bacteroidales.f__Bacteroidales_unclassified.g__Bacteroidales_unclassified.s__Bacteroidales_bacterium_KA00251	NA	NA	NA	NA	NA	NA	NA	NA	k__Bacteria.p__Bacteroidetes.c__Bacteroidia.o__Bacteroidales.f__Bacteroidales_unclassified.g__Bacteroidales_unclassified.s__Bacteroidales_bacterium_KA00251	0	0	0	0	0	0	0	0	0	0	0	0	0	0	0	0	0	0.00708	0	0	0	0	0	0	0
k__Bacteria|p__Bacteroidetes|c__Bacteroidia|o__Bacteroidales|f__Barnesiellaceae	0.251724	0.446212	0.126246	40.2857	45.6512	0.333333	0.418605	0.134072	0.454058	HC <= LC	0.294065	0.375969	3.38668	1.75987	k__Bacteria.p__Bacteroidetes.c__Bacteroidia.o__Bacteroidales.f__Barnesiellaceae	Group	Group	1.10063	1.02862	85	33	0.287719	0.420142	k__Bacteria.p__Bacteroidetes.c__Bacteroidia.o__Bacteroidales.f__Barnesiellaceae	0	2.35975	0	0	0	0	2.31391	0.08344	0	0.06727	0	0	0	0.10038	1.18648	0	2.38604	0	0.13531	1.17641	2.11028	2.57213	2.73242	0.03284	0
k__Bacteria|p__Bacteroidetes|c__Bacteroidia|o__Bacteroidales|f__Barnesiellaceae|g__Barnesiella	0.0960029	0.2701	0.17165	39.3095	46.6047	0.238095	0.372093	0.0816343	0.419836	HC <= LC	0.250735	0.305094	5.14289	2.36258	k__Bacteria.p__Bacteroidetes.c__Bacteroidia.o__Bacteroidales.f__Barnesiellaceae.g__Barnesiella	Group	Group	1.41207	0.880629	85	27	0.112628	0.209759	k__Bacteria.p__Bacteroidetes.c__Bacteroidia.o__Bacteroidales.f__Barnesiellaceae.g__Barnesiella	0	2.28287	0	0	0	0	2.31391	0.08344	0	0	0	0	0	0.0911	0.6324	0	2.38604	0	0.13531	1.17641	2.07148	2.48795	2.37452	0	0
k__Bacteria|p__Bacteroidetes|c__Bacteroidia|o__Bacteroidales|f__Barnesiellaceae|g__Barnesiella|s__Barnesiella_intestinihominis	0.0960029	0.2701	0.17165	39.3095	46.6047	0.238095	0.372093	0.0816343	0.419836	HC <= LC	0.250735	0.305094	5.14289	2.36258	k__Bacteria.p__Bacteroidetes.c__Bacteroidia.o__Bacteroidales.f__Barnesiellaceae.g__Barnesiella.s__Barnesiella_intestinihominis	Group	Group	1.41207	0.880629	85	27	0.112628	0.209759	k__Bacteria.p__Bacteroidetes.c__Bacteroidia.o__Bacteroidales.f__Barnesiellaceae.g__Barnesiella.s__Barnesiella_intestinihominis	0	2.28287	0	0	0	0	2.31391	0.08344	0	0	0	0	0	0.0911	0.6324	0	2.38604	0	0.13531	1.17641	2.07148	2.48795	2.37452	0	0
k__Bacteria|p__Bacteroidetes|c__Bacteroidia|o__Bacteroidales|f__Barnesiellaceae|g__Coprobacter	0.727709	0.81546	-0.03433	43.7381	42.2791	0.261905	0.255814	0.0524374	0.0342214	LC <= HC	0.0433294	0.258859	0.652615	-0.615697	k__Bacteria.p__Bacteroidetes.c__Bacteroidia.o__Bacteroidales.f__Barnesiellaceae.g__Coprobacter	Group	Group	-0.259739	0.74421	85	23	0.727998	0.827123	k__Bacteria.p__Bacteroidetes.c__Bacteroidia.o__Bacteroidales.f__Barnesiellaceae.g__Coprobacter	0	0.07688	0	0	0	0	0	0	0	0.06727	0	0	0	0.00928	0.55408	0	0	0	0	0	0.03881	0.08418	0.3579	0.03284	0
k__Bacteria|p__Bacteroidetes|c__Bacteroidia|o__Bacteroidales|f__Barnesiellaceae|g__Coprobacter|s__Coprobacter_fastidiosus	0.579843	0.697327	-0.0492802	44.0595	41.9651	0.214286	0.186047	0.0477676	0.0267526	LC <= HC	0.0372601	0.200166	0.560056	-0.836356	k__Bacteria.p__Bacteroidetes.c__Bacteroidia.o__Bacteroidales.f__Barnesiellaceae.g__Coprobacter.s__Coprobacter_fastidiosus	Group	Group	-0.428579	0.416655	85	18	0.308025	0.438545	k__Bacteria.p__Bacteroidetes.c__Bacteroidia.o__Bacteroidales.f__Barnesiellaceae.g__Coprobacter.s__Coprobacter_fastidiosus	0	0	0	0	0	0	0	0	0	0	0	0	0	0.00928	0.55408	0	0	0	0	0	0.03881	0	0.3579	0.03284	0
k__Bacteria|p__Bacteroidetes|c__Bacteroidia|o__Bacteroidales|f__Barnesiellaceae|g__Coprobacter|s__Coprobacter_secundus	0.779636	0.861063	-0.0193798	43.4167	42.593	0.119048	0.0930233	0.00466952	0.00746884	LC <= HC	0.00606918	0.106035	1.59949	0.677608	k__Bacteria.p__Bacteroidetes.c__Bacteroidia.o__Bacteroidales.f__Barnesiellaceae.g__Coprobacter.s__Coprobacter_secundus	Group	Group	0.0303198	0.485477	85	10	0.950352	0.971162	k__Bacteria.p__Bacteroidetes.c__Bacteroidia.o__Bacteroidales.f__Barnesiellaceae.g__Coprobacter.s__Coprobacter_secundus	0	0.07688	0	0	0	0	0	0	0	0.06727	0	0	0	0	0	0	0	0	0	0	0	0.08418	0	0	0
k__Bacteria|p__Bacteroidetes|c__Bacteroidia|o__Bacteroidales|f__Odoribacteraceae	0.277218	0.446212	0.130676	40.1905	45.7442	0.5	0.581395	0.177896	0.4646	HC <= LC	0.321248	0.540698	2.61164	1.38495	k__Bacteria.p__Bacteroidetes.c__Bacteroidia.o__Bacteroidales.f__Odoribacteraceae	Group	Group	0.691166	1.15734	85	47	0.552019	0.672023	k__Bacteria.p__Bacteroidetes.c__Bacteroidia.o__Bacteroidales.f__Odoribacteraceae	1.02148	0.48168	0	0	2.83629	0.02028	4.01746	0.26549	0	0.89924	0	0	0	0.06149	0.4816	0	1.53664	0	0.36414	0.03676	1.15328	1.31772	2.31545	0.38227	0
k__Bacteria|p__Bacteroidetes|c__Bacteroidia|o__Bacteroidales|f__Odoribacteraceae|g__Butyricimonas	0.589014	0.702261	0.0598007	41.7143	44.2558	0.380952	0.372093	0.0250719	0.151558	HC <= LC	0.0883149	0.376523	6.04493	2.59573	k__Bacteria.p__Bacteroidetes.c__Bacteroidia.o__Bacteroidales.f__Odoribacteraceae.g__Butyricimonas	Group	Group	0.520519	0.848809	85	33	0.541401	0.661013	k__Bacteria.p__Bacteroidetes.c__Bacteroidia.o__Bacteroidales.f__Odoribacteraceae.g__Butyricimonas	0.09344	0.27019	0	0	2.04555	0	1.6212	0	0	0.89924	0	0	0	0.00311	0.11311	0	0.55991	0	0.03423	0	0.02078	0	0	0.33208	0
k__Bacteria|p__Bacteroidetes|c__Bacteroidia|o__Bacteroidales|f__Odoribacteraceae|g__Butyricimonas|s__Butyricimonas_synergistica	0.550072	0.676559	-0.0531561	44.1429	41.8837	0.238095	0.162791	0.00580381	0.0677742	LC <= HC	0.036789	0.200443	11.6775	3.54566	k__Bacteria.p__Bacteroidetes.c__Bacteroidia.o__Bacteroidales.f__Odoribacteraceae.g__Butyricimonas.s__Butyricimonas_synergistica	Group	Group	-0.259895	0.57709	85	17	0.654508	0.7661	k__Bacteria.p__Bacteroidetes.c__Bacteroidia.o__Bacteroidales.f__Odoribacteraceae.g__Butyricimonas.s__Butyricimonas_synergistica	0	0.13152	0	0	0	0	1.53029	0	0	0.85235	0	0	0	0	0	0	0.30141	0	0	0	0.01462	0	0	0	0
k__Bacteria|p__Bacteroidetes|c__Bacteroidia|o__Bacteroidales|f__Odoribacteraceae|g__Butyricimonas|s__Butyricimonas_virosa	0.672291	0.762648	0.0465116	42	43.9767	0.380952	0.348837	0.0192679	0.0837835	HC <= LC	0.0515257	0.364895	4.34836	2.12047	k__Bacteria.p__Bacteroidetes.c__Bacteroidia.o__Bacteroidales.f__Odoribacteraceae.g__Butyricimonas.s__Butyricimonas_virosa	Group	Group	0.637027	0.846272	85	32	0.45382	0.579345	k__Bacteria.p__Bacteroidetes.c__Bacteroidia.o__Bacteroidales.f__Odoribacteraceae.g__Butyricimonas.s__Butyricimonas_virosa	0.09344	0.13867	0	0	2.04555	0	0.0909	0	0	0.04688	0	0	0	0.00311	0.11311	0	0.25851	0	0.03423	0	0.00616	0	0	0.33208	0
k__Bacteria|p__Bacteroidetes|c__Bacteroidia|o__Bacteroidales|f__Odoribacteraceae|g__Odoribacter	0.507351	0.634189	0.0780731	41.3214	44.6395	0.452381	0.511628	0.152823	0.313042	HC <= LC	0.232933	0.482004	2.04839	1.03449	k__Bacteria.p__Bacteroidetes.c__Bacteroidia.o__Bacteroidales.f__Odoribacteraceae.g__Odoribacter	Group	Group	0.410561	1.13376	85	42	0.718181	0.822162	k__Bacteria.p__Bacteroidetes.c__Bacteroidia.o__Bacteroidales.f__Odoribacteraceae.g__Odoribacter	0.92804	0.21149	0	0	0.79074	0.02028	2.39626	0.26549	0	0	0	0	0	0.05838	0.36848	0	0.97673	0	0.3299	0.03676	1.1325	1.31772	2.31545	0.0502	0
k__Bacteria|p__Bacteroidetes|c__Bacteroidia|o__Bacteroidales|f__Odoribacteraceae|g__Odoribacter|s__Odoribacter_splanchnicus	0.507351	0.634189	0.0780731	41.3214	44.6395	0.452381	0.511628	0.152823	0.313042	HC <= LC	0.232933	0.482004	2.04839	1.03449	k__Bacteria.p__Bacteroidetes.c__Bacteroidia.o__Bacteroidales.f__Odoribacteraceae.g__Odoribacter.s__Odoribacter_splanchnicus	Group	Group	0.410561	1.13376	85	42	0.718181	0.822162	k__Bacteria.p__Bacteroidetes.c__Bacteroidia.o__Bacteroidales.f__Odoribacteraceae.g__Odoribacter.s__Odoribacter_splanchnicus	0.92804	0.21149	0	0	0.79074	0.02028	2.39626	0.26549	0	0	0	0	0	0.05838	0.36848	0	0.97673	0	0.3299	0.03676	1.1325	1.31772	2.31545	0.0502	0
k__Bacteria|p__Bacteroidetes|c__Bacteroidia|o__Bacteroidales|f__Porphyromonadaceae	0.00750509	0.0401435	0.211517	38.4524	47.4419	0.047619	0.255814	0.000150238	0.011363	HC < LC	0.00575663	0.151717	75.6334	6.24095	k__Bacteria.p__Bacteroidetes.c__Bacteroidia.o__Bacteroidales.f__Porphyromonadaceae	Group	Group	1.5824	0.584583	85	13	0.00824341	0.0235526	k__Bacteria.p__Bacteroidetes.c__Bacteroidia.o__Bacteroidales.f__Porphyromonadaceae	0.03311	0	0	0.00081	0	0	0	0	0	0	0	0	0.00063	0	0	0	0.01236	0.00235	0.0046	0	0.01615	0	0	0	0
k__Bacteria|p__Bacteroidetes|c__Bacteroidia|o__Bacteroidales|f__Porphyromonadaceae|g__Porphyromonas	0.014436	0.0648324	0.187154	38.9762	46.9302	0.047619	0.232558	0.000150238	0.0110756	HC < LC	0.00561291	0.140089	73.7202	6.20399	k__Bacteria.p__Bacteroidetes.c__Bacteroidia.o__Bacteroidales.f__Porphyromonadaceae.g__Porphyromonas	Group	Group	1.37368	0.564667	85	12	0.0171829	0.041476	k__Bacteria.p__Bacteroidetes.c__Bacteroidia.o__Bacteroidales.f__Porphyromonadaceae.g__Porphyromonas	0.03311	0	0	0.00081	0	0	0	0	0	0	0	0	0.00063	0	0	0	0	0.00235	0.0046	0	0.01615	0	0	0	0
k__Bacteria|p__Bacteroidetes|c__Bacteroidia|o__Bacteroidales|f__Porphyromonadaceae|g__Porphyromonas|s__Porphyromonas_asaccharolytica	0.69008	0.780902	0.021041	42.5476	43.4419	0.047619	0.0697674	0.000129286	0.000253023	HC <= LC	0.000191154	0.0586932	1.95709	0.968707	k__Bacteria.p__Bacteroidetes.c__Bacteroidia.o__Bacteroidales.f__Porphyromonadaceae.g__Porphyromonas.s__Porphyromonas_asaccharolytica	NA	NA	NA	NA	NA	NA	NA	NA	k__Bacteria.p__Bacteroidetes.c__Bacteroidia.o__Bacteroidales.f__Porphyromonadaceae.g__Porphyromonas.s__Porphyromonas_asaccharolytica	0	0	0	0.00081	0	0	0	0	0	0	0	0	0	0	0	0	0	0	0	0	0.00929	0	0	0	0
k__Bacteria|p__Bacteroidetes|c__Bacteroidia|o__Bacteroidales|f__Porphyromonadaceae|g__Porphyromonas|s__Porphyromonas_endodontalis	0.0454818	0.157899	0.0930233	41	44.9535	0	0.0930233	0	0.00113372	HC < LC	0.00056686	0.0465116	Inf	Inf	k__Bacteria.p__Bacteroidetes.c__Bacteroidia.o__Bacteroidales.f__Porphyromonadaceae.g__Porphyromonas.s__Porphyromonas_endodontalis	NA	NA	NA	NA	NA	NA	NA	NA	k__Bacteria.p__Bacteroidetes.c__Bacteroidia.o__Bacteroidales.f__Porphyromonadaceae.g__Porphyromonas.s__Porphyromonas_endodontalis	0.00961	0	0	0	0	0	0	0	0	0	0	0	0.00016	0	0	0	0	0	0	0	0	0	0	0	0
k__Bacteria|p__Bacteroidetes|c__Bacteroidia|o__Bacteroidales|f__Porphyromonadaceae|g__Porphyromonas|s__Porphyromonas_somerae	0.0857122	0.247195	0.0697674	41.5	44.4651	0	0.0697674	0	0.00788791	HC <= LC	0.00394395	0.0348837	Inf	Inf	k__Bacteria.p__Bacteroidetes.c__Bacteroidia.o__Bacteroidales.f__Porphyromonadaceae.g__Porphyromonas.s__Porphyromonas_somerae	NA	NA	NA	NA	NA	NA	NA	NA	k__Bacteria.p__Bacteroidetes.c__Bacteroidia.o__Bacteroidales.f__Porphyromonadaceae.g__Porphyromonas.s__Porphyromonas_somerae	0.01199	0	0	0	0	0	0	0	0	0	0	0	0.00047	0	0	0	0	0	0	0	0	0	0	0	0
k__Bacteria|p__Bacteroidetes|c__Bacteroidia|o__Bacteroidales|f__Porphyromonadaceae|g__Porphyromonas|s__Porphyromonas_sp_HMSC065F10	0.164763	0.344869	0.0465116	42	43.9767	0	0.0465116	0	0.000233721	HC <= LC	0.00011686	0.0232558	Inf	Inf	k__Bacteria.p__Bacteroidetes.c__Bacteroidia.o__Bacteroidales.f__Porphyromonadaceae.g__Porphyromonas.s__Porphyromonas_sp_HMSC065F10	NA	NA	NA	NA	NA	NA	NA	NA	k__Bacteria.p__Bacteroidetes.c__Bacteroidia.o__Bacteroidales.f__Porphyromonadaceae.g__Porphyromonas.s__Porphyromonas_sp_HMSC065F10	0	0	0	0	0	0	0	0	0	0	0	0	0	0	0	0	0	0	0	0	0.00546	0	0	0	0
k__Bacteria|p__Bacteroidetes|c__Bacteroidia|o__Bacteroidales|f__Porphyromonadaceae|g__Porphyromonas|s__Porphyromonas_sp_oral_taxon_278	0.164763	0.344869	0.0465116	42	43.9767	0	0.0465116	0	0.000539767	HC <= LC	0.000269884	0.0232558	Inf	Inf	k__Bacteria.p__Bacteroidetes.c__Bacteroidia.o__Bacteroidales.f__Porphyromonadaceae.g__Porphyromonas.s__Porphyromonas_sp_oral_taxon_278	NA	NA	NA	NA	NA	NA	NA	NA	k__Bacteria.p__Bacteroidetes.c__Bacteroidia.o__Bacteroidales.f__Porphyromonadaceae.g__Porphyromonas.s__Porphyromonas_sp_oral_taxon_278	0.0115	0	0	0	0	0	0	0	0	0	0	0	0	0	0	0	0	0	0	0	0	0	0	0	0
k__Bacteria|p__Bacteroidetes|c__Bacteroidia|o__Bacteroidales|f__Porphyromonadaceae|g__Porphyromonas|s__Porphyromonas_uenonis	0.167757	0.34685	0.0714286	41.4643	44.5	0.0238095	0.0930233	2.09524e-05	0.00102721	HC <= LC	0.000524081	0.0584164	49.0259	5.61547	k__Bacteria.p__Bacteroidetes.c__Bacteroidia.o__Bacteroidales.f__Porphyromonadaceae.g__Porphyromonas.s__Porphyromonas_uenonis	NA	NA	NA	NA	NA	NA	NA	NA	k__Bacteria.p__Bacteroidetes.c__Bacteroidia.o__Bacteroidales.f__Porphyromonadaceae.g__Porphyromonas.s__Porphyromonas_uenonis	0	0	0	0	0	0	0	0	0	0	0	0	0	0	0	0	0	0.00235	0.0046	0	0.0014	0	0	0	0
k__Bacteria|p__Bacteroidetes|c__Bacteroidia|o__Bacteroidales|f__Porphyromonadaceae|g__Sanguibacteroides	0.334659	0.446212	0.0232558	42.5	43.4884	0	0.0232558	0	0.000287442	HC <= LC	0.000143721	0.0116279	Inf	Inf	k__Bacteria.p__Bacteroidetes.c__Bacteroidia.o__Bacteroidales.f__Porphyromonadaceae.g__Sanguibacteroides	NA	NA	NA	NA	NA	NA	NA	NA	k__Bacteria.p__Bacteroidetes.c__Bacteroidia.o__Bacteroidales.f__Porphyromonadaceae.g__Sanguibacteroides	0	0	0	0	0	0	0	0	0	0	0	0	0	0	0	0	0.01236	0	0	0	0	0	0	0	0
k__Bacteria|p__Bacteroidetes|c__Bacteroidia|o__Bacteroidales|f__Porphyromonadaceae|g__Sanguibacteroides|s__Sanguibacteroides_justesenii	0.334659	0.446212	0.0232558	42.5	43.4884	0	0.0232558	0	0.000287442	HC <= LC	0.000143721	0.0116279	Inf	Inf	k__Bacteria.p__Bacteroidetes.c__Bacteroidia.o__Bacteroidales.f__Porphyromonadaceae.g__Sanguibacteroides.s__Sanguibacteroides_justesenii	NA	NA	NA	NA	NA	NA	NA	NA	k__Bacteria.p__Bacteroidetes.c__Bacteroidia.o__Bacteroidales.f__Porphyromonadaceae.g__Sanguibacteroides.s__Sanguibacteroides_justesenii	0	0	0	0	0	0	0	0	0	0	0	0	0	0	0	0	0.01236	0	0	0	0	0	0	0	0
k__Bacteria|p__Bacteroidetes|c__Bacteroidia|o__Bacteroidales|f__Prevotellaceae	1.16541e-05	0.000183727	0.54928	31.1905	54.5349	0.571429	0.953488	4.52337	18.3833	HC < LC	11.4533	0.762458	4.06406	2.02292	k__Bacteria.p__Bacteroidetes.c__Bacteroidia.o__Bacteroidales.f__Prevotellaceae	Group	Group	5.87893	1.27467	85	65	1.43e-05	0.000101954	k__Bacteria.p__Bacteroidetes.c__Bacteroidia.o__Bacteroidales.f__Prevotellaceae	1.76394	53.2293	1.07595	0.05168	46.1556	0.01162	0.08135	57.469	0.00135	18.1523	0.00715	0.02353	0.74794	81.3776	12.5117	0.02806	44.4388	0.04754	41.6381	1.53748	0.03161	0.0242	0.67051	52.9809	0.06001
k__Bacteria|p__Bacteroidetes|c__Bacteroidia|o__Bacteroidales|f__Prevotellaceae|g__Alloprevotella	0.0129839	0.0595717	0.139535	40	45.9302	0	0.139535	0	0.00496698	HC < LC	0.00248349	0.0697674	Inf	Inf	k__Bacteria.p__Bacteroidetes.c__Bacteroidia.o__Bacteroidales.f__Prevotellaceae.g__Alloprevotella	NA	NA	NA	NA	NA	NA	NA	NA	k__Bacteria.p__Bacteroidetes.c__Bacteroidia.o__Bacteroidales.f__Prevotellaceae.g__Alloprevotella	0.06252	0	0.03382	0	0	0	0	0.04221	0	0	0	0	0.00781	0	0	0	0	0	0	0	0	0	0.0201	0	0
k__Bacteria|p__Bacteroidetes|c__Bacteroidia|o__Bacteroidales|f__Prevotellaceae|g__Alloprevotella|s__Alloprevotella_rava	0.0857122	0.247195	0.0697674	41.5	44.4651	0	0.0697674	0	0.000921628	HC <= LC	0.000460814	0.0348837	Inf	Inf	k__Bacteria.p__Bacteroidetes.c__Bacteroidia.o__Bacteroidales.f__Prevotellaceae.g__Alloprevotella.s__Alloprevotella_rava	NA	NA	NA	NA	NA	NA	NA	NA	k__Bacteria.p__Bacteroidetes.c__Bacteroidia.o__Bacteroidales.f__Prevotellaceae.g__Alloprevotella.s__Alloprevotella_rava	0	0	0	0	0	0	0	0	0	0	0	0	0.00378	0	0	0	0	0	0	0	0	0	0.01587	0	0
k__Bacteria|p__Bacteroidetes|c__Bacteroidia|o__Bacteroidales|f__Prevotellaceae|g__Alloprevotella|s__Alloprevotella_tannerae	0.0129839	0.0595717	0.139535	40	45.9302	0	0.139535	0	0.00347488	HC < LC	0.00173744	0.0697674	Inf	Inf	k__Bacteria.p__Bacteroidetes.c__Bacteroidia.o__Bacteroidales.f__Prevotellaceae.g__Alloprevotella.s__Alloprevotella_tannerae	NA	NA	NA	NA	NA	NA	NA	NA	k__Bacteria.p__Bacteroidetes.c__Bacteroidia.o__Bacteroidales.f__Prevotellaceae.g__Alloprevotella.s__Alloprevotella_tannerae	0.038	0	0.03382	0	0	0	0	0.04221	0	0	0	0	0.00403	0	0	0	0	0	0	0	0	0	0.00423	0	0
k__Bacteria|p__Bacteroidetes|c__Bacteroidia|o__Bacteroidales|f__Prevotellaceae|g__Alloprevotella|s__Prevotella_sp_oral_taxon_473	0.334659	0.446212	0.0232558	42.5	43.4884	0	0.0232558	0	0.000570233	HC <= LC	0.000285116	0.0116279	Inf	Inf	k__Bacteria.p__Bacteroidetes.c__Bacteroidia.o__Bacteroidales.f__Prevotellaceae.g__Alloprevotella.s__Prevotella_sp_oral_taxon_473	NA	NA	NA	NA	NA	NA	NA	NA	k__Bacteria.p__Bacteroidetes.c__Bacteroidia.o__Bacteroidales.f__Prevotellaceae.g__Alloprevotella.s__Prevotella_sp_oral_taxon_473	0.02452	0	0	0	0	0	0	0	0	0	0	0	0	0	0	0	0	0	0	0	0	0	0	0	0
k__Bacteria|p__Bacteroidetes|c__Bacteroidia|o__Bacteroidales|f__Prevotellaceae|g__Paraprevotella	0.767187	0.850252	0.0287929	42.381	43.6047	0.238095	0.255814	0.0693407	0.140105	HC <= LC	0.104723	0.246955	2.02053	1.01474	k__Bacteria.p__Bacteroidetes.c__Bacteroidia.o__Bacteroidales.f__Prevotellaceae.g__Paraprevotella	Group	Group	0.262018	0.508348	85	22	0.607623	0.72707	k__Bacteria.p__Bacteroidetes.c__Bacteroidia.o__Bacteroidales.f__Prevotellaceae.g__Paraprevotella	1.02247	0.22947	0	0	1.93878	0	0.06713	0	0	0	0	0	0	0	0.09248	0	0	0	0.01808	1.52275	0	0	0	0	0
k__Bacteria|p__Bacteroidetes|c__Bacteroidia|o__Bacteroidales|f__Prevotellaceae|g__Paraprevotella|s__Paraprevotella_clara	0.91871	0.989711	0.00885936	42.8095	43.186	0.166667	0.162791	0.0049	0.0328865	HC <= LC	0.0188933	0.164729	6.71153	2.74664	k__Bacteria.p__Bacteroidetes.c__Bacteroidia.o__Bacteroidales.f__Prevotellaceae.g__Paraprevotella.s__Paraprevotella_clara	Group	Group	0.174671	0.388549	85	15	0.654833	0.7661	k__Bacteria.p__Bacteroidetes.c__Bacteroidia.o__Bacteroidales.f__Prevotellaceae.g__Paraprevotella.s__Paraprevotella_clara	0.30029	0	0	0	0.22744	0	0	0	0	0	0	0	0	0	0	0	0	0	0	0.63456	0	0	0	0	0
k__Bacteria|p__Bacteroidetes|c__Bacteroidia|o__Bacteroidales|f__Prevotellaceae|g__Paraprevotella|s__Paraprevotella_xylaniphila	0.723259	0.812452	0.03433	42.2619	43.7209	0.238095	0.255814	0.0644405	0.107219	HC <= LC	0.0858295	0.246955	1.66384	0.734516	k__Bacteria.p__Bacteroidetes.c__Bacteroidia.o__Bacteroidales.f__Prevotellaceae.g__Paraprevotella.s__Paraprevotella_xylaniphila	Group	Group	0.303804	0.480692	85	22	0.529115	0.647896	k__Bacteria.p__Bacteroidetes.c__Bacteroidia.o__Bacteroidales.f__Prevotellaceae.g__Paraprevotella.s__Paraprevotella_xylaniphila	0.72217	0.22947	0	0	1.71134	0	0.06713	0	0	0	0	0	0	0	0.09248	0	0	0	0.01808	0.8882	0	0	0	0	0
k__Bacteria|p__Bacteroidetes|c__Bacteroidia|o__Bacteroidales|f__Prevotellaceae|g__Prevotella	1.54911e-06	3.70494e-05	0.601329	30.0714	55.6279	0.547619	0.953488	4.45403	18.2382	HC < LC	11.3461	0.750554	4.09476	2.03378	k__Bacteria.p__Bacteroidetes.c__Bacteroidia.o__Bacteroidales.f__Prevotellaceae.g__Prevotella	Group	Group	6.16231	1.28469	85	64	7.02e-06	5.89e-05	k__Bacteria.p__Bacteroidetes.c__Bacteroidia.o__Bacteroidales.f__Prevotellaceae.g__Prevotella	0.67895	52.9998	1.04213	0.05168	44.2168	0.01162	0.01422	57.4268	0.00135	18.1523	0.00715	0.02353	0.74013	81.3776	12.4193	0.02806	44.4388	0.04754	41.62	0.01473	0.03161	0.0242	0.65042	52.9809	0.06001
k__Bacteria|p__Bacteroidetes|c__Bacteroidia|o__Bacteroidales|f__Prevotellaceae|g__Prevotella|s__Prevotella_amnii	0.334659	0.446212	0.0232558	42.5	43.4884	0	0.0232558	0	0.00610581	HC <= LC	0.00305291	0.0116279	Inf	Inf	k__Bacteria.p__Bacteroidetes.c__Bacteroidia.o__Bacteroidales.f__Prevotellaceae.g__Prevotella.s__Prevotella_amnii	NA	NA	NA	NA	NA	NA	NA	NA	k__Bacteria.p__Bacteroidetes.c__Bacteroidia.o__Bacteroidales.f__Prevotellaceae.g__Prevotella.s__Prevotella_amnii	0	0	0	0	0	0	0	0	0	0	0	0	0	0	0	0	0	0	0	0	0	0	0	0	0
k__Bacteria|p__Bacteroidetes|c__Bacteroidia|o__Bacteroidales|f__Prevotellaceae|g__Prevotella|s__Prevotella_baroniae	0.0454818	0.157899	0.0930233	41	44.9535	0	0.0930233	0	0.00032	HC < LC	0.00016	0.0465116	Inf	Inf	k__Bacteria.p__Bacteroidetes.c__Bacteroidia.o__Bacteroidales.f__Prevotellaceae.g__Prevotella.s__Prevotella_baroniae	NA	NA	NA	NA	NA	NA	NA	NA	k__Bacteria.p__Bacteroidetes.c__Bacteroidia.o__Bacteroidales.f__Prevotellaceae.g__Prevotella.s__Prevotella_baroniae	0.00708	0	0	0	0	0	0	0.00086	0	0	0	0	0.00018	0	0	0	0	0	0	0	0	0	0.00564	0	0
k__Bacteria|p__Bacteroidetes|c__Bacteroidia|o__Bacteroidales|f__Prevotellaceae|g__Prevotella|s__Prevotella_bivia	0.320176	0.446212	0.0465116	42	43.9767	0.0238095	0.0697674	0.000342857	0.00306047	HC <= LC	0.00170166	0.0467885	8.92636	3.15807	k__Bacteria.p__Bacteroidetes.c__Bacteroidia.o__Bacteroidales.f__Prevotellaceae.g__Prevotella.s__Prevotella_bivia	NA	NA	NA	NA	NA	NA	NA	NA	k__Bacteria.p__Bacteroidetes.c__Bacteroidia.o__Bacteroidales.f__Prevotellaceae.g__Prevotella.s__Prevotella_bivia	0	0	0	0	0	0	0	0	0	0	0	0	0	0	0	0	0	0.03323	0.09651	0	0	0	0.00186	0	0
k__Bacteria|p__Bacteroidetes|c__Bacteroidia|o__Bacteroidales|f__Prevotellaceae|g__Prevotella|s__Prevotella_buccae	0.00012591	0.00131634	0.330011	35.9048	49.9302	0.0238095	0.348837	3.16667e-05	0.414213	HC < LC	0.207122	0.186323	13080.4	13.6751	k__Bacteria.p__Bacteroidetes.c__Bacteroidia.o__Bacteroidales.f__Prevotellaceae.g__Prevotella.s__Prevotella_buccae	Group	Group	0.475577	0.173456	85	16	0.0181546	0.0435711	k__Bacteria.p__Bacteroidetes.c__Bacteroidia.o__Bacteroidales.f__Prevotellaceae.g__Prevotella.s__Prevotella_buccae	0.00085	0	0.86332	0.01832	0	0.0023	0	0.04696	0.00135	0	0	0	0	0	0	0.01085	0	0	0	0	0	0.0007	0.03826	0	0.05192
k__Bacteria|p__Bacteroidetes|c__Bacteroidia|o__Bacteroidales|f__Prevotellaceae|g__Prevotella|s__Prevotella_buccalis	0.0551806	0.181308	0.115725	40.5119	45.4302	0.0238095	0.139535	9.69048e-05	0.000536744	HC <= LC	0.000316824	0.0816722	5.53888	2.4696	k__Bacteria.p__Bacteroidetes.c__Bacteroidia.o__Bacteroidales.f__Prevotellaceae.g__Prevotella.s__Prevotella_buccalis	NA	NA	NA	NA	NA	NA	NA	NA	k__Bacteria.p__Bacteroidetes.c__Bacteroidia.o__Bacteroidales.f__Prevotellaceae.g__Prevotella.s__Prevotella_buccalis	0.00172	0	0	0	0	0	0	0	0	0	0	0	0	0	0	0	0	0.00092	0.0008	0	0.00951	0	0	0	0
k__Bacteria|p__Bacteroidetes|c__Bacteroidia|o__Bacteroidales|f__Prevotellaceae|g__Prevotella|s__Prevotella_colorans	0.323004	0.446212	-0.0238095	43.5119	42.5	0.0238095	0	0.00120095	0	LC <= HC	0.000600476	0.0119048	0	#NAME?	k__Bacteria.p__Bacteroidetes.c__Bacteroidia.o__Bacteroidales.f__Prevotellaceae.g__Prevotella.s__Prevotella_colorans	NA	NA	NA	NA	NA	NA	NA	NA	k__Bacteria.p__Bacteroidetes.c__Bacteroidia.o__Bacteroidales.f__Prevotellaceae.g__Prevotella.s__Prevotella_colorans	0	0	0	0	0	0	0	0	0	0	0	0	0	0	0	0	0	0	0	0	0	0	0	0	0
k__Bacteria|p__Bacteroidetes|c__Bacteroidia|o__Bacteroidales|f__Prevotellaceae|g__Prevotella|s__Prevotella_copri	1.11791e-06	3.02492e-05	0.594131	30.2262	55.4767	0.309524	0.883721	4.37032	14.1016	HC < LC	9.23594	0.596622	3.22666	1.69004	k__Bacteria.p__Bacteroidetes.c__Bacteroidia.o__Bacteroidales.f__Prevotellaceae.g__Prevotella.s__Prevotella_copri	Group	Group	4.7	1.35835	85	51	0.00085529	0.00332613	k__Bacteria.p__Bacteroidetes.c__Bacteroidia.o__Bacteroidales.f__Prevotellaceae.g__Prevotella.s__Prevotella_copri	0	52.9823	0.00774	0.02942	33.7856	0.00932	0.01422	51.6744	0	0.00751	0.00715	0.00983	0.01302	72.482	12.4193	0.01721	44.4385	0.00812	37.785	0.01398	0.0184	0.00741	0.00259	52.9781	0.00285
k__Bacteria|p__Bacteroidetes|c__Bacteroidia|o__Bacteroidales|f__Prevotellaceae|g__Prevotella|s__Prevotella_corporis	0.264662	0.446212	0.0675526	41.5476	44.4186	0.047619	0.116279	0.00177929	0.00106512	HC <= LC	0.0014222	0.0819491	0.59862	-0.740287	k__Bacteria.p__Bacteroidetes.c__Bacteroidia.o__Bacteroidales.f__Prevotellaceae.g__Prevotella.s__Prevotella_corporis	NA	NA	NA	NA	NA	NA	NA	NA	k__Bacteria.p__Bacteroidetes.c__Bacteroidia.o__Bacteroidales.f__Prevotellaceae.g__Prevotella.s__Prevotella_corporis	0	0	0	0	0	0	0	0	0	0	0	0	0	0	0	0	0	0	0.01628	0	0.0037	0	0.01524	0.00153	0
k__Bacteria|p__Bacteroidetes|c__Bacteroidia|o__Bacteroidales|f__Prevotellaceae|g__Prevotella|s__Prevotella_denticola	0.0129839	0.0595717	0.139535	40	45.9302	0	0.139535	0	0.0128093	HC < LC	0.00640465	0.0697674	Inf	Inf	k__Bacteria.p__Bacteroidetes.c__Bacteroidia.o__Bacteroidales.f__Prevotellaceae.g__Prevotella.s__Prevotella_denticola	NA	NA	NA	NA	NA	NA	NA	NA	k__Bacteria.p__Bacteroidetes.c__Bacteroidia.o__Bacteroidales.f__Prevotellaceae.g__Prevotella.s__Prevotella_denticola	0.00523	0	0.09472	0	0	0	0	0.18539	0	0	0	0	0.09974	0	0	0	0	0	0	0	0	0	0.14761	0	0
k__Bacteria|p__Bacteroidetes|c__Bacteroidia|o__Bacteroidales|f__Prevotellaceae|g__Prevotella|s__Prevotella_disiens	0.587837	0.702261	0.0387597	42.1667	43.814	0.0952381	0.139535	0.00225405	0.000560698	HC <= LC	0.00140737	0.117386	0.248751	-2.00722	k__Bacteria.p__Bacteroidetes.c__Bacteroidia.o__Bacteroidales.f__Prevotellaceae.g__Prevotella.s__Prevotella_disiens	Group	Group	0.0234849	0.395098	85	10	0.952744	0.971244	k__Bacteria.p__Bacteroidetes.c__Bacteroidia.o__Bacteroidales.f__Prevotellaceae.g__Prevotella.s__Prevotella_disiens	0	0	0	0	0	0	0	0	0	0	0	0	0.00106	0.00025	0	0	0	0.00526	0	0	0	0	0.00596	0	0
k__Bacteria|p__Bacteroidetes|c__Bacteroidia|o__Bacteroidales|f__Prevotellaceae|g__Prevotella|s__Prevotella_histicola	0.0129839	0.0595717	0.139535	40	45.9302	0	0.139535	0	0.0215793	HC < LC	0.0107897	0.0697674	Inf	Inf	k__Bacteria.p__Bacteroidetes.c__Bacteroidia.o__Bacteroidales.f__Prevotellaceae.g__Prevotella.s__Prevotella_histicola	NA	NA	NA	NA	NA	NA	NA	NA	k__Bacteria.p__Bacteroidetes.c__Bacteroidia.o__Bacteroidales.f__Prevotellaceae.g__Prevotella.s__Prevotella_histicola	0.10644	0	0	0	0	0	0	0	0	0	0	0.01369	0.00086	0	0	0	0	0	0	0	0	0	0.10001	0	0
k__Bacteria|p__Bacteroidetes|c__Bacteroidia|o__Bacteroidales|f__Prevotellaceae|g__Prevotella|s__Prevotella_intermedia	0.0454818	0.157899	0.0930233	41	44.9535	0	0.0930233	0	0.00520977	HC < LC	0.00260488	0.0465116	Inf	Inf	k__Bacteria.p__Bacteroidetes.c__Bacteroidia.o__Bacteroidales.f__Prevotellaceae.g__Prevotella.s__Prevotella_intermedia	NA	NA	NA	NA	NA	NA	NA	NA	k__Bacteria.p__Bacteroidetes.c__Bacteroidia.o__Bacteroidales.f__Prevotellaceae.g__Prevotella.s__Prevotella_intermedia	0.06094	0	0	0	0	0	0	0.09442	0	0	0	0	0	0	0	0	0	0	0	0	0	0	0.00229	0	0
k__Bacteria|p__Bacteroidetes|c__Bacteroidia|o__Bacteroidales|f__Prevotellaceae|g__Prevotella|s__Prevotella_jejuni	0.0454818	0.157899	0.0930233	41	44.9535	0	0.0930233	0	0.00519279	HC < LC	0.0025964	0.0465116	Inf	Inf	k__Bacteria.p__Bacteroidetes.c__Bacteroidia.o__Bacteroidales.f__Prevotellaceae.g__Prevotella.s__Prevotella_jejuni	NA	NA	NA	NA	NA	NA	NA	NA	k__Bacteria.p__Bacteroidetes.c__Bacteroidia.o__Bacteroidales.f__Prevotellaceae.g__Prevotella.s__Prevotella_jejuni	0.01607	0	0	0	0	0	0	0	0	0	0	0	0.06786	0	0	0	0	0	0	0	0	0	0	0	0
k__Bacteria|p__Bacteroidetes|c__Bacteroidia|o__Bacteroidales|f__Prevotellaceae|g__Prevotella|s__Prevotella_loescheii	0.334659	0.446212	0.0232558	42.5	43.4884	0	0.0232558	0	0.00014186	HC <= LC	7.09302e-05	0.0116279	Inf	Inf	k__Bacteria.p__Bacteroidetes.c__Bacteroidia.o__Bacteroidales.f__Prevotellaceae.g__Prevotella.s__Prevotella_loescheii	NA	NA	NA	NA	NA	NA	NA	NA	k__Bacteria.p__Bacteroidetes.c__Bacteroidia.o__Bacteroidales.f__Prevotellaceae.g__Prevotella.s__Prevotella_loescheii	0	0	0	0	0	0	0	0	0	0	0	0	0	0	0	0	0	0	0	0	0	0	0	0	0
k__Bacteria|p__Bacteroidetes|c__Bacteroidia|o__Bacteroidales|f__Prevotellaceae|g__Prevotella|s__Prevotella_marshii	0.334659	0.446212	0.0232558	42.5	43.4884	0	0.0232558	0	8.83721e-06	HC <= LC	4.4186e-06	0.0116279	Inf	Inf	k__Bacteria.p__Bacteroidetes.c__Bacteroidia.o__Bacteroidales.f__Prevotellaceae.g__Prevotella.s__Prevotella_marshii	NA	NA	NA	NA	NA	NA	NA	NA	k__Bacteria.p__Bacteroidetes.c__Bacteroidia.o__Bacteroidales.f__Prevotellaceae.g__Prevotella.s__Prevotella_marshii	0.00038	0	0	0	0	0	0	0	0	0	0	0	0	0	0	0	0	0	0	0	0	0	0	0	0
k__Bacteria|p__Bacteroidetes|c__Bacteroidia|o__Bacteroidales|f__Prevotellaceae|g__Prevotella|s__Prevotella_melaninogenica	0.0129839	0.0595717	0.139535	40	45.9302	0	0.139535	0	0.0250091	HC < LC	0.0125045	0.0697674	Inf	Inf	k__Bacteria.p__Bacteroidetes.c__Bacteroidia.o__Bacteroidales.f__Prevotellaceae.g__Prevotella.s__Prevotella_melaninogenica	NA	NA	NA	NA	NA	NA	NA	NA	k__Bacteria.p__Bacteroidetes.c__Bacteroidia.o__Bacteroidales.f__Prevotellaceae.g__Prevotella.s__Prevotella_melaninogenica	0.27296	0	0.00021	0	0	0	0	0.04773	0	0	0	0	0.21215	0	0	0	0	0	0	0	0	0	0.06474	0	0
k__Bacteria|p__Bacteroidetes|c__Bacteroidia|o__Bacteroidales|f__Prevotellaceae|g__Prevotella|s__Prevotella_multiformis	0.0454818	0.157899	0.0930233	41	44.9535	0	0.0930233	0	0.0035986	HC < LC	0.0017993	0.0465116	Inf	Inf	k__Bacteria.p__Bacteroidetes.c__Bacteroidia.o__Bacteroidales.f__Prevotellaceae.g__Prevotella.s__Prevotella_multiformis	NA	NA	NA	NA	NA	NA	NA	NA	k__Bacteria.p__Bacteroidetes.c__Bacteroidia.o__Bacteroidales.f__Prevotellaceae.g__Prevotella.s__Prevotella_multiformis	0.00067	0	0	0	0	0	0	0.10962	0	0	0	0	0	0	0	0	0	0	0	0	0	0	0.0026	0	0
k__Bacteria|p__Bacteroidetes|c__Bacteroidia|o__Bacteroidales|f__Prevotellaceae|g__Prevotella|s__Prevotella_multisaccharivorax	0.0857122	0.247195	0.0697674	41.5	44.4651	0	0.0697674	0	0.00012814	HC <= LC	6.40698e-05	0.0348837	Inf	Inf	k__Bacteria.p__Bacteroidetes.c__Bacteroidia.o__Bacteroidales.f__Prevotellaceae.g__Prevotella.s__Prevotella_multisaccharivorax	NA	NA	NA	NA	NA	NA	NA	NA	k__Bacteria.p__Bacteroidetes.c__Bacteroidia.o__Bacteroidales.f__Prevotellaceae.g__Prevotella.s__Prevotella_multisaccharivorax	0	0	0.00105	0	0	0	0	0	0	0	0	0	0	0	0	0	0	0	0	0	0	0	0.00125	0	0
k__Bacteria|p__Bacteroidetes|c__Bacteroidia|o__Bacteroidales|f__Prevotellaceae|g__Prevotella|s__Prevotella_nigrescens	0.0129839	0.0595717	0.139535	40	45.9302	0	0.139535	0	0.00474093	HC < LC	0.00237046	0.0697674	Inf	Inf	k__Bacteria.p__Bacteroidetes.c__Bacteroidia.o__Bacteroidales.f__Prevotellaceae.g__Prevotella.s__Prevotella_nigrescens	NA	NA	NA	NA	NA	NA	NA	NA	k__Bacteria.p__Bacteroidetes.c__Bacteroidia.o__Bacteroidales.f__Prevotellaceae.g__Prevotella.s__Prevotella_nigrescens	0.01636	0	0.03229	0	0	0	0	0.12653	0	0	0	0	0.01437	0	0	0	0	0	0	0	0	0	0.01179	0	0
k__Bacteria|p__Bacteroidetes|c__Bacteroidia|o__Bacteroidales|f__Prevotellaceae|g__Prevotella|s__Prevotella_oralis	0.164763	0.344869	0.0465116	42	43.9767	0	0.0465116	0	0.0947319	HC <= LC	0.0473659	0.0232558	Inf	Inf	k__Bacteria.p__Bacteroidetes.c__Bacteroidia.o__Bacteroidales.f__Prevotellaceae.g__Prevotella.s__Prevotella_oralis	NA	NA	NA	NA	NA	NA	NA	NA	k__Bacteria.p__Bacteroidetes.c__Bacteroidia.o__Bacteroidales.f__Prevotellaceae.g__Prevotella.s__Prevotella_oralis	0	0	0.00574	0	0	0	0	0	0	0	0	0	0	0	0	0	0	0	0	0	0	0	0	0	0
k__Bacteria|p__Bacteroidetes|c__Bacteroidia|o__Bacteroidales|f__Prevotellaceae|g__Prevotella|s__Prevotella_oris	0.0129839	0.0595717	0.139535	40	45.9302	0	0.139535	0	0.00258674	HC < LC	0.00129337	0.0697674	Inf	Inf	k__Bacteria.p__Bacteroidetes.c__Bacteroidia.o__Bacteroidales.f__Prevotellaceae.g__Prevotella.s__Prevotella_oris	NA	NA	NA	NA	NA	NA	NA	NA	k__Bacteria.p__Bacteroidetes.c__Bacteroidia.o__Bacteroidales.f__Prevotellaceae.g__Prevotella.s__Prevotella_oris	0.02082	0	0.0263	0	0	0	0	0.04405	0	0	0	0	0.00101	0	0	0	0	0	0	0	0	0	0.0093	0	0
k__Bacteria|p__Bacteroidetes|c__Bacteroidia|o__Bacteroidales|f__Prevotellaceae|g__Prevotella|s__Prevotella_oulorum	0.0242982	0.0955315	0.116279	40.5	45.4419	0	0.116279	0	0.000849302	HC < LC	0.000424651	0.0581395	Inf	Inf	k__Bacteria.p__Bacteroidetes.c__Bacteroidia.o__Bacteroidales.f__Prevotellaceae.g__Prevotella.s__Prevotella_oulorum	NA	NA	NA	NA	NA	NA	NA	NA	k__Bacteria.p__Bacteroidetes.c__Bacteroidia.o__Bacteroidales.f__Prevotellaceae.g__Prevotella.s__Prevotella_oulorum	0.01121	0	0.00946	0	0	0	0	0	0	0	0	0	0.0053	0	0	0	0	0	0	0	0	0	0.00156	0	0
k__Bacteria|p__Bacteroidetes|c__Bacteroidia|o__Bacteroidales|f__Prevotellaceae|g__Prevotella|s__Prevotella_pallens	0.0242982	0.0955315	0.116279	40.5	45.4419	0	0.116279	0	0.00848767	HC < LC	0.00424384	0.0581395	Inf	Inf	k__Bacteria.p__Bacteroidetes.c__Bacteroidia.o__Bacteroidales.f__Prevotellaceae.g__Prevotella.s__Prevotella_pallens	NA	NA	NA	NA	NA	NA	NA	NA	k__Bacteria.p__Bacteroidetes.c__Bacteroidia.o__Bacteroidales.f__Prevotellaceae.g__Prevotella.s__Prevotella_pallens	0.0524	0	0.0013	0	0	0	0	0	0	0	0	0	0.06779	0	0	0	0	0	0	0	0	0	0.0791	0	0
k__Bacteria|p__Bacteroidetes|c__Bacteroidia|o__Bacteroidales|f__Prevotellaceae|g__Prevotella|s__Prevotella_pleuritidis	0.334659	0.446212	0.0232558	42.5	43.4884	0	0.0232558	0	5.93023e-05	HC <= LC	2.96512e-05	0.0116279	Inf	Inf	k__Bacteria.p__Bacteroidetes.c__Bacteroidia.o__Bacteroidales.f__Prevotellaceae.g__Prevotella.s__Prevotella_pleuritidis	NA	NA	NA	NA	NA	NA	NA	NA	k__Bacteria.p__Bacteroidetes.c__Bacteroidia.o__Bacteroidales.f__Prevotellaceae.g__Prevotella.s__Prevotella_pleuritidis	0.00255	0	0	0	0	0	0	0	0	0	0	0	0	0	0	0	0	0	0	0	0	0	0	0	0
k__Bacteria|p__Bacteroidetes|c__Bacteroidia|o__Bacteroidales|f__Prevotellaceae|g__Prevotella|s__Prevotella_salivae	0.0454818	0.157899	0.0930233	41	44.9535	0	0.0930233	0	0.00537442	HC < LC	0.00268721	0.0465116	Inf	Inf	k__Bacteria.p__Bacteroidetes.c__Bacteroidia.o__Bacteroidales.f__Prevotellaceae.g__Prevotella.s__Prevotella_salivae	NA	NA	NA	NA	NA	NA	NA	NA	k__Bacteria.p__Bacteroidetes.c__Bacteroidia.o__Bacteroidales.f__Prevotellaceae.g__Prevotella.s__Prevotella_salivae	0.02227	0	0	0	0	0	0	0	0	0	0	0	0.14053	0	0	0	0	0	0	0	0	0	0.00569	0	0
k__Bacteria|p__Bacteroidetes|c__Bacteroidia|o__Bacteroidales|f__Prevotellaceae|g__Prevotella|s__Prevotella_scopos	0.334659	0.446212	0.0232558	42.5	43.4884	0	0.0232558	0	0.00117326	HC <= LC	0.000586628	0.0116279	Inf	Inf	k__Bacteria.p__Bacteroidetes.c__Bacteroidia.o__Bacteroidales.f__Prevotellaceae.g__Prevotella.s__Prevotella_scopos	NA	NA	NA	NA	NA	NA	NA	NA	k__Bacteria.p__Bacteroidetes.c__Bacteroidia.o__Bacteroidales.f__Prevotellaceae.g__Prevotella.s__Prevotella_scopos	0.05045	0	0	0	0	0	0	0	0	0	0	0	0	0	0	0	0	0	0	0	0	0	0	0	0
k__Bacteria|p__Bacteroidetes|c__Bacteroidia|o__Bacteroidales|f__Prevotellaceae|g__Prevotella|s__Prevotella_shahii	0.164763	0.344869	0.0465116	42	43.9767	0	0.0465116	0	0.00126419	HC <= LC	0.000632093	0.0232558	Inf	Inf	k__Bacteria.p__Bacteroidetes.c__Bacteroidia.o__Bacteroidales.f__Prevotellaceae.g__Prevotella.s__Prevotella_shahii	NA	NA	NA	NA	NA	NA	NA	NA	k__Bacteria.p__Bacteroidetes.c__Bacteroidia.o__Bacteroidales.f__Prevotellaceae.g__Prevotella.s__Prevotella_shahii	0.01023	0	0	0	0	0	0	0	0	0	0	0	0	0	0	0	0	0	0	0	0	0	0	0	0
k__Bacteria|p__Bacteroidetes|c__Bacteroidia|o__Bacteroidales|f__Prevotellaceae|g__Prevotella|s__Prevotella_sp_885	NaN	NaN	0	43	43	0	0	0	0	HC <=> LC	0	0	NaN	NaN	k__Bacteria.p__Bacteroidetes.c__Bacteroidia.o__Bacteroidales.f__Prevotellaceae.g__Prevotella.s__Prevotella_sp_885	NA	NA	NA	NA	NA	NA	NA	NA	k__Bacteria.p__Bacteroidetes.c__Bacteroidia.o__Bacteroidales.f__Prevotellaceae.g__Prevotella.s__Prevotella_sp_885	0	0	0	0	0	0	0	0	0	0	0	0	0	0	0	0	0	0	0	0	0	0	0	0	0
k__Bacteria|p__Bacteroidetes|c__Bacteroidia|o__Bacteroidales|f__Prevotellaceae|g__Prevotella|s__Prevotella_sp_CAG_1031	0.154822	0.344869	-0.047619	44.0238	42	0.047619	0	0.0128024	0	LC <= HC	0.00640119	0.0238095	0	#NAME?	k__Bacteria.p__Bacteroidetes.c__Bacteroidia.o__Bacteroidales.f__Prevotellaceae.g__Prevotella.s__Prevotella_sp_CAG_1031	NA	NA	NA	NA	NA	NA	NA	NA	k__Bacteria.p__Bacteroidetes.c__Bacteroidia.o__Bacteroidales.f__Prevotellaceae.g__Prevotella.s__Prevotella_sp_CAG_1031	0	0	0	0	0	0	0	0	0	0	0	0	0	0	0	0	0	0	0	0	0	0	0	0	0
k__Bacteria|p__Bacteroidetes|c__Bacteroidia|o__Bacteroidales|f__Prevotellaceae|g__Prevotella|s__Prevotella_sp_CAG_1092	0.334659	0.446212	0.0232558	42.5	43.4884	0	0.0232558	0	0.00764302	HC <= LC	0.00382151	0.0116279	Inf	Inf	k__Bacteria.p__Bacteroidetes.c__Bacteroidia.o__Bacteroidales.f__Prevotellaceae.g__Prevotella.s__Prevotella_sp_CAG_1092	NA	NA	NA	NA	NA	NA	NA	NA	k__Bacteria.p__Bacteroidetes.c__Bacteroidia.o__Bacteroidales.f__Prevotellaceae.g__Prevotella.s__Prevotella_sp_CAG_1092	0	0	0	0	0	0	0	0	0	0	0	0	0	0	0	0	0	0	0	0	0	0	0	0	0
k__Bacteria|p__Bacteroidetes|c__Bacteroidia|o__Bacteroidales|f__Prevotellaceae|g__Prevotella|s__Prevotella_sp_CAG_1185	0.990444	1	-0.00110742	43.0238	42.9767	0.047619	0.0465116	0.000500714	0.000436977	LC <= HC	0.000468846	0.0470653	0.872707	-0.196431	k__Bacteria.p__Bacteroidetes.c__Bacteroidia.o__Bacteroidales.f__Prevotellaceae.g__Prevotella.s__Prevotella_sp_CAG_1185	NA	NA	NA	NA	NA	NA	NA	NA	k__Bacteria.p__Bacteroidetes.c__Bacteroidia.o__Bacteroidales.f__Prevotellaceae.g__Prevotella.s__Prevotella_sp_CAG_1185	0	0.01746	0	0	0	0	0	0	0	0	0	0	0	0	0	0	0	0	0	0	0	0	0	0.00133	0
k__Bacteria|p__Bacteroidetes|c__Bacteroidia|o__Bacteroidales|f__Prevotellaceae|g__Prevotella|s__Prevotella_sp_CAG_279	0.671528	0.762648	0.0260244	42.4405	43.5465	0.0714286	0.0930233	0.0341748	0.577833	HC <= LC	0.306004	0.0822259	16.9082	4.07965	k__Bacteria.p__Bacteroidetes.c__Bacteroidia.o__Bacteroidales.f__Prevotellaceae.g__Prevotella.s__Prevotella_sp_CAG_279	NA	NA	NA	NA	NA	NA	NA	NA	k__Bacteria.p__Bacteroidetes.c__Bacteroidia.o__Bacteroidales.f__Prevotellaceae.g__Prevotella.s__Prevotella_sp_CAG_279	0	0	0	0	10.4312	0	0	0	0	7.04368	0	0	0	0.40177	0	0	0	0	0	0	0	0	0	0	0
k__Bacteria|p__Bacteroidetes|c__Bacteroidia|o__Bacteroidales|f__Prevotellaceae|g__Prevotella|s__Prevotella_sp_CAG_520	0.00365737	0.0236956	0.186047	39	46.907	0	0.186047	0	0.987738	HC < LC	0.493869	0.0930233	Inf	Inf	k__Bacteria.p__Bacteroidetes.c__Bacteroidia.o__Bacteroidales.f__Prevotellaceae.g__Prevotella.s__Prevotella_sp_CAG_520	NA	NA	NA	NA	NA	NA	NA	NA	k__Bacteria.p__Bacteroidetes.c__Bacteroidia.o__Bacteroidales.f__Prevotellaceae.g__Prevotella.s__Prevotella_sp_CAG_520	0	0	0	0	0	0	0	0	0	10.833	0	0	0	0.00018	0	0	0.00032	0	0	0.00075	0	0	0	0	0
k__Bacteria|p__Bacteroidetes|c__Bacteroidia|o__Bacteroidales|f__Prevotellaceae|g__Prevotella|s__Prevotella_sp_CAG_5226	0.0454818	0.157899	0.0930233	41	44.9535	0	0.0930233	0	0.400943	HC < LC	0.200471	0.0465116	Inf	Inf	k__Bacteria.p__Bacteroidetes.c__Bacteroidia.o__Bacteroidales.f__Prevotellaceae.g__Prevotella.s__Prevotella_sp_CAG_5226	NA	NA	NA	NA	NA	NA	NA	NA	k__Bacteria.p__Bacteroidetes.c__Bacteroidia.o__Bacteroidales.f__Prevotellaceae.g__Prevotella.s__Prevotella_sp_CAG_5226	0	0	0	0	0	0	0	5.02281	0	0	0	0	0	8.49341	0	0	0	0	3.72141	0	0	0	0	0	0
k__Bacteria|p__Bacteroidetes|c__Bacteroidia|o__Bacteroidales|f__Prevotellaceae|g__Prevotella|s__Prevotella_sp_F0091	0.0857122	0.247195	0.0697674	41.5	44.4651	0	0.0697674	0	0.00134535	HC <= LC	0.000672674	0.0348837	Inf	Inf	k__Bacteria.p__Bacteroidetes.c__Bacteroidia.o__Bacteroidales.f__Prevotellaceae.g__Prevotella.s__Prevotella_sp_F0091	NA	NA	NA	NA	NA	NA	NA	NA	k__Bacteria.p__Bacteroidetes.c__Bacteroidia.o__Bacteroidales.f__Prevotellaceae.g__Prevotella.s__Prevotella_sp_F0091	0.01392	0	0	0	0	0	0	0.04362	0	0	0	0	0.00031	0	0	0	0	0	0	0	0	0	0	0	0
k__Bacteria|p__Bacteroidetes|c__Bacteroidia|o__Bacteroidales|f__Prevotellaceae|g__Prevotella|s__Prevotella_sp_oral_taxon_299	0.334659	0.446212	0.0232558	42.5	43.4884	0	0.0232558	0	7.02326e-05	HC <= LC	3.51163e-05	0.0116279	Inf	Inf	k__Bacteria.p__Bacteroidetes.c__Bacteroidia.o__Bacteroidales.f__Prevotellaceae.g__Prevotella.s__Prevotella_sp_oral_taxon_299	NA	NA	NA	NA	NA	NA	NA	NA	k__Bacteria.p__Bacteroidetes.c__Bacteroidia.o__Bacteroidales.f__Prevotellaceae.g__Prevotella.s__Prevotella_sp_oral_taxon_299	0	0	0	0	0	0	0	0	0	0	0	0	0	0	0	0	0	0	0	0	0	0	0	0	0
k__Bacteria|p__Bacteroidetes|c__Bacteroidia|o__Bacteroidales|f__Prevotellaceae|g__Prevotella|s__Prevotella_sp_oral_taxon_306	0.0242982	0.0955315	0.116279	40.5	45.4419	0	0.116279	0	0.0060114	HC < LC	0.0030057	0.0581395	Inf	Inf	k__Bacteria.p__Bacteroidetes.c__Bacteroidia.o__Bacteroidales.f__Prevotellaceae.g__Prevotella.s__Prevotella_sp_oral_taxon_306	NA	NA	NA	NA	NA	NA	NA	NA	k__Bacteria.p__Bacteroidetes.c__Bacteroidia.o__Bacteroidales.f__Prevotellaceae.g__Prevotella.s__Prevotella_sp_oral_taxon_306	0.00344	0	0	0	0	0	0	0.00831	0	0	0	0	0.11296	0	0	0	0	0	0	0	0	0	0.13341	0	0
k__Bacteria|p__Bacteroidetes|c__Bacteroidia|o__Bacteroidales|f__Prevotellaceae|g__Prevotella|s__Prevotella_sp_S7_1_8	0.323004	0.446212	-0.0238095	43.5119	42.5	0.0238095	0	0.000196905	0	LC <= HC	9.84524e-05	0.0119048	0	#NAME?	k__Bacteria.p__Bacteroidetes.c__Bacteroidia.o__Bacteroidales.f__Prevotellaceae.g__Prevotella.s__Prevotella_sp_S7_1_8	NA	NA	NA	NA	NA	NA	NA	NA	k__Bacteria.p__Bacteroidetes.c__Bacteroidia.o__Bacteroidales.f__Prevotellaceae.g__Prevotella.s__Prevotella_sp_S7_1_8	0	0	0	0	0	0	0	0	0	0	0	0	0	0	0	0	0	0	0	0	0	0	0	0	0
k__Bacteria|p__Bacteroidetes|c__Bacteroidia|o__Bacteroidales|f__Prevotellaceae|g__Prevotella|s__Prevotella_stercorea	0.0055553	0.0332111	0.204319	38.6071	47.2907	0.0238095	0.232558	0.0275748	1.53264	HC < LC	0.780107	0.128184	55.5813	5.79653	k__Bacteria.p__Bacteroidetes.c__Bacteroidia.o__Bacteroidales.f__Prevotellaceae.g__Prevotella.s__Prevotella_stercorea	Group	Group	0.847998	0.470612	85	11	0.0751909	0.146205	k__Bacteria.p__Bacteroidetes.c__Bacteroidia.o__Bacteroidales.f__Prevotellaceae.g__Prevotella.s__Prevotella_stercorea	0	0	0	0	0	0	0	0	0	0.26812	0	0	0	0	0	0	0	0	0	0	0	0.01609	0.00681	0	0.00524
k__Bacteria|p__Bacteroidetes|c__Bacteroidia|o__Bacteroidales|f__Prevotellaceae|g__Prevotella|s__Prevotella_timonensis	0.344052	0.456093	0.0442968	42.0476	43.9302	0.0238095	0.0697674	0.00275405	0.00205279	HC <= LC	0.00240342	0.0467885	0.745372	-0.423967	k__Bacteria.p__Bacteroidetes.c__Bacteroidia.o__Bacteroidales.f__Prevotellaceae.g__Prevotella.s__Prevotella_timonensis	NA	NA	NA	NA	NA	NA	NA	NA	k__Bacteria.p__Bacteroidetes.c__Bacteroidia.o__Bacteroidales.f__Prevotellaceae.g__Prevotella.s__Prevotella_timonensis	0	0	0	0.00394	0	0	0	0	0	0	0	0	0	0	0	0	0	0	0	0	0	0	0	0	0
k__Bacteria|p__Bacteroidetes|c__Bacteroidia|o__Bacteroidales|f__Prevotellaceae|g__Prevotella|s__Prevotella_veroralis	0.0242982	0.0955315	0.116279	40.5	45.4419	0	0.116279	0	0.00110744	HC < LC	0.000553721	0.0581395	Inf	Inf	k__Bacteria.p__Bacteroidetes.c__Bacteroidia.o__Bacteroidales.f__Prevotellaceae.g__Prevotella.s__Prevotella_veroralis	NA	NA	NA	NA	NA	NA	NA	NA	k__Bacteria.p__Bacteroidetes.c__Bacteroidia.o__Bacteroidales.f__Prevotellaceae.g__Prevotella.s__Prevotella_veroralis	0.00296	0	0	0	0	0	0	0.02213	0	0	0	0	0.00297	0	0	0	0	0	0	0	0	0	0.01473	0	0
k__Bacteria|p__Bacteroidetes|c__Bacteroidia|o__Bacteroidales|f__Rikenellaceae	0.363001	0.47777	0.113511	40.5595	45.3837	0.642857	0.744186	1.10411	3.3276	HC <= LC	2.21585	0.693522	3.01384	1.5916	k__Bacteria.p__Bacteroidetes.c__Bacteroidia.o__Bacteroidales.f__Rikenellaceae	Group	Group	0.3588	1.57111	85	59	0.81993	0.896799	k__Bacteria.p__Bacteroidetes.c__Bacteroidia.o__Bacteroidales.f__Rikenellaceae	2.94314	3.38509	0	0	18.6196	0.02761	11.482	0.2485	9e-05	0.58862	0	0	0	0.56843	0.8386	0	5.51686	17.2445	0.54863	1.2597	10.1416	6.02066	22.536	14.5836	0.0003
k__Bacteria|p__Bacteroidetes|c__Bacteroidia|o__Bacteroidales|f__Rikenellaceae|g__Alistipes	0.363001	0.47777	0.113511	40.5595	45.3837	0.642857	0.744186	1.10411	3.3276	HC <= LC	2.21585	0.693522	3.01384	1.5916	k__Bacteria.p__Bacteroidetes.c__Bacteroidia.o__Bacteroidales.f__Rikenellaceae.g__Alistipes	Group	Group	0.3588	1.57111	85	59	0.81993	0.896799	k__Bacteria.p__Bacteroidetes.c__Bacteroidia.o__Bacteroidales.f__Rikenellaceae.g__Alistipes	2.94314	3.38509	0	0	18.6196	0.02761	11.482	0.2485	9e-05	0.58862	0	0	0	0.56843	0.8386	0	5.51686	17.2445	0.54863	1.2597	10.1416	6.02066	22.536	14.5836	0.0003
k__Bacteria|p__Bacteroidetes|c__Bacteroidia|o__Bacteroidales|f__Rikenellaceae|g__Alistipes|s__Alistipes_finegoldii	0.168248	0.347058	0.163344	39.4881	46.4302	0.452381	0.55814	0.0844826	0.769671	HC <= LC	0.427077	0.50526	9.11041	3.18752	k__Bacteria.p__Bacteroidetes.c__Bacteroidia.o__Bacteroidales.f__Rikenellaceae.g__Alistipes.s__Alistipes_finegoldii	Group	Group	1.55122	1.30917	85	42	0.239441	0.361746	k__Bacteria.p__Bacteroidetes.c__Bacteroidia.o__Bacteroidales.f__Rikenellaceae.g__Alistipes.s__Alistipes_finegoldii	0.37161	0.65323	0	0	0	0.01822	0.1783	0.04933	9e-05	0	0	0	0	0.01182	0.34298	0	0.04301	17.1443	0.05928	0.80309	0.33066	0.42225	9.43799	0.71254	0
k__Bacteria|p__Bacteroidetes|c__Bacteroidia|o__Bacteroidales|f__Rikenellaceae|g__Alistipes|s__Alistipes_indistinctus	0.597431	0.710124	0.0526024	41.869	44.1047	0.261905	0.27907	0.0337514	0.0650112	HC <= LC	0.0493813	0.270487	1.92618	0.945739	k__Bacteria.p__Bacteroidetes.c__Bacteroidia.o__Bacteroidales.f__Rikenellaceae.g__Alistipes.s__Alistipes_indistinctus	Group	Group	0.809446	0.540474	85	24	0.139857	0.239755	k__Bacteria.p__Bacteroidetes.c__Bacteroidia.o__Bacteroidales.f__Rikenellaceae.g__Alistipes.s__Alistipes_indistinctus	0	0	0	0	0	0	0	0.0182	0	0	0	0	0	0.00227	0	0	0.04888	0.10015	0.29242	0	0.10419	0.04537	0.21833	0.25097	0
k__Bacteria|p__Bacteroidetes|c__Bacteroidia|o__Bacteroidales|f__Rikenellaceae|g__Alistipes|s__Alistipes_inops	0.986646	1	-0.00110742	43.0238	42.9767	0.0238095	0.0232558	0.000270952	0.000137907	LC <= HC	0.00020443	0.0235327	0.508971	-0.974344	k__Bacteria.p__Bacteroidetes.c__Bacteroidia.o__Bacteroidales.f__Rikenellaceae.g__Alistipes.s__Alistipes_inops	NA	NA	NA	NA	NA	NA	NA	NA	k__Bacteria.p__Bacteroidetes.c__Bacteroidia.o__Bacteroidales.f__Rikenellaceae.g__Alistipes.s__Alistipes_inops	0	0	0	0	0	0.00593	0	0	0	0	0	0	0	0	0	0	0	0	0	0	0	0	0	0	0
k__Bacteria|p__Bacteroidetes|c__Bacteroidia|o__Bacteroidales|f__Rikenellaceae|g__Alistipes|s__Alistipes_onderdonkii	0.154822	0.344869	-0.047619	44.0238	42	0.047619	0	0.000580238	0	LC <= HC	0.000290119	0.0238095	0	#NAME?	k__Bacteria.p__Bacteroidetes.c__Bacteroidia.o__Bacteroidales.f__Rikenellaceae.g__Alistipes.s__Alistipes_onderdonkii	NA	NA	NA	NA	NA	NA	NA	NA	k__Bacteria.p__Bacteroidetes.c__Bacteroidia.o__Bacteroidales.f__Rikenellaceae.g__Alistipes.s__Alistipes_onderdonkii	0	0	0	0	0	0	0	0	0	0	0	0	0	0	0	0	0	0	0	0	0	0	0	0	0
k__Bacteria|p__Bacteroidetes|c__Bacteroidia|o__Bacteroidales|f__Rikenellaceae|g__Alistipes|s__Alistipes_putredinis	0.206843	0.409237	0.151717	39.7381	46.186	0.452381	0.627907	0.853741	2.32547	HC <= LC	1.58961	0.540144	2.72386	1.44565	k__Bacteria.p__Bacteroidetes.c__Bacteroidia.o__Bacteroidales.f__Rikenellaceae.g__Alistipes.s__Alistipes_putredinis	Group	Group	1.21869	1.46953	85	47	0.409321	0.53795	k__Bacteria.p__Bacteroidetes.c__Bacteroidia.o__Bacteroidales.f__Rikenellaceae.g__Alistipes.s__Alistipes_putredinis	1.61241	2.61051	0	0	18.227	0	10.1852	0.15864	0	0	0	0	0	0.53577	0.40241	0	5.25171	0	0.16463	0.44435	9.15734	4.22678	12.5801	13.1588	0.0003
k__Bacteria|p__Bacteroidetes|c__Bacteroidia|o__Bacteroidales|f__Rikenellaceae|g__Alistipes|s__Alistipes_shahii	0.22248	0.43273	0.143965	39.9048	46.0233	0.452381	0.534884	0.0554117	0.167304	HC <= LC	0.111358	0.493632	3.01929	1.59421	k__Bacteria.p__Bacteroidetes.c__Bacteroidia.o__Bacteroidales.f__Rikenellaceae.g__Alistipes.s__Alistipes_shahii	Group	Group	1.26946	1.06406	85	43	0.236256	0.359521	k__Bacteria.p__Bacteroidetes.c__Bacteroidia.o__Bacteroidales.f__Rikenellaceae.g__Alistipes.s__Alistipes_shahii	0.95912	0.12135	0	0	0.39261	0.00345	1.11854	0.02233	0	0.58862	0	0	0	0.01857	0.09321	0	0.17327	0	0.03229	0.01226	0.54937	1.32626	0.29958	0.46123	0
k__Bacteria|p__Bacteroidetes|c__Bacteroidia|o__Bacteroidales|f__Rikenellaceae|g__Alistipes|s__Alistipes_sp_CHKCI003	0.154822	0.344869	-0.047619	44.0238	42	0.047619	0	0.0758671	0	LC <= HC	0.0379336	0.0238095	0	#NAME?	k__Bacteria.p__Bacteroidetes.c__Bacteroidia.o__Bacteroidales.f__Rikenellaceae.g__Alistipes.s__Alistipes_sp_CHKCI003	NA	NA	NA	NA	NA	NA	NA	NA	k__Bacteria.p__Bacteroidetes.c__Bacteroidia.o__Bacteroidales.f__Rikenellaceae.g__Alistipes.s__Alistipes_sp_CHKCI003	0	0	0	0	0	0	0	0	0	0	0	0	0	0	0	0	0	0	0	0	0	0	0	0	0
k__Bacteria|p__Bacteroidetes|c__Bacteroidia|o__Bacteroidales|f__Rikenellaceae|g__Alistipes|s__Alistipes_timonensis	NaN	NaN	0	43	43	0	0	0	0	HC <=> LC	0	0	NaN	NaN	k__Bacteria.p__Bacteroidetes.c__Bacteroidia.o__Bacteroidales.f__Rikenellaceae.g__Alistipes.s__Alistipes_timonensis	NA	NA	NA	NA	NA	NA	NA	NA	k__Bacteria.p__Bacteroidetes.c__Bacteroidia.o__Bacteroidales.f__Rikenellaceae.g__Alistipes.s__Alistipes_timonensis	0	0	0	0	0	0	0	0	0	0	0	0	0	0	0	0	0	0	0	0	0	0	0	0	0
k__Bacteria|p__Bacteroidetes|c__Bacteroidia|o__Bacteroidales|f__Tannerellaceae	0.00646149	0.0373873	0.3433	35.619	50.2093	0.857143	0.883721	0.852605	2.18333	HC < LC	1.51797	0.870432	2.56078	1.35658	k__Bacteria.p__Bacteroidetes.c__Bacteroidia.o__Bacteroidales.f__Tannerellaceae	Group	Group	1.13566	0.517539	85	74	0.0311175	0.0706451	k__Bacteria.p__Bacteroidetes.c__Bacteroidia.o__Bacteroidales.f__Tannerellaceae	3.09004	0.84469	1.38968	0	2.79461	1.1048	2.82733	0.2295	0.04559	1.12579	0	0	1.15383	0.065	3.3732	3.68946	2.35786	5.63968	0.68748	4.42068	1.68471	2.10942	1.54276	1.43169	0
k__Bacteria|p__Bacteroidetes|c__Bacteroidia|o__Bacteroidales|f__Tannerellaceae|g__Parabacteroides	0.00646149	0.0373873	0.3433	35.619	50.2093	0.857143	0.883721	0.852605	2.18181	HC < LC	1.51721	0.870432	2.55899	1.35557	k__Bacteria.p__Bacteroidetes.c__Bacteroidia.o__Bacteroidales.f__Tannerellaceae.g__Parabacteroides	Group	Group	1.13352	0.518253	85	74	0.0316555	0.0707198	k__Bacteria.p__Bacteroidetes.c__Bacteroidia.o__Bacteroidales.f__Tannerellaceae.g__Parabacteroides	3.06623	0.84469	1.38968	0	2.79461	1.1048	2.82733	0.2295	0.04523	1.12579	0	0	1.15259	0.065	3.3732	3.68946	2.35786	5.63968	0.68748	4.42068	1.68471	2.10942	1.54276	1.43169	0
k__Bacteria|p__Bacteroidetes|c__Bacteroidia|o__Bacteroidales|f__Tannerellaceae|g__Parabacteroides|s__Parabacteroides_distasonis	0.112107	0.309725	0.200443	38.6905	47.2093	0.857143	0.860465	0.540424	1.11285	HC <= LC	0.826637	0.858804	2.05922	1.0421	k__Bacteria.p__Bacteroidetes.c__Bacteroidia.o__Bacteroidales.f__Tannerellaceae.g__Parabacteroides.s__Parabacteroides_distasonis	Group	Group	0.612346	0.652417	85	73	0.350765	0.492713	k__Bacteria.p__Bacteroidetes.c__Bacteroidia.o__Bacteroidales.f__Tannerellaceae.g__Parabacteroides.s__Parabacteroides_distasonis	3.06623	0.24527	1.38968	0	1.71708	0.2798	0.82874	0.07803	0.029	0.35127	0	0	1.08159	0.00667	2.90794	0.39081	0.94451	2.63418	0.09292	0.30805	1.13391	0.89705	0.60689	0.42826	0
k__Bacteria|p__Bacteroidetes|c__Bacteroidia|o__Bacteroidales|f__Tannerellaceae|g__Parabacteroides|s__Parabacteroides_goldsteinii	0.959475	1	-0.00442968	43.0952	42.907	0.142857	0.139535	0.0114964	0.00314233	LC <= HC	0.00731938	0.141196	0.273331	-1.87128	k__Bacteria.p__Bacteroidetes.c__Bacteroidia.o__Bacteroidales.f__Tannerellaceae.g__Parabacteroides.s__Parabacteroides_goldsteinii	Group	Group	-0.0204598	0.487074	85	12	0.966595	0.980604	k__Bacteria.p__Bacteroidetes.c__Bacteroidia.o__Bacteroidales.f__Tannerellaceae.g__Parabacteroides.s__Parabacteroides_goldsteinii	0	0	0	0	0	0	0	0	0	0	0	0	0	0	0.00184	0	0.00985	0	0	0.05318	0	0.00216	0	0	0
k__Bacteria|p__Bacteroidetes|c__Bacteroidia|o__Bacteroidales|f__Tannerellaceae|g__Parabacteroides|s__Parabacteroides_gordonii	0.334659	0.446212	0.0232558	42.5	43.4884	0	0.0232558	0	0.000655116	HC <= LC	0.000327558	0.0116279	Inf	Inf	k__Bacteria.p__Bacteroidetes.c__Bacteroidia.o__Bacteroidales.f__Tannerellaceae.g__Parabacteroides.s__Parabacteroides_gordonii	NA	NA	NA	NA	NA	NA	NA	NA	k__Bacteria.p__Bacteroidetes.c__Bacteroidia.o__Bacteroidales.f__Tannerellaceae.g__Parabacteroides.s__Parabacteroides_gordonii	0	0	0	0	0	0	0	0	0	0	0	0	0	0	0	0	0	0	0	0	0.02817	0	0	0	0
k__Bacteria|p__Bacteroidetes|c__Bacteroidia|o__Bacteroidales|f__Tannerellaceae|g__Parabacteroides|s__Parabacteroides_johnsonii	0.753954	0.841794	0.0193798	42.5833	43.407	0.0714286	0.0930233	0.00861833	0.0183553	HC <= LC	0.0134868	0.0822259	2.1298	1.09072	k__Bacteria.p__Bacteroidetes.c__Bacteroidia.o__Bacteroidales.f__Tannerellaceae.g__Parabacteroides.s__Parabacteroides_johnsonii	NA	NA	NA	NA	NA	NA	NA	NA	k__Bacteria.p__Bacteroidetes.c__Bacteroidia.o__Bacteroidales.f__Tannerellaceae.g__Parabacteroides.s__Parabacteroides_johnsonii	0	0	0	0	0	0	0	0	0	0	0	0	0	0	0	0	0.68482	0	0	0	0.00784	0	0	0	0
k__Bacteria|p__Bacteroidetes|c__Bacteroidia|o__Bacteroidales|f__Tannerellaceae|g__Parabacteroides|s__Parabacteroides_merdae	0.00419441	0.0264305	0.353267	35.4048	50.4186	0.52381	0.767442	0.289392	1.04665	HC < LC	0.668022	0.645626	3.61672	1.85468	k__Bacteria.p__Bacteroidetes.c__Bacteroidia.o__Bacteroidales.f__Tannerellaceae.g__Parabacteroides.s__Parabacteroides_merdae	Group	Group	2.48755	0.995913	85	55	0.0145516	0.035533	k__Bacteria.p__Bacteroidetes.c__Bacteroidia.o__Bacteroidales.f__Tannerellaceae.g__Parabacteroides.s__Parabacteroides_merdae	0	0.59941	0	0	1.07753	0.825	1.99858	0.15147	0.01623	0.77452	0	0	0.071	0.05177	0.46342	3.29866	0.71868	3.0055	0.59456	4.05945	0.51479	1.21021	0.93588	1.00343	0
k__Bacteria|p__Bacteroidetes|c__Bacteroidia|o__Bacteroidales|f__Tannerellaceae|g__Parabacteroides|s__Parabacteroides_sp_CAG_409	0.986646	1	-0.00110742	43.0238	42.9767	0.0238095	0.0232558	0.00267405	0.000152558	LC <= HC	0.0014133	0.0235327	0.0570514	-4.13159	k__Bacteria.p__Bacteroidetes.c__Bacteroidia.o__Bacteroidales.f__Tannerellaceae.g__Parabacteroides.s__Parabacteroides_sp_CAG_409	NA	NA	NA	NA	NA	NA	NA	NA	k__Bacteria.p__Bacteroidetes.c__Bacteroidia.o__Bacteroidales.f__Tannerellaceae.g__Parabacteroides.s__Parabacteroides_sp_CAG_409	0	0	0	0	0	0	0	0	0	0	0	0	0	0.00656	0	0	0	0	0	0	0	0	0	0	0
k__Bacteria|p__Bacteroidetes|c__Bacteroidia|o__Bacteroidales|f__Tannerellaceae|g__Tannerella	0.0454818	0.157899	0.0930233	41	44.9535	0	0.0930233	0	0.00152628	HC < LC	0.00076314	0.0465116	Inf	Inf	k__Bacteria.p__Bacteroidetes.c__Bacteroidia.o__Bacteroidales.f__Tannerellaceae.g__Tannerella	NA	NA	NA	NA	NA	NA	NA	NA	k__Bacteria.p__Bacteroidetes.c__Bacteroidia.o__Bacteroidales.f__Tannerellaceae.g__Tannerella	0.0238	0	0	0	0	0	0	0	0.00036	0	0	0	0.00124	0	0	0	0	0	0	0	0	0	0	0	0
k__Bacteria|p__Bacteroidetes|c__Bacteroidia|o__Bacteroidales|f__Tannerellaceae|g__Tannerella|s__Tannerella_forsythia	0.334659	0.446212	0.0232558	42.5	43.4884	0	0.0232558	0	5.13953e-05	HC <= LC	2.56977e-05	0.0116279	Inf	Inf	k__Bacteria.p__Bacteroidetes.c__Bacteroidia.o__Bacteroidales.f__Tannerellaceae.g__Tannerella.s__Tannerella_forsythia	NA	NA	NA	NA	NA	NA	NA	NA	k__Bacteria.p__Bacteroidetes.c__Bacteroidia.o__Bacteroidales.f__Tannerellaceae.g__Tannerella.s__Tannerella_forsythia	0	0	0	0	0	0	0	0	0	0	0	0	0	0	0	0	0	0	0	0	0	0	0	0	0
k__Bacteria|p__Bacteroidetes|c__Bacteroidia|o__Bacteroidales|f__Tannerellaceae|g__Tannerella|s__Tannerella_sp_oral_taxon_HOT_286	0.0454818	0.157899	0.0930233	41	44.9535	0	0.0930233	0	0.00147512	HC < LC	0.000737558	0.0465116	Inf	Inf	k__Bacteria.p__Bacteroidetes.c__Bacteroidia.o__Bacteroidales.f__Tannerellaceae.g__Tannerella.s__Tannerella_sp_oral_taxon_HOT_286	NA	NA	NA	NA	NA	NA	NA	NA	k__Bacteria.p__Bacteroidetes.c__Bacteroidia.o__Bacteroidales.f__Tannerellaceae.g__Tannerella.s__Tannerella_sp_oral_taxon_HOT_286	0.0238	0	0	0	0	0	0	0	0.00036	0	0	0	0.00124	0	0	0	0	0	0	0	0	0	0	0	0
k__Bacteria|p__Bacteroidetes|c__Flavobacteriia	0.164763	0.344869	0.0465116	42	43.9767	0	0.0465116	0	0.00153837	HC <= LC	0.000769186	0.0232558	Inf	Inf	k__Bacteria.p__Bacteroidetes.c__Flavobacteriia	NA	NA	NA	NA	NA	NA	NA	NA	k__Bacteria.p__Bacteroidetes.c__Flavobacteriia	0.03107	0	0	0	0	0	0	0	0	0	0	0	0	0	0	0	0	0	0	0	0	0	0	0	0
k__Bacteria|p__Bacteroidetes|c__Flavobacteriia|o__Flavobacteriales	0.164763	0.344869	0.0465116	42	43.9767	0	0.0465116	0	0.00153837	HC <= LC	0.000769186	0.0232558	Inf	Inf	k__Bacteria.p__Bacteroidetes.c__Flavobacteriia.o__Flavobacteriales	NA	NA	NA	NA	NA	NA	NA	NA	k__Bacteria.p__Bacteroidetes.c__Flavobacteriia.o__Flavobacteriales	0.03107	0	0	0	0	0	0	0	0	0	0	0	0	0	0	0	0	0	0	0	0	0	0	0	0
k__Bacteria|p__Bacteroidetes|c__Flavobacteriia|o__Flavobacteriales|f__Flavobacteriaceae	0.164763	0.344869	0.0465116	42	43.9767	0	0.0465116	0	0.00153837	HC <= LC	0.000769186	0.0232558	Inf	Inf	k__Bacteria.p__Bacteroidetes.c__Flavobacteriia.o__Flavobacteriales.f__Flavobacteriaceae	NA	NA	NA	NA	NA	NA	NA	NA	k__Bacteria.p__Bacteroidetes.c__Flavobacteriia.o__Flavobacteriales.f__Flavobacteriaceae	0.03107	0	0	0	0	0	0	0	0	0	0	0	0	0	0	0	0	0	0	0	0	0	0	0	0
k__Bacteria|p__Bacteroidetes|c__Flavobacteriia|o__Flavobacteriales|f__Flavobacteriaceae|g__Capnocytophaga	0.164763	0.344869	0.0465116	42	43.9767	0	0.0465116	0	0.00153837	HC <= LC	0.000769186	0.0232558	Inf	Inf	k__Bacteria.p__Bacteroidetes.c__Flavobacteriia.o__Flavobacteriales.f__Flavobacteriaceae.g__Capnocytophaga	NA	NA	NA	NA	NA	NA	NA	NA	k__Bacteria.p__Bacteroidetes.c__Flavobacteriia.o__Flavobacteriales.f__Flavobacteriaceae.g__Capnocytophaga	0.03107	0	0	0	0	0	0	0	0	0	0	0	0	0	0	0	0	0	0	0	0	0	0	0	0
k__Bacteria|p__Bacteroidetes|c__Flavobacteriia|o__Flavobacteriales|f__Flavobacteriaceae|g__Capnocytophaga|s__Capnocytophaga_gingivalis	0.164763	0.344869	0.0465116	42	43.9767	0	0.0465116	0	0.000525116	HC <= LC	0.000262558	0.0232558	Inf	Inf	k__Bacteria.p__Bacteroidetes.c__Flavobacteriia.o__Flavobacteriales.f__Flavobacteriaceae.g__Capnocytophaga.s__Capnocytophaga_gingivalis	NA	NA	NA	NA	NA	NA	NA	NA	k__Bacteria.p__Bacteroidetes.c__Flavobacteriia.o__Flavobacteriales.f__Flavobacteriaceae.g__Capnocytophaga.s__Capnocytophaga_gingivalis	0.00686	0	0	0	0	0	0	0	0	0	0	0	0	0	0	0	0	0	0	0	0	0	0	0	0
k__Bacteria|p__Bacteroidetes|c__Flavobacteriia|o__Flavobacteriales|f__Flavobacteriaceae|g__Capnocytophaga|s__Capnocytophaga_granulosa	0.164763	0.344869	0.0465116	42	43.9767	0	0.0465116	0	0.000363023	HC <= LC	0.000181512	0.0232558	Inf	Inf	k__Bacteria.p__Bacteroidetes.c__Flavobacteriia.o__Flavobacteriales.f__Flavobacteriaceae.g__Capnocytophaga.s__Capnocytophaga_granulosa	NA	NA	NA	NA	NA	NA	NA	NA	k__Bacteria.p__Bacteroidetes.c__Flavobacteriia.o__Flavobacteriales.f__Flavobacteriaceae.g__Capnocytophaga.s__Capnocytophaga_granulosa	0.01296	0	0	0	0	0	0	0	0	0	0	0	0	0	0	0	0	0	0	0	0	0	0	0	0
k__Bacteria|p__Bacteroidetes|c__Flavobacteriia|o__Flavobacteriales|f__Flavobacteriaceae|g__Capnocytophaga|s__Capnocytophaga_leadbetteri	0.164763	0.344869	0.0465116	42	43.9767	0	0.0465116	0	0.000333256	HC <= LC	0.000166628	0.0232558	Inf	Inf	k__Bacteria.p__Bacteroidetes.c__Flavobacteriia.o__Flavobacteriales.f__Flavobacteriaceae.g__Capnocytophaga.s__Capnocytophaga_leadbetteri	NA	NA	NA	NA	NA	NA	NA	NA	k__Bacteria.p__Bacteroidetes.c__Flavobacteriia.o__Flavobacteriales.f__Flavobacteriaceae.g__Capnocytophaga.s__Capnocytophaga_leadbetteri	0.00398	0	0	0	0	0	0	0	0	0	0	0	0	0	0	0	0	0	0	0	0	0	0	0	0
k__Bacteria|p__Bacteroidetes|c__Flavobacteriia|o__Flavobacteriales|f__Flavobacteriaceae|g__Capnocytophaga|s__Capnocytophaga_ochracea	0.164763	0.344869	0.0465116	42	43.9767	0	0.0465116	0	9.83721e-05	HC <= LC	4.9186e-05	0.0232558	Inf	Inf	k__Bacteria.p__Bacteroidetes.c__Flavobacteriia.o__Flavobacteriales.f__Flavobacteriaceae.g__Capnocytophaga.s__Capnocytophaga_ochracea	NA	NA	NA	NA	NA	NA	NA	NA	k__Bacteria.p__Bacteroidetes.c__Flavobacteriia.o__Flavobacteriales.f__Flavobacteriaceae.g__Capnocytophaga.s__Capnocytophaga_ochracea	0.00334	0	0	0	0	0	0	0	0	0	0	0	0	0	0	0	0	0	0	0	0	0	0	0	0
k__Bacteria|p__Bacteroidetes|c__Flavobacteriia|o__Flavobacteriales|f__Flavobacteriaceae|g__Capnocytophaga|s__Capnocytophaga_sputigena	0.164763	0.344869	0.0465116	42	43.9767	0	0.0465116	0	0.000218837	HC <= LC	0.000109419	0.0232558	Inf	Inf	k__Bacteria.p__Bacteroidetes.c__Flavobacteriia.o__Flavobacteriales.f__Flavobacteriaceae.g__Capnocytophaga.s__Capnocytophaga_sputigena	NA	NA	NA	NA	NA	NA	NA	NA	k__Bacteria.p__Bacteroidetes.c__Flavobacteriia.o__Flavobacteriales.f__Flavobacteriaceae.g__Capnocytophaga.s__Capnocytophaga_sputigena	0.00394	0	0	0	0	0	0	0	0	0	0	0	0	0	0	0	0	0	0	0	0	0	0	0	0
k__Bacteria|p__Firmicutes	1.56846e-12	1.57916e-10	-0.810631	60.4286	25.9767	1	1	56.0788	24.8916	LC < HC	40.4852	1	0.443868	-1.1718	k__Bacteria.p__Firmicutes	Group	Group	-1.52177	0.177793	85	85	4.98e-13	1.9e-11	k__Bacteria.p__Firmicutes	12.8576	20.5119	33.4918	59.0647	15.779	21.359	22.0615	35.5444	63.3468	13.0536	8.87752	21.3143	28.4609	13.0032	14.2443	12.3584	19.8355	39.1921	26.2685	22.7561	25.4256	28.1009	34.5877	15.221	9.41755
k__Bacteria|p__Firmicutes|c__Bacilli	0.134488	0.344869	0.189369	38.9286	46.9767	1	0.976744	2.04185	2.48399	HC <= LC	2.26292	0.988372	1.21654	0.282785	k__Bacteria.p__Firmicutes.c__Bacilli	Group	Group	0.84566	0.626765	85	84	0.180991	0.293499	k__Bacteria.p__Firmicutes.c__Bacilli	4.23615	0.5343	2.44418	6.72543	0.4363	3.48762	0.14828	1.80832	9.99939	0.67347	0.30104	0.42449	8.17627	0.6759	0.81241	1.17338	0.03396	0.35807	0.0037	1.74607	0.69391	4.80098	1.74061	0.67284	0.42633
k__Bacteria|p__Firmicutes|c__Bacilli|o__Bacillales	0.21031	0.415205	0.15227	39.7262	46.1977	0.52381	0.627907	0.00854667	0.0354607	HC <= LC	0.0220037	0.575858	4.14907	2.05279	k__Bacteria.p__Firmicutes.c__Bacilli.o__Bacillales	Group	Group	0.976683	0.785823	85	49	0.217412	0.340721	k__Bacteria.p__Firmicutes.c__Bacilli.o__Bacillales	0.08786	0	0.02406	0.04246	0.00146	0.00198	0	0.10708	0.11272	0	0.01385	0.00244	0.17446	0.0034	0.00245	0	0	0	0.003	0.00976	0.00882	0.03974	0.04538	0.00404	0.00201
k__Bacteria|p__Firmicutes|c__Bacilli|o__Bacillales|f__Bacillaceae	NaN	NaN	0	43	43	0	0	0	0	HC <=> LC	0	0	NaN	NaN	k__Bacteria.p__Firmicutes.c__Bacilli.o__Bacillales.f__Bacillaceae	NA	NA	NA	NA	NA	NA	NA	NA	k__Bacteria.p__Firmicutes.c__Bacilli.o__Bacillales.f__Bacillaceae	0	0	0	0	0	0	0	0	0	0	0	0	0	0	0	0	0	0	0	0	0	0	0	0	0
k__Bacteria|p__Firmicutes|c__Bacilli|o__Bacillales|f__Bacillaceae|g__Geobacillus	NaN	NaN	0	43	43	0	0	0	0	HC <=> LC	0	0	NaN	NaN	k__Bacteria.p__Firmicutes.c__Bacilli.o__Bacillales.f__Bacillaceae.g__Geobacillus	NA	NA	NA	NA	NA	NA	NA	NA	k__Bacteria.p__Firmicutes.c__Bacilli.o__Bacillales.f__Bacillaceae.g__Geobacillus	0	0	0	0	0	0	0	0	0	0	0	0	0	0	0	0	0	0	0	0	0	0	0	0	0
k__Bacteria|p__Firmicutes|c__Bacilli|o__Bacillales|f__Bacillaceae|g__Geobacillus|s__Geobacillus_stearothermophilus	NaN	NaN	0	43	43	0	0	0	0	HC <=> LC	0	0	NaN	NaN	k__Bacteria.p__Firmicutes.c__Bacilli.o__Bacillales.f__Bacillaceae.g__Geobacillus.s__Geobacillus_stearothermophilus	NA	NA	NA	NA	NA	NA	NA	NA	k__Bacteria.p__Firmicutes.c__Bacilli.o__Bacillales.f__Bacillaceae.g__Geobacillus.s__Geobacillus_stearothermophilus	0	0	0	0	0	0	0	0	0	0	0	0	0	0	0	0	0	0	0	0	0	0	0	0	0
k__Bacteria|p__Firmicutes|c__Bacilli|o__Bacillales|f__Bacillales_unclassified	0.197298	0.391194	0.1567	39.631	46.2907	0.52381	0.627907	0.0080169	0.0352237	HC <= LC	0.0216203	0.575858	4.39368	2.13543	k__Bacteria.p__Firmicutes.c__Bacilli.o__Bacillales.f__Bacillales_unclassified	Group	Group	0.998369	0.780018	85	49	0.204135	0.322319	k__Bacteria.p__Firmicutes.c__Bacilli.o__Bacillales.f__Bacillales_unclassified	0.08786	0	0.02406	0.04246	0.00146	0.00198	0	0.10708	0.11272	0	0.01385	0.00244	0.17446	0.0034	0.00245	0	0	0	0.003	0.00862	0.00882	0.03089	0.04538	0.00404	0.00201
k__Bacteria|p__Firmicutes|c__Bacilli|o__Bacillales|f__Bacillales_unclassified|g__Gemella	0.197298	0.391194	0.1567	39.631	46.2907	0.52381	0.627907	0.0080169	0.0352237	HC <= LC	0.0216203	0.575858	4.39368	2.13543	k__Bacteria.p__Firmicutes.c__Bacilli.o__Bacillales.f__Bacillales_unclassified.g__Gemella	Group	Group	0.998369	0.780018	85	49	0.204135	0.322319	k__Bacteria.p__Firmicutes.c__Bacilli.o__Bacillales.f__Bacillales_unclassified.g__Gemella	0.08786	0	0.02406	0.04246	0.00146	0.00198	0	0.10708	0.11272	0	0.01385	0.00244	0.17446	0.0034	0.00245	0	0	0	0.003	0.00862	0.00882	0.03089	0.04538	0.00404	0.00201
k__Bacteria|p__Firmicutes|c__Bacilli|o__Bacillales|f__Bacillales_unclassified|g__Gemella|s__Gemella_asaccharolytica	0.334659	0.446212	0.0232558	42.5	43.4884	0	0.0232558	0	2.2093e-05	HC <= LC	1.10465e-05	0.0116279	Inf	Inf	k__Bacteria.p__Firmicutes.c__Bacilli.o__Bacillales.f__Bacillales_unclassified.g__Gemella.s__Gemella_asaccharolytica	NA	NA	NA	NA	NA	NA	NA	NA	k__Bacteria.p__Firmicutes.c__Bacilli.o__Bacillales.f__Bacillales_unclassified.g__Gemella.s__Gemella_asaccharolytica	0	0	0	0	0	0	0	0	0	0	0	0	0	0	0	0	0	0	0	0	0.00095	0	0	0	0
k__Bacteria|p__Firmicutes|c__Bacilli|o__Bacillales|f__Bacillales_unclassified|g__Gemella|s__Gemella_haemolysans	0.00959618	0.0501618	0.276301	37.0595	48.8023	0.238095	0.44186	0.000855238	0.016327	HC < LC	0.00859111	0.339978	19.0906	4.25479	k__Bacteria.p__Firmicutes.c__Bacilli.o__Bacillales.f__Bacillales_unclassified.g__Gemella.s__Gemella_haemolysans	Group	Group	1.53352	0.459096	85	28	0.00125569	0.00475124	k__Bacteria.p__Firmicutes.c__Bacilli.o__Bacillales.f__Bacillales_unclassified.g__Gemella.s__Gemella_haemolysans	0.06594	0	0.0202	0.03703	0	0	0	0.0595	0.02381	0	0	0	0.13309	0	0.00245	0	0	0	0	0.00599	0.00436	0.00582	0.01667	0	0.00201
k__Bacteria|p__Firmicutes|c__Bacilli|o__Bacillales|f__Bacillales_unclassified|g__Gemella|s__Gemella_morbillorum	0.304213	0.446212	0.0930233	41	44.9535	0.166667	0.255814	0.00125024	0.00228488	HC <= LC	0.00176756	0.21124	1.82756	0.869918	k__Bacteria.p__Firmicutes.c__Bacilli.o__Bacillales.f__Bacillales_unclassified.g__Gemella.s__Gemella_morbillorum	Group	Group	0.452812	0.479904	85	17	0.348144	0.492325	k__Bacteria.p__Firmicutes.c__Bacilli.o__Bacillales.f__Bacillales_unclassified.g__Gemella.s__Gemella_morbillorum	0.01337	0	0	0	0	0	0	0.01101	0.00883	0	0	0	0	0	0	0	0	0	0	0	0.00204	0	0.00606	0	0
k__Bacteria|p__Firmicutes|c__Bacilli|o__Bacillales|f__Bacillales_unclassified|g__Gemella|s__Gemella_sanguinis	0.538096	0.662716	0.0736434	41.4167	44.5465	0.47619	0.55814	0.00591167	0.0165898	HC <= LC	0.0112507	0.517165	2.80628	1.48866	k__Bacteria.p__Firmicutes.c__Bacilli.o__Bacillales.f__Bacillales_unclassified.g__Gemella.s__Gemella_sanguinis	Group	Group	0.427131	0.673845	85	44	0.527908	0.647896	k__Bacteria.p__Firmicutes.c__Bacilli.o__Bacillales.f__Bacillales_unclassified.g__Gemella.s__Gemella_sanguinis	0.00854	0	0.00387	0.00543	0.00146	0.00198	0	0.03657	0.08008	0	0.01385	0.00244	0.04137	0.0034	0	0	0	0	0.003	0.00262	0.00148	0.02507	0.02265	0.00404	0
k__Bacteria|p__Firmicutes|c__Bacilli|o__Bacillales|f__Listeriaceae	0.334659	0.446212	0.0232558	42.5	43.4884	0	0.0232558	0	2.65116e-05	HC <= LC	1.32558e-05	0.0116279	Inf	Inf	k__Bacteria.p__Firmicutes.c__Bacilli.o__Bacillales.f__Listeriaceae	NA	NA	NA	NA	NA	NA	NA	NA	k__Bacteria.p__Firmicutes.c__Bacilli.o__Bacillales.f__Listeriaceae	0	0	0	0	0	0	0	0	0	0	0	0	0	0	0	0	0	0	0	0.00114	0	0	0	0	0
k__Bacteria|p__Firmicutes|c__Bacilli|o__Bacillales|f__Listeriaceae|g__Brochothrix	0.334659	0.446212	0.0232558	42.5	43.4884	0	0.0232558	0	2.65116e-05	HC <= LC	1.32558e-05	0.0116279	Inf	Inf	k__Bacteria.p__Firmicutes.c__Bacilli.o__Bacillales.f__Listeriaceae.g__Brochothrix	NA	NA	NA	NA	NA	NA	NA	NA	k__Bacteria.p__Firmicutes.c__Bacilli.o__Bacillales.f__Listeriaceae.g__Brochothrix	0	0	0	0	0	0	0	0	0	0	0	0	0	0	0	0	0	0	0	0.00114	0	0	0	0	0
k__Bacteria|p__Firmicutes|c__Bacilli|o__Bacillales|f__Listeriaceae|g__Brochothrix|s__Brochothrix_thermosphacta	0.334659	0.446212	0.0232558	42.5	43.4884	0	0.0232558	0	2.65116e-05	HC <= LC	1.32558e-05	0.0116279	Inf	Inf	k__Bacteria.p__Firmicutes.c__Bacilli.o__Bacillales.f__Listeriaceae.g__Brochothrix.s__Brochothrix_thermosphacta	NA	NA	NA	NA	NA	NA	NA	NA	k__Bacteria.p__Firmicutes.c__Bacilli.o__Bacillales.f__Listeriaceae.g__Brochothrix.s__Brochothrix_thermosphacta	0	0	0	0	0	0	0	0	0	0	0	0	0	0	0	0	0	0	0	0.00114	0	0	0	0	0
k__Bacteria|p__Firmicutes|c__Bacilli|o__Bacillales|f__Staphylococcaceae	0.971337	1	-0.00221484	43.0476	42.9535	0.047619	0.0465116	0.00053	0.000210465	LC <= HC	0.000370233	0.0470653	0.397104	-1.33241	k__Bacteria.p__Firmicutes.c__Bacilli.o__Bacillales.f__Staphylococcaceae	NA	NA	NA	NA	NA	NA	NA	NA	k__Bacteria.p__Firmicutes.c__Bacilli.o__Bacillales.f__Staphylococcaceae	0	0	0	0	0	0	0	0	0	0	0	0	0	0	0	0	0	0	0	0	0	0.00885	0	0	0
k__Bacteria|p__Firmicutes|c__Bacilli|o__Bacillales|f__Staphylococcaceae|g__Macrococcus	0.154822	0.344869	-0.047619	44.0238	42	0.047619	0	0.000122381	0	LC <= HC	6.11905e-05	0.0238095	0	#NAME?	k__Bacteria.p__Firmicutes.c__Bacilli.o__Bacillales.f__Staphylococcaceae.g__Macrococcus	NA	NA	NA	NA	NA	NA	NA	NA	k__Bacteria.p__Firmicutes.c__Bacilli.o__Bacillales.f__Staphylococcaceae.g__Macrococcus	0	0	0	0	0	0	0	0	0	0	0	0	0	0	0	0	0	0	0	0	0	0	0	0	0
k__Bacteria|p__Firmicutes|c__Bacilli|o__Bacillales|f__Staphylococcaceae|g__Macrococcus|s__Macrococcus_caseolyticus	0.154822	0.344869	-0.047619	44.0238	42	0.047619	0	0.000122381	0	LC <= HC	6.11905e-05	0.0238095	0	#NAME?	k__Bacteria.p__Firmicutes.c__Bacilli.o__Bacillales.f__Staphylococcaceae.g__Macrococcus.s__Macrococcus_caseolyticus	NA	NA	NA	NA	NA	NA	NA	NA	k__Bacteria.p__Firmicutes.c__Bacilli.o__Bacillales.f__Staphylococcaceae.g__Macrococcus.s__Macrococcus_caseolyticus	0	0	0	0	0	0	0	0	0	0	0	0	0	0	0	0	0	0	0	0	0	0	0	0	0
k__Bacteria|p__Firmicutes|c__Bacilli|o__Bacillales|f__Staphylococcaceae|g__Staphylococcus	0.601383	0.710234	0.0215947	42.5357	43.4535	0.0238095	0.0465116	0.000407381	0.000210465	HC <= LC	0.000308923	0.0351606	0.51663	-0.952797	k__Bacteria.p__Firmicutes.c__Bacilli.o__Bacillales.f__Staphylococcaceae.g__Staphylococcus	NA	NA	NA	NA	NA	NA	NA	NA	k__Bacteria.p__Firmicutes.c__Bacilli.o__Bacillales.f__Staphylococcaceae.g__Staphylococcus	0	0	0	0	0	0	0	0	0	0	0	0	0	0	0	0	0	0	0	0	0	0.00885	0	0	0
k__Bacteria|p__Firmicutes|c__Bacilli|o__Bacillales|f__Staphylococcaceae|g__Staphylococcus|s__Staphylococcus_aureus	0.164763	0.344869	0.0465116	42	43.9767	0	0.0465116	0	0.000210465	HC <= LC	0.000105233	0.0232558	Inf	Inf	k__Bacteria.p__Firmicutes.c__Bacilli.o__Bacillales.f__Staphylococcaceae.g__Staphylococcus.s__Staphylococcus_aureus	NA	NA	NA	NA	NA	NA	NA	NA	k__Bacteria.p__Firmicutes.c__Bacilli.o__Bacillales.f__Staphylococcaceae.g__Staphylococcus.s__Staphylococcus_aureus	0	0	0	0	0	0	0	0	0	0	0	0	0	0	0	0	0	0	0	0	0	0.00885	0	0	0
k__Bacteria|p__Firmicutes|c__Bacilli|o__Bacillales|f__Staphylococcaceae|g__Staphylococcus|s__Staphylococcus_saprophyticus	0.323004	0.446212	-0.0238095	43.5119	42.5	0.0238095	0	0.000132857	0	LC <= HC	6.64286e-05	0.0119048	0	#NAME?	k__Bacteria.p__Firmicutes.c__Bacilli.o__Bacillales.f__Staphylococcaceae.g__Staphylococcus.s__Staphylococcus_saprophyticus	NA	NA	NA	NA	NA	NA	NA	NA	k__Bacteria.p__Firmicutes.c__Bacilli.o__Bacillales.f__Staphylococcaceae.g__Staphylococcus.s__Staphylococcus_saprophyticus	0	0	0	0	0	0	0	0	0	0	0	0	0	0	0	0	0	0	0	0	0	0	0	0	0
k__Bacteria|p__Firmicutes|c__Bacilli|o__Bacillales|f__Staphylococcaceae|g__Staphylococcus|s__Staphylococcus_xylosus	0.323004	0.446212	-0.0238095	43.5119	42.5	0.0238095	0	0.000274524	0	LC <= HC	0.000137262	0.0119048	0	#NAME?	k__Bacteria.p__Firmicutes.c__Bacilli.o__Bacillales.f__Staphylococcaceae.g__Staphylococcus.s__Staphylococcus_xylosus	NA	NA	NA	NA	NA	NA	NA	NA	k__Bacteria.p__Firmicutes.c__Bacilli.o__Bacillales.f__Staphylococcaceae.g__Staphylococcus.s__Staphylococcus_xylosus	0	0	0	0	0	0	0	0	0	0	0	0	0	0	0	0	0	0	0	0	0	0	0	0	0
k__Bacteria|p__Firmicutes|c__Bacilli|o__Lactobacillales	0.129941	0.342537	0.191584	38.881	47.0233	1	0.976744	2.0333	2.44853	HC <= LC	2.24092	0.988372	1.20422	0.268093	k__Bacteria.p__Firmicutes.c__Bacilli.o__Lactobacillales	Group	Group	0.757696	0.664889	85	84	0.257798	0.378585	k__Bacteria.p__Firmicutes.c__Bacilli.o__Lactobacillales	4.14829	0.5343	2.42012	6.68297	0.43484	3.48564	0.14828	1.70124	9.88666	0.67347	0.2872	0.42206	8.00181	0.6725	0.80996	1.17338	0.03396	0.35807	0.0007	1.73631	0.68509	4.76125	1.69523	0.6688	0.42432
k__Bacteria|p__Firmicutes|c__Bacilli|o__Lactobacillales|f__Aerococcaceae	0.18961	0.382547	0.0930233	41	44.9535	0.0714286	0.162791	0.000156429	0.00102442	HC <= LC	0.000590424	0.11711	6.54879	2.71123	k__Bacteria.p__Firmicutes.c__Bacilli.o__Lactobacillales.f__Aerococcaceae	Group	Group	0.382931	0.333018	85	9	0.253495	0.375442	k__Bacteria.p__Firmicutes.c__Bacilli.o__Lactobacillales.f__Aerococcaceae	0	0	0	0	0	0	0	0	0.00023	0	0	0.02375	0	0.00062	0	0	0	0	0	0	0	0	0	0	0
k__Bacteria|p__Firmicutes|c__Bacilli|o__Lactobacillales|f__Aerococcaceae|g__Abiotrophia	0.18961	0.382547	0.0930233	41	44.9535	0.0714286	0.162791	0.000156429	0.00102442	HC <= LC	0.000590424	0.11711	6.54879	2.71123	k__Bacteria.p__Firmicutes.c__Bacilli.o__Lactobacillales.f__Aerococcaceae.g__Abiotrophia	Group	Group	0.382931	0.333018	85	9	0.253495	0.375442	k__Bacteria.p__Firmicutes.c__Bacilli.o__Lactobacillales.f__Aerococcaceae.g__Abiotrophia	0	0	0	0	0	0	0	0	0.00023	0	0	0.02375	0	0.00062	0	0	0	0	0	0	0	0	0	0	0
k__Bacteria|p__Firmicutes|c__Bacilli|o__Lactobacillales|f__Aerococcaceae|g__Abiotrophia|s__Abiotrophia_defectiva	0.400199	0.514941	0.047619	41.9762	44	0.047619	0.0930233	5e-05	0.000277907	HC <= LC	0.000163953	0.0703212	5.55814	2.4746	k__Bacteria.p__Firmicutes.c__Bacilli.o__Lactobacillales.f__Aerococcaceae.g__Abiotrophia.s__Abiotrophia_defectiva	NA	NA	NA	NA	NA	NA	NA	NA	k__Bacteria.p__Firmicutes.c__Bacilli.o__Lactobacillales.f__Aerococcaceae.g__Abiotrophia.s__Abiotrophia_defectiva	0	0	0	0	0	0	0	0	0	0	0	0.0015	0	0	0	0	0	0	0	0	0	0	0	0	0
k__Bacteria|p__Firmicutes|c__Bacilli|o__Lactobacillales|f__Aerococcaceae|g__Abiotrophia|s__Abiotrophia_sp_HMSC24B09	0.0916056	0.259314	0.114064	40.5476	45.3953	0.047619	0.162791	0.000106429	0.000746512	HC <= LC	0.00042647	0.105205	7.0142	2.81028	k__Bacteria.p__Firmicutes.c__Bacilli.o__Lactobacillales.f__Aerococcaceae.g__Abiotrophia.s__Abiotrophia_sp_HMSC24B09	NA	NA	NA	NA	NA	NA	NA	NA	k__Bacteria.p__Firmicutes.c__Bacilli.o__Lactobacillales.f__Aerococcaceae.g__Abiotrophia.s__Abiotrophia_sp_HMSC24B09	0	0	0	0	0	0	0	0	0.00023	0	0	0.02225	0	0.00062	0	0	0	0	0	0	0	0	0	0	0
k__Bacteria|p__Firmicutes|c__Bacilli|o__Lactobacillales|f__Carnobacteriaceae	0.566341	0.68467	0.0442968	42.0476	43.9302	0.119048	0.162791	0.000220238	0.0012007	HC <= LC	0.000710468	0.140919	5.45182	2.44674	k__Bacteria.p__Firmicutes.c__Bacilli.o__Lactobacillales.f__Carnobacteriaceae	Group	Group	0.240199	0.349239	85	12	0.493511	0.615058	k__Bacteria.p__Firmicutes.c__Bacilli.o__Lactobacillales.f__Carnobacteriaceae	0	0	0	0	0	0	0	0	0.00019	0	0	0	0	0	0	0	0	0	0	0.00023	0	0	0.00181	0	0
k__Bacteria|p__Firmicutes|c__Bacilli|o__Lactobacillales|f__Carnobacteriaceae|g__Granulicatella	0.566341	0.68467	0.0442968	42.0476	43.9302	0.119048	0.162791	0.000220238	0.0012007	HC <= LC	0.000710468	0.140919	5.45182	2.44674	k__Bacteria.p__Firmicutes.c__Bacilli.o__Lactobacillales.f__Carnobacteriaceae.g__Granulicatella	Group	Group	0.240199	0.349239	85	12	0.493511	0.615058	k__Bacteria.p__Firmicutes.c__Bacilli.o__Lactobacillales.f__Carnobacteriaceae.g__Granulicatella	0	0	0	0	0	0	0	0	0.00019	0	0	0	0	0	0	0	0	0	0	0.00023	0	0	0.00181	0	0
k__Bacteria|p__Firmicutes|c__Bacilli|o__Lactobacillales|f__Carnobacteriaceae|g__Granulicatella|s__Granulicatella_adiacens	1	1	-0.00055371	43.0119	42.9884	0.0238095	0.0232558	3.30952e-05	3.23256e-05	LC <=> HC	3.27104e-05	0.0235327	0.976744	-0.0339473	k__Bacteria.p__Firmicutes.c__Bacilli.o__Lactobacillales.f__Carnobacteriaceae.g__Granulicatella.s__Granulicatella_adiacens	NA	NA	NA	NA	NA	NA	NA	NA	k__Bacteria.p__Firmicutes.c__Bacilli.o__Lactobacillales.f__Carnobacteriaceae.g__Granulicatella.s__Granulicatella_adiacens	0	0	0	0	0	0	0	0	0	0	0	0	0	0	0	0	0	0	0	0	0	0	0	0	0
k__Bacteria|p__Firmicutes|c__Bacilli|o__Lactobacillales|f__Carnobacteriaceae|g__Granulicatella|s__Granulicatella_elegans	0.763105	0.847894	0.0227021	42.5119	43.4767	0.119048	0.139535	0.000187143	0.00116837	HC <= LC	0.000677757	0.129291	6.24321	2.64229	k__Bacteria.p__Firmicutes.c__Bacilli.o__Lactobacillales.f__Carnobacteriaceae.g__Granulicatella.s__Granulicatella_elegans	Group	Group	0.160661	0.336352	85	11	0.634184	0.753961	k__Bacteria.p__Firmicutes.c__Bacilli.o__Lactobacillales.f__Carnobacteriaceae.g__Granulicatella.s__Granulicatella_elegans	0	0	0	0	0	0	0	0	0.00019	0	0	0	0	0	0	0	0	0	0	0.00023	0	0	0.00181	0	0
k__Bacteria|p__Firmicutes|c__Bacilli|o__Lactobacillales|f__Enterococcaceae	0.0130151	0.0595717	-0.255814	48.5	37.6279	0.428571	0.186047	0.0263667	0.0252037	LC < HC	0.0257852	0.307309	0.955893	-0.0650785	k__Bacteria.p__Firmicutes.c__Bacilli.o__Lactobacillales.f__Enterococcaceae	Group	Group	-1.49875	0.707567	85	26	0.0373885	0.0809443	k__Bacteria.p__Firmicutes.c__Bacilli.o__Lactobacillales.f__Enterococcaceae	0	0	0	0	0	0	0	0	0.00554	0	0.00232	0	0	0	0	0	0	0	0	0	0.00685	0	0	0	0
k__Bacteria|p__Firmicutes|c__Bacilli|o__Lactobacillales|f__Enterococcaceae|g__Enterococcus	0.020651	0.0875526	-0.235327	48.0595	38.0581	0.404762	0.186047	0.0263357	0.0252037	LC < HC	0.0257697	0.295404	0.957017	-0.0633838	k__Bacteria.p__Firmicutes.c__Bacilli.o__Lactobacillales.f__Enterococcaceae.g__Enterococcus	Group	Group	-1.40893	0.709039	85	25	0.050488	0.102657	k__Bacteria.p__Firmicutes.c__Bacilli.o__Lactobacillales.f__Enterococcaceae.g__Enterococcus	0	0	0	0	0	0	0	0	0.00554	0	0.00232	0	0	0	0	0	0	0	0	0	0.00685	0	0	0	0
k__Bacteria|p__Firmicutes|c__Bacilli|o__Lactobacillales|f__Enterococcaceae|g__Enterococcus|s__Enterococcus_asini	NaN	NaN	0	43	43	0	0	0	0	HC <=> LC	0	0	NaN	NaN	k__Bacteria.p__Firmicutes.c__Bacilli.o__Lactobacillales.f__Enterococcaceae.g__Enterococcus.s__Enterococcus_asini	NA	NA	NA	NA	NA	NA	NA	NA	k__Bacteria.p__Firmicutes.c__Bacilli.o__Lactobacillales.f__Enterococcaceae.g__Enterococcus.s__Enterococcus_asini	0	0	0	0	0	0	0	0	0	0	0	0	0	0	0	0	0	0	0	0	0	0	0	0	0
k__Bacteria|p__Firmicutes|c__Bacilli|o__Lactobacillales|f__Enterococcaceae|g__Enterococcus|s__Enterococcus_avium	0.090564	0.257157	-0.0952381	45.0476	41	0.119048	0.0232558	0.00141643	0.000259767	LC <= HC	0.000838098	0.0711517	0.183396	-2.44697	k__Bacteria.p__Firmicutes.c__Bacilli.o__Lactobacillales.f__Enterococcaceae.g__Enterococcus.s__Enterococcus_avium	NA	NA	NA	NA	NA	NA	NA	NA	k__Bacteria.p__Firmicutes.c__Bacilli.o__Lactobacillales.f__Enterococcaceae.g__Enterococcus.s__Enterococcus_avium	0	0	0	0	0	0	0	0	0	0	0	0	0	0	0	0	0	0	0	0	0	0	0	0	0
k__Bacteria|p__Firmicutes|c__Bacilli|o__Lactobacillales|f__Enterococcaceae|g__Enterococcus|s__Enterococcus_canintestini	0.323004	0.446212	-0.0238095	43.5119	42.5	0.0238095	0	7.78571e-05	0	LC <= HC	3.89286e-05	0.0119048	0	#NAME?	k__Bacteria.p__Firmicutes.c__Bacilli.o__Lactobacillales.f__Enterococcaceae.g__Enterococcus.s__Enterococcus_canintestini	NA	NA	NA	NA	NA	NA	NA	NA	k__Bacteria.p__Firmicutes.c__Bacilli.o__Lactobacillales.f__Enterococcaceae.g__Enterococcus.s__Enterococcus_canintestini	0	0	0	0	0	0	0	0	0	0	0	0	0	0	0	0	0	0	0	0	0	0	0	0	0
k__Bacteria|p__Firmicutes|c__Bacilli|o__Lactobacillales|f__Enterococcaceae|g__Enterococcus|s__Enterococcus_casseliflavus	0.990444	1	-0.00110742	43.0238	42.9767	0.047619	0.0465116	0.00137976	0.000234884	LC <= HC	0.000807323	0.0470653	0.170235	-2.5544	k__Bacteria.p__Firmicutes.c__Bacilli.o__Lactobacillales.f__Enterococcaceae.g__Enterococcus.s__Enterococcus_casseliflavus	NA	NA	NA	NA	NA	NA	NA	NA	k__Bacteria.p__Firmicutes.c__Bacilli.o__Lactobacillales.f__Enterococcaceae.g__Enterococcus.s__Enterococcus_casseliflavus	0	0	0	0	0	0	0	0	0	0	0	0	0	0	0	0	0	0	0	0	0.00685	0	0	0	0
k__Bacteria|p__Firmicutes|c__Bacilli|o__Lactobacillales|f__Enterococcaceae|g__Enterococcus|s__Enterococcus_durans	0.323004	0.446212	-0.0238095	43.5119	42.5	0.0238095	0	0.000848333	0	LC <= HC	0.000424167	0.0119048	0	#NAME?	k__Bacteria.p__Firmicutes.c__Bacilli.o__Lactobacillales.f__Enterococcaceae.g__Enterococcus.s__Enterococcus_durans	NA	NA	NA	NA	NA	NA	NA	NA	k__Bacteria.p__Firmicutes.c__Bacilli.o__Lactobacillales.f__Enterococcaceae.g__Enterococcus.s__Enterococcus_durans	0	0	0	0	0	0	0	0	0	0	0	0	0	0	0	0	0	0	0	0	0	0	0	0	0
k__Bacteria|p__Firmicutes|c__Bacilli|o__Lactobacillales|f__Enterococcaceae|g__Enterococcus|s__Enterococcus_faecalis	1	1	0	43	43	0.0238095	0.0232558	0.000178095	0.000765814	HC <=> LC	0.000471955	0.0235327	4.30002	2.10435	k__Bacteria.p__Firmicutes.c__Bacilli.o__Lactobacillales.f__Enterococcaceae.g__Enterococcus.s__Enterococcus_faecalis	NA	NA	NA	NA	NA	NA	NA	NA	k__Bacteria.p__Firmicutes.c__Bacilli.o__Lactobacillales.f__Enterococcaceae.g__Enterococcus.s__Enterococcus_faecalis	0	0	0	0	0	0	0	0	0	0	0	0	0	0	0	0	0	0	0	0	0	0	0	0	0
k__Bacteria|p__Firmicutes|c__Bacilli|o__Lactobacillales|f__Enterococcaceae|g__Enterococcus|s__Enterococcus_faecium	0.0995706	0.278435	-0.138427	45.9762	40.093	0.238095	0.116279	0.0205588	0.00111279	LC <= HC	0.0108358	0.177187	0.0541272	-4.2075	k__Bacteria.p__Firmicutes.c__Bacilli.o__Lactobacillales.f__Enterococcaceae.g__Enterococcus.s__Enterococcus_faecium	Group	Group	-1.15095	0.577847	85	15	0.0501382	0.102657	k__Bacteria.p__Firmicutes.c__Bacilli.o__Lactobacillales.f__Enterococcaceae.g__Enterococcus.s__Enterococcus_faecium	0	0	0	0	0	0	0	0	0.00554	0	0.00232	0	0	0	0	0	0	0	0	0	0	0	0	0	0
k__Bacteria|p__Firmicutes|c__Bacilli|o__Lactobacillales|f__Enterococcaceae|g__Enterococcus|s__Enterococcus_gallinarum	0.0235552	0.0955315	-0.145072	46.119	39.9535	0.166667	0.0232558	0.00169619	6.72093e-05	LC < HC	0.0008817	0.0949612	0.0396237	-4.65749	k__Bacteria.p__Firmicutes.c__Bacilli.o__Lactobacillales.f__Enterococcaceae.g__Enterococcus.s__Enterococcus_gallinarum	NA	NA	NA	NA	NA	NA	NA	NA	k__Bacteria.p__Firmicutes.c__Bacilli.o__Lactobacillales.f__Enterococcaceae.g__Enterococcus.s__Enterococcus_gallinarum	0	0	0	0	0	0	0	0	0	0	0	0	0	0	0	0	0	0	0	0	0	0	0	0	0
k__Bacteria|p__Firmicutes|c__Bacilli|o__Lactobacillales|f__Enterococcaceae|g__Enterococcus|s__Enterococcus_gilvus	0.323004	0.446212	-0.0238095	43.5119	42.5	0.0238095	0	2.7381e-05	0	LC <= HC	1.36905e-05	0.0119048	0	#NAME?	k__Bacteria.p__Firmicutes.c__Bacilli.o__Lactobacillales.f__Enterococcaceae.g__Enterococcus.s__Enterococcus_gilvus	NA	NA	NA	NA	NA	NA	NA	NA	k__Bacteria.p__Firmicutes.c__Bacilli.o__Lactobacillales.f__Enterococcaceae.g__Enterococcus.s__Enterococcus_gilvus	0	0	0	0	0	0	0	0	0	0	0	0	0	0	0	0	0	0	0	0	0	0	0	0	0
k__Bacteria|p__Firmicutes|c__Bacilli|o__Lactobacillales|f__Enterococcaceae|g__Enterococcus|s__Enterococcus_hirae	0.334659	0.446212	0.0232558	42.5	43.4884	0	0.0232558	0	0.022763	HC <= LC	0.0113815	0.0116279	Inf	Inf	k__Bacteria.p__Firmicutes.c__Bacilli.o__Lactobacillales.f__Enterococcaceae.g__Enterococcus.s__Enterococcus_hirae	NA	NA	NA	NA	NA	NA	NA	NA	k__Bacteria.p__Firmicutes.c__Bacilli.o__Lactobacillales.f__Enterococcaceae.g__Enterococcus.s__Enterococcus_hirae	0	0	0	0	0	0	0	0	0	0	0	0	0	0	0	0	0	0	0	0	0	0	0	0	0
k__Bacteria|p__Firmicutes|c__Bacilli|o__Lactobacillales|f__Enterococcaceae|g__Enterococcus|s__Enterococcus_mundtii	NaN	NaN	0	43	43	0	0	0	0	HC <=> LC	0	0	NaN	NaN	k__Bacteria.p__Firmicutes.c__Bacilli.o__Lactobacillales.f__Enterococcaceae.g__Enterococcus.s__Enterococcus_mundtii	NA	NA	NA	NA	NA	NA	NA	NA	k__Bacteria.p__Firmicutes.c__Bacilli.o__Lactobacillales.f__Enterococcaceae.g__Enterococcus.s__Enterococcus_mundtii	0	0	0	0	0	0	0	0	0	0	0	0	0	0	0	0	0	0	0	0	0	0	0	0	0
k__Bacteria|p__Firmicutes|c__Bacilli|o__Lactobacillales|f__Enterococcaceae|g__Enterococcus|s__Enterococcus_thailandicus	0.323004	0.446212	-0.0238095	43.5119	42.5	0.0238095	0	0.000152857	0	LC <= HC	7.64286e-05	0.0119048	0	#NAME?	k__Bacteria.p__Firmicutes.c__Bacilli.o__Lactobacillales.f__Enterococcaceae.g__Enterococcus.s__Enterococcus_thailandicus	NA	NA	NA	NA	NA	NA	NA	NA	k__Bacteria.p__Firmicutes.c__Bacilli.o__Lactobacillales.f__Enterococcaceae.g__Enterococcus.s__Enterococcus_thailandicus	0	0	0	0	0	0	0	0	0	0	0	0	0	0	0	0	0	0	0	0	0	0	0	0	0
k__Bacteria|p__Firmicutes|c__Bacilli|o__Lactobacillales|f__Enterococcaceae|g__Tetragenococcus	0.323004	0.446212	-0.0238095	43.5119	42.5	0.0238095	0	3.09524e-05	0	LC <= HC	1.54762e-05	0.0119048	0	#NAME?	k__Bacteria.p__Firmicutes.c__Bacilli.o__Lactobacillales.f__Enterococcaceae.g__Tetragenococcus	NA	NA	NA	NA	NA	NA	NA	NA	k__Bacteria.p__Firmicutes.c__Bacilli.o__Lactobacillales.f__Enterococcaceae.g__Tetragenococcus	0	0	0	0	0	0	0	0	0	0	0	0	0	0	0	0	0	0	0	0	0	0	0	0	0
k__Bacteria|p__Firmicutes|c__Bacilli|o__Lactobacillales|f__Enterococcaceae|g__Tetragenococcus|s__Tetragenococcus_halophilus	0.323004	0.446212	-0.0238095	43.5119	42.5	0.0238095	0	3.09524e-05	0	LC <= HC	1.54762e-05	0.0119048	0	#NAME?	k__Bacteria.p__Firmicutes.c__Bacilli.o__Lactobacillales.f__Enterococcaceae.g__Tetragenococcus.s__Tetragenococcus_halophilus	NA	NA	NA	NA	NA	NA	NA	NA	k__Bacteria.p__Firmicutes.c__Bacilli.o__Lactobacillales.f__Enterococcaceae.g__Tetragenococcus.s__Tetragenococcus_halophilus	0	0	0	0	0	0	0	0	0	0	0	0	0	0	0	0	0	0	0	0	0	0	0	0	0
k__Bacteria|p__Firmicutes|c__Bacilli|o__Lactobacillales|f__Lactobacillaceae	0.00604064	0.0353974	0.345515	35.5714	50.2558	0.738095	0.906977	0.451059	0.667981	HC < LC	0.55952	0.822536	1.48092	0.566491	k__Bacteria.p__Firmicutes.c__Bacilli.o__Lactobacillales.f__Lactobacillaceae	Group	Group	2.371	0.855148	85	70	0.00687059	0.0204656	k__Bacteria.p__Firmicutes.c__Bacilli.o__Lactobacillales.f__Lactobacillaceae	0.42162	0.33636	0.59699	0.64273	0.24093	1.01987	0	0.8561	1.64747	0.11816	0.23593	0.09134	0.4733	0.60365	0.11254	0.87672	0.02804	0.03127	0	0.19177	0	0.06712	0.85864	0.01686	0.21536
k__Bacteria|p__Firmicutes|c__Bacilli|o__Lactobacillales|f__Lactobacillaceae|g__Lactobacillus	0.00672201	0.0386461	0.341085	35.6667	50.1628	0.738095	0.906977	0.441698	0.658062	HC < LC	0.54988	0.822536	1.48984	0.575161	k__Bacteria.p__Firmicutes.c__Bacilli.o__Lactobacillales.f__Lactobacillaceae.g__Lactobacillus	Group	Group	2.34077	0.852238	85	70	0.00738885	0.0218544	k__Bacteria.p__Firmicutes.c__Bacilli.o__Lactobacillales.f__Lactobacillaceae.g__Lactobacillus	0.42162	0.33636	0.59699	0.59111	0.24093	1.01987	0	0.61859	1.64747	0.11816	0.23593	0.09134	0.4733	0.60365	0.11254	0.87672	0.02804	0.03127	0	0.19177	0	0.06712	0.85864	0.01686	0.21536
k__Bacteria|p__Firmicutes|c__Bacilli|o__Lactobacillales|f__Lactobacillaceae|g__Lactobacillus|s__Lactobacillus_acidophilus	0.323004	0.446212	-0.0238095	43.5119	42.5	0.0238095	0	0.000834524	0	LC <= HC	0.000417262	0.0119048	0	#NAME?	k__Bacteria.p__Firmicutes.c__Bacilli.o__Lactobacillales.f__Lactobacillaceae.g__Lactobacillus.s__Lactobacillus_acidophilus	NA	NA	NA	NA	NA	NA	NA	NA	k__Bacteria.p__Firmicutes.c__Bacilli.o__Lactobacillales.f__Lactobacillaceae.g__Lactobacillus.s__Lactobacillus_acidophilus	0	0	0	0	0	0	0	0	0	0	0	0	0	0	0	0	0	0	0	0	0	0	0	0	0
k__Bacteria|p__Firmicutes|c__Bacilli|o__Lactobacillales|f__Lactobacillaceae|g__Lactobacillus|s__Lactobacillus_amylovorus	0.334659	0.446212	0.0232558	42.5	43.4884	0	0.0232558	0	0.00112721	HC <= LC	0.000563605	0.0116279	Inf	Inf	k__Bacteria.p__Firmicutes.c__Bacilli.o__Lactobacillales.f__Lactobacillaceae.g__Lactobacillus.s__Lactobacillus_amylovorus	NA	NA	NA	NA	NA	NA	NA	NA	k__Bacteria.p__Firmicutes.c__Bacilli.o__Lactobacillales.f__Lactobacillaceae.g__Lactobacillus.s__Lactobacillus_amylovorus	0	0	0	0	0	0	0	0	0	0	0	0	0	0	0	0	0	0	0	0	0	0	0	0	0
k__Bacteria|p__Firmicutes|c__Bacilli|o__Lactobacillales|f__Lactobacillaceae|g__Lactobacillus|s__Lactobacillus_brevis	1	1	0	43	43	0.0238095	0.0232558	1.7381e-05	0.000882093	HC <=> LC	0.000449737	0.0235327	50.7506	5.66535	k__Bacteria.p__Firmicutes.c__Bacilli.o__Lactobacillales.f__Lactobacillaceae.g__Lactobacillus.s__Lactobacillus_brevis	NA	NA	NA	NA	NA	NA	NA	NA	k__Bacteria.p__Firmicutes.c__Bacilli.o__Lactobacillales.f__Lactobacillaceae.g__Lactobacillus.s__Lactobacillus_brevis	0	0	0	0.03793	0	0	0	0	0	0	0	0	0	0	0	0	0	0	0	0	0	0	0	0	0
k__Bacteria|p__Firmicutes|c__Bacilli|o__Lactobacillales|f__Lactobacillaceae|g__Lactobacillus|s__Lactobacillus_crispatus	0.320176	0.446212	0.0465116	42	43.9767	0.0238095	0.0697674	0.000222857	0.00396163	HC <= LC	0.00209224	0.0467885	17.7765	4.1519	k__Bacteria.p__Firmicutes.c__Bacilli.o__Lactobacillales.f__Lactobacillaceae.g__Lactobacillus.s__Lactobacillus_crispatus	NA	NA	NA	NA	NA	NA	NA	NA	k__Bacteria.p__Firmicutes.c__Bacilli.o__Lactobacillales.f__Lactobacillaceae.g__Lactobacillus.s__Lactobacillus_crispatus	0	0	0	0.06691	0	0.00345	0	0	0	0	0	0	0	0	0	0	0	0	0	0	0	0	0	0	0
k__Bacteria|p__Firmicutes|c__Bacilli|o__Lactobacillales|f__Lactobacillaceae|g__Lactobacillus|s__Lactobacillus_crustorum	0.601383	0.710234	0.0215947	42.5357	43.4535	0.0238095	0.0465116	0.000495476	0.000454651	HC <= LC	0.000475064	0.0351606	0.917604	-0.124056	k__Bacteria.p__Firmicutes.c__Bacilli.o__Lactobacillales.f__Lactobacillaceae.g__Lactobacillus.s__Lactobacillus_crustorum	NA	NA	NA	NA	NA	NA	NA	NA	k__Bacteria.p__Firmicutes.c__Bacilli.o__Lactobacillales.f__Lactobacillaceae.g__Lactobacillus.s__Lactobacillus_crustorum	0	0	0	0	0	0	0	0	0	0	0	0	0	0	0	0	0	0	0	0	0	0	0.00729	0	0
k__Bacteria|p__Firmicutes|c__Bacilli|o__Lactobacillales|f__Lactobacillaceae|g__Lactobacillus|s__Lactobacillus_curvatus	0.389204	0.505746	-0.0487265	44.0476	41.9767	0.0952381	0.0465116	0.00127048	0.00380419	LC <= HC	0.00253733	0.0708749	2.9943	1.58222	k__Bacteria.p__Firmicutes.c__Bacilli.o__Lactobacillales.f__Lactobacillaceae.g__Lactobacillus.s__Lactobacillus_curvatus	NA	NA	NA	NA	NA	NA	NA	NA	k__Bacteria.p__Firmicutes.c__Bacilli.o__Lactobacillales.f__Lactobacillaceae.g__Lactobacillus.s__Lactobacillus_curvatus	0	0	0	0	0	0	0	0	0	0	0	0	0	0	0	0	0	0	0	0	0	0	0.0005	0	0
k__Bacteria|p__Firmicutes|c__Bacilli|o__Lactobacillales|f__Lactobacillaceae|g__Lactobacillus|s__Lactobacillus_delbrueckii	1	1	0	43	43	0.0238095	0.0232558	1.83333e-05	0.000216279	HC <=> LC	0.000117306	0.0235327	11.797	3.56035	k__Bacteria.p__Firmicutes.c__Bacilli.o__Lactobacillales.f__Lactobacillaceae.g__Lactobacillus.s__Lactobacillus_delbrueckii	NA	NA	NA	NA	NA	NA	NA	NA	k__Bacteria.p__Firmicutes.c__Bacilli.o__Lactobacillales.f__Lactobacillaceae.g__Lactobacillus.s__Lactobacillus_delbrueckii	0.0093	0	0	0	0	0	0	0	0	0	0	0	0	0	0	0	0	0	0	0	0	0	0	0	0
k__Bacteria|p__Firmicutes|c__Bacilli|o__Lactobacillales|f__Lactobacillaceae|g__Lactobacillus|s__Lactobacillus_farciminis	0.323004	0.446212	-0.0238095	43.5119	42.5	0.0238095	0	1.66667e-06	0	LC <= HC	8.33333e-07	0.0119048	0	#NAME?	k__Bacteria.p__Firmicutes.c__Bacilli.o__Lactobacillales.f__Lactobacillaceae.g__Lactobacillus.s__Lactobacillus_farciminis	NA	NA	NA	NA	NA	NA	NA	NA	k__Bacteria.p__Firmicutes.c__Bacilli.o__Lactobacillales.f__Lactobacillaceae.g__Lactobacillus.s__Lactobacillus_farciminis	0	0	0	0	0	0	0	0	0	0	0	0	0	0	0	0	0	0	0	0	0	0	0	0	0
k__Bacteria|p__Firmicutes|c__Bacilli|o__Lactobacillales|f__Lactobacillaceae|g__Lactobacillus|s__Lactobacillus_fermentum	0.0795306	0.246357	0.158361	39.5952	46.3256	0.142857	0.27907	0.00175738	0.0651188	HC <= LC	0.0334381	0.210963	37.0545	5.21158	k__Bacteria.p__Firmicutes.c__Bacilli.o__Lactobacillales.f__Lactobacillaceae.g__Lactobacillus.s__Lactobacillus_fermentum	Group	Group	1.30804	0.57309	85	18	0.0250222	0.0587113	k__Bacteria.p__Firmicutes.c__Bacilli.o__Lactobacillales.f__Lactobacillaceae.g__Lactobacillus.s__Lactobacillus_fermentum	0	0	0.00682	0	0	0.18148	0	0	1.19218	0	0	0.00099	0.4376	0	0.02464	0.11937	0	0	0	0	0	0	0	0.01528	0
k__Bacteria|p__Firmicutes|c__Bacilli|o__Lactobacillales|f__Lactobacillaceae|g__Lactobacillus|s__Lactobacillus_gasseri	0.167757	0.34685	0.0714286	41.4643	44.5	0.0238095	0.0930233	2.71429e-05	0.00084907	HC <= LC	0.000438106	0.0584164	31.2815	4.96724	k__Bacteria.p__Firmicutes.c__Bacilli.o__Lactobacillales.f__Lactobacillaceae.g__Lactobacillus.s__Lactobacillus_gasseri	NA	NA	NA	NA	NA	NA	NA	NA	k__Bacteria.p__Firmicutes.c__Bacilli.o__Lactobacillales.f__Lactobacillaceae.g__Lactobacillus.s__Lactobacillus_gasseri	0	0	0	0	0.00174	0.00205	0	0	0	0	0	0.03118	0	0	0	0	0	0	0	0	0	0	0	0	0
k__Bacteria|p__Firmicutes|c__Bacilli|o__Lactobacillales|f__Lactobacillaceae|g__Lactobacillus|s__Lactobacillus_mindensis	0.0491666	0.168153	0.150609	39.7619	46.1628	0.0714286	0.209302	0.000177143	0.00593512	HC < LC	0.00305613	0.140365	33.5047	5.06629	k__Bacteria.p__Firmicutes.c__Bacilli.o__Lactobacillales.f__Lactobacillaceae.g__Lactobacillus.s__Lactobacillus_mindensis	Group	Group	1.03965	0.402932	85	12	0.011634	0.0303496	k__Bacteria.p__Firmicutes.c__Bacilli.o__Lactobacillales.f__Lactobacillaceae.g__Lactobacillus.s__Lactobacillus_mindensis	0.04695	0.00762	0	0	0	0	0	0.03438	0	0	0.08901	0	0	0.00872	0	0	0	0	0	0	0	0	0	0	0.00967
k__Bacteria|p__Firmicutes|c__Bacilli|o__Lactobacillales|f__Lactobacillaceae|g__Lactobacillus|s__Lactobacillus_mucosae	0.0870493	0.248712	0.151163	39.75	46.1744	0.119048	0.27907	0.0953819	0.0228198	HC <= LC	0.0591008	0.199059	0.239246	-2.06343	k__Bacteria.p__Firmicutes.c__Bacilli.o__Lactobacillales.f__Lactobacillaceae.g__Lactobacillus.s__Lactobacillus_mucosae	Group	Group	0.726343	0.612944	85	17	0.239397	0.361746	k__Bacteria.p__Firmicutes.c__Bacilli.o__Lactobacillales.f__Lactobacillaceae.g__Lactobacillus.s__Lactobacillus_mucosae	0	0	0.03315	0	0.06926	0	0	0	0	0	0	0.00302	0	0	0	0	0	0	0	0.0218	0	0.06235	0.23424	0	0.00105
k__Bacteria|p__Firmicutes|c__Bacilli|o__Lactobacillales|f__Lactobacillaceae|g__Lactobacillus|s__Lactobacillus_oris	0.174497	0.354387	0.0703212	41.4881	44.4767	0.0238095	0.0930233	1.38095e-05	0.00108744	HC <= LC	0.000550626	0.0584164	78.7458	6.29913	k__Bacteria.p__Firmicutes.c__Bacilli.o__Lactobacillales.f__Lactobacillaceae.g__Lactobacillus.s__Lactobacillus_oris	NA	NA	NA	NA	NA	NA	NA	NA	k__Bacteria.p__Firmicutes.c__Bacilli.o__Lactobacillales.f__Lactobacillaceae.g__Lactobacillus.s__Lactobacillus_oris	0	0.00802	0.00033	0	0	0.0349	0	0	0	0	0	0	0	0	0	0	0	0	0	0	0	0	0	0	0
k__Bacteria|p__Firmicutes|c__Bacilli|o__Lactobacillales|f__Lactobacillaceae|g__Lactobacillus|s__Lactobacillus_otakiensis	0.986646	1	-0.00110742	43.0238	42.9767	0.0238095	0.0232558	0.000910714	2.72093e-05	LC <= HC	0.000468962	0.0235327	0.0298769	-5.06483	k__Bacteria.p__Firmicutes.c__Bacilli.o__Lactobacillales.f__Lactobacillaceae.g__Lactobacillus.s__Lactobacillus_otakiensis	NA	NA	NA	NA	NA	NA	NA	NA	k__Bacteria.p__Firmicutes.c__Bacilli.o__Lactobacillales.f__Lactobacillaceae.g__Lactobacillus.s__Lactobacillus_otakiensis	0	0	0	0	0	0	0	0	0	0	0	0	0	0	0	0	0	0	0	0	0	0	0	0	0
k__Bacteria|p__Firmicutes|c__Bacilli|o__Lactobacillales|f__Lactobacillaceae|g__Lactobacillus|s__Lactobacillus_paragasseri	0.234365	0.446212	0.0719823	41.4524	44.5116	0.047619	0.116279	0.000145714	0.00326791	HC <= LC	0.00170681	0.0819491	22.4268	4.48715	k__Bacteria.p__Firmicutes.c__Bacilli.o__Lactobacillales.f__Lactobacillaceae.g__Lactobacillus.s__Lactobacillus_paragasseri	NA	NA	NA	NA	NA	NA	NA	NA	k__Bacteria.p__Firmicutes.c__Bacilli.o__Lactobacillales.f__Lactobacillaceae.g__Lactobacillus.s__Lactobacillus_paragasseri	0	0.09206	0	0	0	0.00524	0	0	0	0	0	0.04021	0	0	0	0	0	0	0	0	0	0	0	0	0
k__Bacteria|p__Firmicutes|c__Bacilli|o__Lactobacillales|f__Lactobacillaceae|g__Lactobacillus|s__Lactobacillus_paralimentarius	0.334659	0.446212	0.0232558	42.5	43.4884	0	0.0232558	0	3.18605e-05	HC <= LC	1.59302e-05	0.0116279	Inf	Inf	k__Bacteria.p__Firmicutes.c__Bacilli.o__Lactobacillales.f__Lactobacillaceae.g__Lactobacillus.s__Lactobacillus_paralimentarius	NA	NA	NA	NA	NA	NA	NA	NA	k__Bacteria.p__Firmicutes.c__Bacilli.o__Lactobacillales.f__Lactobacillaceae.g__Lactobacillus.s__Lactobacillus_paralimentarius	0	0	0	0	0	0	0	0	0	0	0.00137	0	0	0	0	0	0	0	0	0	0	0	0	0	0
k__Bacteria|p__Firmicutes|c__Bacilli|o__Lactobacillales|f__Lactobacillaceae|g__Lactobacillus|s__Lactobacillus_pentosus	0.334659	0.446212	0.0232558	42.5	43.4884	0	0.0232558	0	0.00150372	HC <= LC	0.00075186	0.0116279	Inf	Inf	k__Bacteria.p__Firmicutes.c__Bacilli.o__Lactobacillales.f__Lactobacillaceae.g__Lactobacillus.s__Lactobacillus_pentosus	NA	NA	NA	NA	NA	NA	NA	NA	k__Bacteria.p__Firmicutes.c__Bacilli.o__Lactobacillales.f__Lactobacillaceae.g__Lactobacillus.s__Lactobacillus_pentosus	0	0	0	0	0	0	0	0	0	0	0	0	0	0	0	0	0	0	0	0	0	0	0	0	0
k__Bacteria|p__Firmicutes|c__Bacilli|o__Lactobacillales|f__Lactobacillaceae|g__Lactobacillus|s__Lactobacillus_plantarum	0.979236	1	-0.00221484	43.0476	42.9535	0.0952381	0.0930233	0.00123548	0.00119256	LC <= HC	0.00121402	0.0941307	0.965262	-0.0510076	k__Bacteria.p__Firmicutes.c__Bacilli.o__Lactobacillales.f__Lactobacillaceae.g__Lactobacillus.s__Lactobacillus_plantarum	NA	NA	NA	NA	NA	NA	NA	NA	k__Bacteria.p__Firmicutes.c__Bacilli.o__Lactobacillales.f__Lactobacillaceae.g__Lactobacillus.s__Lactobacillus_plantarum	0	0.01786	0	0	0	0	0	0	0	0	0.00599	0	0	0	0	0	0	0	0	0	0	0	0	0	0
k__Bacteria|p__Firmicutes|c__Bacilli|o__Lactobacillales|f__Lactobacillaceae|g__Lactobacillus|s__Lactobacillus_pontis	0.334659	0.446212	0.0232558	42.5	43.4884	0	0.0232558	0	0.000775581	HC <= LC	0.000387791	0.0116279	Inf	Inf	k__Bacteria.p__Firmicutes.c__Bacilli.o__Lactobacillales.f__Lactobacillaceae.g__Lactobacillus.s__Lactobacillus_pontis	NA	NA	NA	NA	NA	NA	NA	NA	k__Bacteria.p__Firmicutes.c__Bacilli.o__Lactobacillales.f__Lactobacillaceae.g__Lactobacillus.s__Lactobacillus_pontis	0	0	0	0	0	0	0	0	0	0	0	0	0	0	0	0	0	0	0	0	0	0	0	0	0
k__Bacteria|p__Firmicutes|c__Bacilli|o__Lactobacillales|f__Lactobacillaceae|g__Lactobacillus|s__Lactobacillus_reuteri	0.986646	1	-0.00110742	43.0238	42.9767	0.0238095	0.0232558	0.00104095	1.04651e-05	LC <= HC	0.000525709	0.0235327	0.0100534	-6.63617	k__Bacteria.p__Firmicutes.c__Bacilli.o__Lactobacillales.f__Lactobacillaceae.g__Lactobacillus.s__Lactobacillus_reuteri	NA	NA	NA	NA	NA	NA	NA	NA	k__Bacteria.p__Firmicutes.c__Bacilli.o__Lactobacillales.f__Lactobacillaceae.g__Lactobacillus.s__Lactobacillus_reuteri	0	0	0	0	0	0	0	0	0	0	0	0	0	0	0	0.00045	0	0	0	0	0	0	0	0	0
k__Bacteria|p__Firmicutes|c__Bacilli|o__Lactobacillales|f__Lactobacillaceae|g__Lactobacillus|s__Lactobacillus_rhamnosus	0.323004	0.446212	-0.0238095	43.5119	42.5	0.0238095	0	0.000934762	0	LC <= HC	0.000467381	0.0119048	0	#NAME?	k__Bacteria.p__Firmicutes.c__Bacilli.o__Lactobacillales.f__Lactobacillaceae.g__Lactobacillus.s__Lactobacillus_rhamnosus	NA	NA	NA	NA	NA	NA	NA	NA	k__Bacteria.p__Firmicutes.c__Bacilli.o__Lactobacillales.f__Lactobacillaceae.g__Lactobacillus.s__Lactobacillus_rhamnosus	0	0	0	0	0	0	0	0	0	0	0	0	0	0	0	0	0	0	0	0	0	0	0	0	0
k__Bacteria|p__Firmicutes|c__Bacilli|o__Lactobacillales|f__Lactobacillaceae|g__Lactobacillus|s__Lactobacillus_rogosae	0.108146	0.300587	-0.178295	46.8333	39.2558	0.47619	0.302326	0.0137348	0.00368302	LC <= HC	0.00870889	0.389258	0.268153	-1.89887	k__Bacteria.p__Firmicutes.c__Bacilli.o__Lactobacillales.f__Lactobacillaceae.g__Lactobacillus.s__Lactobacillus_rogosae	Group	Group	-0.90373	0.573347	85	34	0.119225	0.216773	k__Bacteria.p__Firmicutes.c__Bacilli.o__Lactobacillales.f__Lactobacillaceae.g__Lactobacillus.s__Lactobacillus_rogosae	0	0.0098	0.02582	0	0	0.00079	0	0	0	0.03565	0	0	0	0.00735	0	0	0.02804	0.00202	0	0	0	0.00477	0	0	0
k__Bacteria|p__Firmicutes|c__Bacilli|o__Lactobacillales|f__Lactobacillaceae|g__Lactobacillus|s__Lactobacillus_ruminis	0.620709	0.722851	0.0354374	42.2381	43.7442	0.0952381	0.139535	0.152363	0.0338607	HC <= LC	0.0931118	0.117386	0.222237	-2.16983	k__Bacteria.p__Firmicutes.c__Bacilli.o__Lactobacillales.f__Lactobacillaceae.g__Lactobacillus.s__Lactobacillus_ruminis	Group	Group	-0.29917	0.433911	85	9	0.492494	0.615058	k__Bacteria.p__Firmicutes.c__Bacilli.o__Lactobacillales.f__Lactobacillaceae.g__Lactobacillus.s__Lactobacillus_ruminis	0	0.01032	0	0	0	0	0	0	0	0	0	0	0	0.13017	0	0	0	0	0	0.05143	0	0	0.61072	0	0
k__Bacteria|p__Firmicutes|c__Bacilli|o__Lactobacillales|f__Lactobacillaceae|g__Lactobacillus|s__Lactobacillus_sakei	0.171102	0.350588	-0.0708749	44.5238	41.5116	0.0952381	0.0232558	0.000315238	8.72093e-05	LC <= HC	0.000201224	0.059247	0.276646	-1.85389	k__Bacteria.p__Firmicutes.c__Bacilli.o__Lactobacillales.f__Lactobacillaceae.g__Lactobacillus.s__Lactobacillus_sakei	NA	NA	NA	NA	NA	NA	NA	NA	k__Bacteria.p__Firmicutes.c__Bacilli.o__Lactobacillales.f__Lactobacillaceae.g__Lactobacillus.s__Lactobacillus_sakei	0	0	0	0.00375	0	0	0	0	0	0	0	0	0	0	0	0	0	0	0	0	0	0	0	0	0
k__Bacteria|p__Firmicutes|c__Bacilli|o__Lactobacillales|f__Lactobacillaceae|g__Lactobacillus|s__Lactobacillus_salivarius	0.00406515	0.0257927	0.299557	36.5595	49.2907	0.166667	0.465116	0.127408	0.333744	HC < LC	0.230576	0.315891	2.6195	1.38929	k__Bacteria.p__Firmicutes.c__Bacilli.o__Lactobacillales.f__Lactobacillaceae.g__Lactobacillus.s__Lactobacillus_salivarius	Group	Group	3.00634	1.06124	85	27	0.0057891	0.0177476	k__Bacteria.p__Firmicutes.c__Bacilli.o__Lactobacillales.f__Lactobacillaceae.g__Lactobacillus.s__Lactobacillus_salivarius	0	0.06166	0.53088	0.48252	0.16707	0.77799	0	0	0	0.0812	0	0.01258	0.0357	0	0.0879	0.73274	0	0.02925	0	0.0446	0	0	0	0	0.00192
k__Bacteria|p__Firmicutes|c__Bacilli|o__Lactobacillales|f__Lactobacillaceae|g__Lactobacillus|s__Lactobacillus_sanfranciscensis	0.00996056	0.0517724	0.294574	36.6667	49.186	0.285714	0.581395	0.0433921	0.172167	HC < LC	0.10778	0.433555	3.9677	1.9883	k__Bacteria.p__Firmicutes.c__Bacilli.o__Lactobacillales.f__Lactobacillaceae.g__Lactobacillus.s__Lactobacillus_sanfranciscensis	Group	Group	1.72188	0.783072	85	36	0.0307595	0.070212	k__Bacteria.p__Firmicutes.c__Bacilli.o__Lactobacillales.f__Lactobacillaceae.g__Lactobacillus.s__Lactobacillus_sanfranciscensis	0.32657	0.12902	0	0	0.00285	0	0	0.5842	0.4553	0.00132	0.13955	0.00335	0	0.45741	0	0.02415	0	0	0	0.07394	0	0	0.00589	0.00158	0.20272
k__Bacteria|p__Firmicutes|c__Bacilli|o__Lactobacillales|f__Lactobacillaceae|g__Lactobacillus|s__Lactobacillus_vaginalis	0.164763	0.344869	0.0465116	42	43.9767	0	0.0465116	0	0.000550698	HC <= LC	0.000275349	0.0232558	Inf	Inf	k__Bacteria.p__Firmicutes.c__Bacilli.o__Lactobacillales.f__Lactobacillaceae.g__Lactobacillus.s__Lactobacillus_vaginalis	NA	NA	NA	NA	NA	NA	NA	NA	k__Bacteria.p__Firmicutes.c__Bacilli.o__Lactobacillales.f__Lactobacillaceae.g__Lactobacillus.s__Lactobacillus_vaginalis	0	0	0	0	0	0.01398	0	0	0	0	0	0	0	0	0	0	0	0	0	0	0	0	0	0	0
k__Bacteria|p__Firmicutes|c__Bacilli|o__Lactobacillales|f__Lactobacillaceae|g__Lactobacillus|s__Lactobacillus_zymae	0.334659	0.446212	0.0232558	42.5	43.4884	0	0.0232558	0	0.000902558	HC <= LC	0.000451279	0.0116279	Inf	Inf	k__Bacteria.p__Firmicutes.c__Bacilli.o__Lactobacillales.f__Lactobacillaceae.g__Lactobacillus.s__Lactobacillus_zymae	NA	NA	NA	NA	NA	NA	NA	NA	k__Bacteria.p__Firmicutes.c__Bacilli.o__Lactobacillales.f__Lactobacillaceae.g__Lactobacillus.s__Lactobacillus_zymae	0.03881	0	0	0	0	0	0	0	0	0	0	0	0	0	0	0	0	0	0	0	0	0	0	0	0
k__Bacteria|p__Firmicutes|c__Bacilli|o__Lactobacillales|f__Lactobacillaceae|g__Pediococcus	1	1	0	43	43	0.0714286	0.0697674	0.00936071	0.0099193	HC <=> LC	0.00964001	0.070598	1.05967	0.08362	k__Bacteria.p__Firmicutes.c__Bacilli.o__Lactobacillales.f__Lactobacillaceae.g__Pediococcus	NA	NA	NA	NA	NA	NA	NA	NA	k__Bacteria.p__Firmicutes.c__Bacilli.o__Lactobacillales.f__Lactobacillaceae.g__Pediococcus	0	0	0	0.05162	0	0	0	0.23752	0	0	0	0	0	0	0	0	0	0	0	0	0	0	0	0	0
k__Bacteria|p__Firmicutes|c__Bacilli|o__Lactobacillales|f__Lactobacillaceae|g__Pediococcus|s__Pediococcus_acidilactici	0.323004	0.446212	-0.0238095	43.5119	42.5	0.0238095	0	0.00130643	0	LC <= HC	0.000653214	0.0119048	0	#NAME?	k__Bacteria.p__Firmicutes.c__Bacilli.o__Lactobacillales.f__Lactobacillaceae.g__Pediococcus.s__Pediococcus_acidilactici	NA	NA	NA	NA	NA	NA	NA	NA	k__Bacteria.p__Firmicutes.c__Bacilli.o__Lactobacillales.f__Lactobacillaceae.g__Pediococcus.s__Pediococcus_acidilactici	0	0	0	0	0	0	0	0	0	0	0	0	0	0	0	0	0	0	0	0	0	0	0	0	0
k__Bacteria|p__Firmicutes|c__Bacilli|o__Lactobacillales|f__Lactobacillaceae|g__Pediococcus|s__Pediococcus_pentosaceus	1	1	0	43	43	0.0714286	0.0697674	0.00805429	0.0099193	HC <=> LC	0.00898679	0.070598	1.23156	0.300482	k__Bacteria.p__Firmicutes.c__Bacilli.o__Lactobacillales.f__Lactobacillaceae.g__Pediococcus.s__Pediococcus_pentosaceus	NA	NA	NA	NA	NA	NA	NA	NA	k__Bacteria.p__Firmicutes.c__Bacilli.o__Lactobacillales.f__Lactobacillaceae.g__Pediococcus.s__Pediococcus_pentosaceus	0	0	0	0.05162	0	0	0	0.23752	0	0	0	0	0	0	0	0	0	0	0	0	0	0	0	0	0
k__Bacteria|p__Firmicutes|c__Bacilli|o__Lactobacillales|f__Leuconostocaceae	0.727496	0.81546	0.0376523	42.1905	43.7907	0.333333	0.348837	0.00885405	0.0126779	HC <= LC	0.010766	0.341085	1.43188	0.517908	k__Bacteria.p__Firmicutes.c__Bacilli.o__Lactobacillales.f__Leuconostocaceae	Group	Group	-0.0540632	0.654213	85	28	0.934366	0.965829	k__Bacteria.p__Firmicutes.c__Bacilli.o__Lactobacillales.f__Leuconostocaceae	0	0	0	0.0037	0	0	0	0	0.08162	0.01881	0	0.05919	0.08213	0.00262	0	0	0	0	0	0	0	0	0	0.00354	0.00186
k__Bacteria|p__Firmicutes|c__Bacilli|o__Lactobacillales|f__Leuconostocaceae|g__Leuconostoc	0.526885	0.654179	0.0520487	41.881	44.093	0.142857	0.186047	0.00212476	0.00554349	HC <= LC	0.00383412	0.164452	2.60899	1.38349	k__Bacteria.p__Firmicutes.c__Bacilli.o__Lactobacillales.f__Leuconostocaceae.g__Leuconostoc	Group	Group	0.571207	0.491697	85	14	0.248729	0.371765	k__Bacteria.p__Firmicutes.c__Bacilli.o__Lactobacillales.f__Leuconostocaceae.g__Leuconostoc	0	0	0	0.0037	0	0	0	0	0	0.01466	0	0.00273	0.00985	0.00262	0	0	0	0	0	0	0	0	0	0	0
k__Bacteria|p__Firmicutes|c__Bacilli|o__Lactobacillales|f__Leuconostocaceae|g__Leuconostoc|s__Leuconostoc_citreum	0.482233	0.611094	0.0454042	42.0238	43.9535	0.0714286	0.116279	0.00193952	0.00449326	HC <= LC	0.00321639	0.0938538	2.31668	1.21206	k__Bacteria.p__Firmicutes.c__Bacilli.o__Lactobacillales.f__Leuconostocaceae.g__Leuconostoc.s__Leuconostoc_citreum	NA	NA	NA	NA	NA	NA	NA	NA	k__Bacteria.p__Firmicutes.c__Bacilli.o__Lactobacillales.f__Leuconostocaceae.g__Leuconostoc.s__Leuconostoc_citreum	0	0	0	0.0037	0	0	0	0	0	0.01466	0	0.00273	0	0.00262	0	0	0	0	0	0	0	0	0	0	0
k__Bacteria|p__Firmicutes|c__Bacilli|o__Lactobacillales|f__Leuconostocaceae|g__Leuconostoc|s__Leuconostoc_garlicum	0.990444	1	-0.00110742	43.0238	42.9767	0.047619	0.0465116	2.90476e-05	0.000203023	LC <= HC	0.000116035	0.0470653	6.98933	2.80515	k__Bacteria.p__Firmicutes.c__Bacilli.o__Lactobacillales.f__Leuconostocaceae.g__Leuconostoc.s__Leuconostoc_garlicum	NA	NA	NA	NA	NA	NA	NA	NA	k__Bacteria.p__Firmicutes.c__Bacilli.o__Lactobacillales.f__Leuconostocaceae.g__Leuconostoc.s__Leuconostoc_garlicum	0	0	0	0	0	0	0	0	0	0	0	0	0.00848	0	0	0	0	0	0	0	0	0	0	0	0
k__Bacteria|p__Firmicutes|c__Bacilli|o__Lactobacillales|f__Leuconostocaceae|g__Leuconostoc|s__Leuconostoc_gelidum	0.323004	0.446212	-0.0238095	43.5119	42.5	0.0238095	0	6.19048e-06	0	LC <= HC	3.09524e-06	0.0119048	0	#NAME?	k__Bacteria.p__Firmicutes.c__Bacilli.o__Lactobacillales.f__Leuconostocaceae.g__Leuconostoc.s__Leuconostoc_gelidum	NA	NA	NA	NA	NA	NA	NA	NA	k__Bacteria.p__Firmicutes.c__Bacilli.o__Lactobacillales.f__Leuconostocaceae.g__Leuconostoc.s__Leuconostoc_gelidum	0	0	0	0	0	0	0	0	0	0	0	0	0	0	0	0	0	0	0	0	0	0	0	0	0
k__Bacteria|p__Firmicutes|c__Bacilli|o__Lactobacillales|f__Leuconostocaceae|g__Leuconostoc|s__Leuconostoc_lactis	0.0857122	0.247195	0.0697674	41.5	44.4651	0	0.0697674	0	0.000846977	HC <= LC	0.000423488	0.0348837	Inf	Inf	k__Bacteria.p__Firmicutes.c__Bacilli.o__Lactobacillales.f__Leuconostocaceae.g__Leuconostoc.s__Leuconostoc_lactis	NA	NA	NA	NA	NA	NA	NA	NA	k__Bacteria.p__Firmicutes.c__Bacilli.o__Lactobacillales.f__Leuconostocaceae.g__Leuconostoc.s__Leuconostoc_lactis	0	0	0	0	0	0	0	0	0	0	0	0	0.00137	0	0	0	0	0	0	0	0	0	0	0	0
k__Bacteria|p__Firmicutes|c__Bacilli|o__Lactobacillales|f__Leuconostocaceae|g__Leuconostoc|s__Leuconostoc_mesenteroides	0.323004	0.446212	-0.0238095	43.5119	42.5	0.0238095	0	0.00015	0	LC <= HC	7.5e-05	0.0119048	0	#NAME?	k__Bacteria.p__Firmicutes.c__Bacilli.o__Lactobacillales.f__Leuconostocaceae.g__Leuconostoc.s__Leuconostoc_mesenteroides	NA	NA	NA	NA	NA	NA	NA	NA	k__Bacteria.p__Firmicutes.c__Bacilli.o__Lactobacillales.f__Leuconostocaceae.g__Leuconostoc.s__Leuconostoc_mesenteroides	0	0	0	0	0	0	0	0	0	0	0	0	0	0	0	0	0	0	0	0	0	0	0	0	0
k__Bacteria|p__Firmicutes|c__Bacilli|o__Lactobacillales|f__Leuconostocaceae|g__Weissella	0.857187	0.934375	0.0177187	42.619	43.3721	0.238095	0.255814	0.00672929	0.00713395	HC <= LC	0.00693162	0.246955	1.06014	0.0842484	k__Bacteria.p__Firmicutes.c__Bacilli.o__Lactobacillales.f__Leuconostocaceae.g__Weissella	Group	Group	-0.0781399	0.426418	85	20	0.855071	0.919794	k__Bacteria.p__Firmicutes.c__Bacilli.o__Lactobacillales.f__Leuconostocaceae.g__Weissella	0	0	0	0	0	0	0	0	0.08162	0.00415	0	0.05645	0.07228	0	0	0	0	0	0	0	0	0	0	0.00354	0.00186
k__Bacteria|p__Firmicutes|c__Bacilli|o__Lactobacillales|f__Leuconostocaceae|g__Weissella|s__Weissella_cibaria	0.329365	0.446212	-0.0775194	44.6667	41.3721	0.190476	0.116279	0.00571286	0.00167186	LC <= HC	0.00369236	0.153378	0.292649	-1.77276	k__Bacteria.p__Firmicutes.c__Bacilli.o__Lactobacillales.f__Leuconostocaceae.g__Weissella.s__Weissella_cibaria	Group	Group	-0.359697	0.337133	85	12	0.289098	0.420142	k__Bacteria.p__Firmicutes.c__Bacilli.o__Lactobacillales.f__Leuconostocaceae.g__Weissella.s__Weissella_cibaria	0	0	0	0	0	0	0	0	0.05754	0.00311	0	0	0	0	0	0	0	0	0	0	0	0	0	0.00354	0
k__Bacteria|p__Firmicutes|c__Bacilli|o__Lactobacillales|f__Leuconostocaceae|g__Weissella|s__Weissella_confusa	0.135001	0.344869	0.118494	40.4524	45.4884	0.0952381	0.209302	0.000776429	0.00546186	HC <= LC	0.00311914	0.15227	7.03459	2.81447	k__Bacteria.p__Firmicutes.c__Bacilli.o__Lactobacillales.f__Leuconostocaceae.g__Weissella.s__Weissella_confusa	Group	Group	0.436414	0.339949	85	12	0.202798	0.322319	k__Bacteria.p__Firmicutes.c__Bacilli.o__Lactobacillales.f__Leuconostocaceae.g__Weissella.s__Weissella_confusa	0	0	0	0	0	0	0	0	0.02407	0.00104	0	0.05645	0.07228	0	0	0	0	0	0	0	0	0	0	0	0.00186
k__Bacteria|p__Firmicutes|c__Bacilli|o__Lactobacillales|f__Leuconostocaceae|g__Weissella|s__Weissella_viridescens	0.323004	0.446212	-0.0238095	43.5119	42.5	0.0238095	0	0.000240476	0	LC <= HC	0.000120238	0.0119048	0	#NAME?	k__Bacteria.p__Firmicutes.c__Bacilli.o__Lactobacillales.f__Leuconostocaceae.g__Weissella.s__Weissella_viridescens	NA	NA	NA	NA	NA	NA	NA	NA	k__Bacteria.p__Firmicutes.c__Bacilli.o__Lactobacillales.f__Leuconostocaceae.g__Weissella.s__Weissella_viridescens	0	0	0	0	0	0	0	0	0	0	0	0	0	0	0	0	0	0	0	0	0	0	0	0	0
k__Bacteria|p__Firmicutes|c__Bacilli|o__Lactobacillales|f__Streptococcaceae	0.256453	0.446212	0.143965	39.9048	46.0233	1	0.976744	1.54665	1.74045	HC <= LC	1.64355	0.988372	1.1253	0.170314	k__Bacteria.p__Firmicutes.c__Bacilli.o__Lactobacillales.f__Streptococcaceae	Group	Group	0.655675	0.711742	85	84	0.359654	0.503516	k__Bacteria.p__Firmicutes.c__Bacilli.o__Lactobacillales.f__Streptococcaceae	3.72667	0.19794	1.82313	6.03654	0.19391	2.46577	0.14828	0.84514	8.15161	0.5365	0.04895	0.24778	7.44638	0.06561	0.69742	0.29667	0.00591	0.32681	0.0007	1.54431	0.67824	4.69412	0.83478	0.64841	0.2071
k__Bacteria|p__Firmicutes|c__Bacilli|o__Lactobacillales|f__Streptococcaceae|g__Lactococcus	0.334659	0.446212	0.0232558	42.5	43.4884	0	0.0232558	0	0.00728395	HC <= LC	0.00364198	0.0116279	Inf	Inf	k__Bacteria.p__Firmicutes.c__Bacilli.o__Lactobacillales.f__Streptococcaceae.g__Lactococcus	NA	NA	NA	NA	NA	NA	NA	NA	k__Bacteria.p__Firmicutes.c__Bacilli.o__Lactobacillales.f__Streptococcaceae.g__Lactococcus	0	0	0	0	0	0	0	0	0	0.31321	0	0	0	0	0	0	0	0	0	0	0	0	0	0	0
k__Bacteria|p__Firmicutes|c__Bacilli|o__Lactobacillales|f__Streptococcaceae|g__Lactococcus|s__Lactococcus_garvieae	0.334659	0.446212	0.0232558	42.5	43.4884	0	0.0232558	0	0.00239767	HC <= LC	0.00119884	0.0116279	Inf	Inf	k__Bacteria.p__Firmicutes.c__Bacilli.o__Lactobacillales.f__Streptococcaceae.g__Lactococcus.s__Lactococcus_garvieae	NA	NA	NA	NA	NA	NA	NA	NA	k__Bacteria.p__Firmicutes.c__Bacilli.o__Lactobacillales.f__Streptococcaceae.g__Lactococcus.s__Lactococcus_garvieae	0	0	0	0	0	0	0	0	0	0.1031	0	0	0	0	0	0	0	0	0	0	0	0	0	0	0
k__Bacteria|p__Firmicutes|c__Bacilli|o__Lactobacillales|f__Streptococcaceae|g__Lactococcus|s__Lactococcus_lactis	0.334659	0.446212	0.0232558	42.5	43.4884	0	0.0232558	0	0.0019486	HC <= LC	0.000974302	0.0116279	Inf	Inf	k__Bacteria.p__Firmicutes.c__Bacilli.o__Lactobacillales.f__Streptococcaceae.g__Lactococcus.s__Lactococcus_lactis	NA	NA	NA	NA	NA	NA	NA	NA	k__Bacteria.p__Firmicutes.c__Bacilli.o__Lactobacillales.f__Streptococcaceae.g__Lactococcus.s__Lactococcus_lactis	0	0	0	0	0	0	0	0	0	0.08379	0	0	0	0	0	0	0	0	0	0	0	0	0	0	0
k__Bacteria|p__Firmicutes|c__Bacilli|o__Lactobacillales|f__Streptococcaceae|g__Lactococcus|s__Lactococcus_petauri	0.334659	0.446212	0.0232558	42.5	43.4884	0	0.0232558	0	0.00293767	HC <= LC	0.00146884	0.0116279	Inf	Inf	k__Bacteria.p__Firmicutes.c__Bacilli.o__Lactobacillales.f__Streptococcaceae.g__Lactococcus.s__Lactococcus_petauri	NA	NA	NA	NA	NA	NA	NA	NA	k__Bacteria.p__Firmicutes.c__Bacilli.o__Lactobacillales.f__Streptococcaceae.g__Lactococcus.s__Lactococcus_petauri	0	0	0	0	0	0	0	0	0	0.12632	0	0	0	0	0	0	0	0	0	0	0	0	0	0	0
k__Bacteria|p__Firmicutes|c__Bacilli|o__Lactobacillales|f__Streptococcaceae|g__Lactococcus|s__Lactococcus_piscium	NaN	NaN	0	43	43	0	0	0	0	HC <=> LC	0	0	NaN	NaN	k__Bacteria.p__Firmicutes.c__Bacilli.o__Lactobacillales.f__Streptococcaceae.g__Lactococcus.s__Lactococcus_piscium	NA	NA	NA	NA	NA	NA	NA	NA	k__Bacteria.p__Firmicutes.c__Bacilli.o__Lactobacillales.f__Streptococcaceae.g__Lactococcus.s__Lactococcus_piscium	0	0	0	0	0	0	0	0	0	0	0	0	0	0	0	0	0	0	0	0	0	0	0	0	0
k__Bacteria|p__Firmicutes|c__Bacilli|o__Lactobacillales|f__Streptococcaceae|g__Lactococcus|s__Lactococcus_raffinolactis	NaN	NaN	0	43	43	0	0	0	0	HC <=> LC	0	0	NaN	NaN	k__Bacteria.p__Firmicutes.c__Bacilli.o__Lactobacillales.f__Streptococcaceae.g__Lactococcus.s__Lactococcus_raffinolactis	NA	NA	NA	NA	NA	NA	NA	NA	k__Bacteria.p__Firmicutes.c__Bacilli.o__Lactobacillales.f__Streptococcaceae.g__Lactococcus.s__Lactococcus_raffinolactis	0	0	0	0	0	0	0	0	0	0	0	0	0	0	0	0	0	0	0	0	0	0	0	0	0
k__Bacteria|p__Firmicutes|c__Bacilli|o__Lactobacillales|f__Streptococcaceae|g__Streptococcus	0.275357	0.446212	0.138427	40.0238	45.907	1	0.976744	1.54665	1.73316	HC <= LC	1.6399	0.988372	1.12059	0.164263	k__Bacteria.p__Firmicutes.c__Bacilli.o__Lactobacillales.f__Streptococcaceae.g__Streptococcus	Group	Group	0.625554	0.711536	85	84	0.381902	0.512964	k__Bacteria.p__Firmicutes.c__Bacilli.o__Lactobacillales.f__Streptococcaceae.g__Streptococcus	3.72667	0.19794	1.82313	6.03654	0.19391	2.46577	0.14828	0.84514	8.15161	0.22329	0.04895	0.24778	7.44638	0.06561	0.69742	0.29667	0.00591	0.32681	0.0007	1.54431	0.67824	4.69412	0.83478	0.64841	0.2071
k__Bacteria|p__Firmicutes|c__Bacilli|o__Lactobacillales|f__Streptococcaceae|g__Streptococcus|s__Streptococcus_agalactiae	0.323004	0.446212	-0.0238095	43.5119	42.5	0.0238095	0	0.00100571	0	LC <= HC	0.000502857	0.0119048	0	#NAME?	k__Bacteria.p__Firmicutes.c__Bacilli.o__Lactobacillales.f__Streptococcaceae.g__Streptococcus.s__Streptococcus_agalactiae	NA	NA	NA	NA	NA	NA	NA	NA	k__Bacteria.p__Firmicutes.c__Bacilli.o__Lactobacillales.f__Streptococcaceae.g__Streptococcus.s__Streptococcus_agalactiae	0	0	0	0	0	0	0	0	0	0	0	0	0	0	0	0	0	0	0	0	0	0	0	0	0
k__Bacteria|p__Firmicutes|c__Bacilli|o__Lactobacillales|f__Streptococcaceae|g__Streptococcus|s__Streptococcus_anginosus_group	0.423539	0.541189	0.0941307	40.9762	44.9767	0.47619	0.488372	0.0184279	0.0438288	HC <= LC	0.0311283	0.482281	2.3784	1.24999	k__Bacteria.p__Firmicutes.c__Bacilli.o__Lactobacillales.f__Streptococcaceae.g__Streptococcus.s__Streptococcus_anginosus_group	Group	Group	0.876431	0.821206	85	42	0.288954	0.420142	k__Bacteria.p__Firmicutes.c__Bacilli.o__Lactobacillales.f__Streptococcaceae.g__Streptococcus.s__Streptococcus_anginosus_group	0.04126	0	0.10143	0.85488	0	0.02809	0	0.23914	0.04925	0.00084	0	0	0.01189	0.00253	0	0	0	0.00149	0	0.08395	0.04116	0.03443	0.03239	0.01286	0
k__Bacteria|p__Firmicutes|c__Bacilli|o__Lactobacillales|f__Streptococcaceae|g__Streptococcus|s__Streptococcus_australis	0.384393	0.500201	0.0941307	40.9762	44.9767	0.309524	0.395349	0.00397357	0.00716558	HC <= LC	0.00556958	0.352436	1.80331	0.850647	k__Bacteria.p__Firmicutes.c__Bacilli.o__Lactobacillales.f__Streptococcaceae.g__Streptococcus.s__Streptococcus_australis	Group	Group	0.468499	0.688966	85	29	0.498469	0.617869	k__Bacteria.p__Firmicutes.c__Bacilli.o__Lactobacillales.f__Streptococcaceae.g__Streptococcus.s__Streptococcus_australis	0.00396	0	0	0	0.00087	0	0	0	0	0	0	0	0.01886	0.00784	0	0.01441	0	0	0.00015	0.00312	0.00283	0.03237	0.00571	0.00957	0
k__Bacteria|p__Firmicutes|c__Bacilli|o__Lactobacillales|f__Streptococcaceae|g__Streptococcus|s__Streptococcus_cristatus	0.0129201	0.0595717	0.267996	37.2381	48.6279	0.238095	0.465116	0.00120714	0.0675363	HC < LC	0.0343717	0.351606	55.9472	5.80599	k__Bacteria.p__Firmicutes.c__Bacilli.o__Lactobacillales.f__Streptococcaceae.g__Streptococcus.s__Streptococcus_cristatus	Group	Group	1.88403	0.702247	85	29	0.00880755	0.0248267	k__Bacteria.p__Firmicutes.c__Bacilli.o__Lactobacillales.f__Streptococcaceae.g__Streptococcus.s__Streptococcus_cristatus	1.95877	0	0.01494	0.00492	0	0.00144	0	0.0187	0.09413	0	0.00154	0	0.54703	0	0	0	0	0	0	0.0021	0.00862	0.01314	0.00935	0.00236	0
k__Bacteria|p__Firmicutes|c__Bacilli|o__Lactobacillales|f__Streptococcaceae|g__Streptococcus|s__Streptococcus_gallolyticus	NaN	NaN	0	43	43	0	0	0	0	HC <=> LC	0	0	NaN	NaN	k__Bacteria.p__Firmicutes.c__Bacilli.o__Lactobacillales.f__Streptococcaceae.g__Streptococcus.s__Streptococcus_gallolyticus	NA	NA	NA	NA	NA	NA	NA	NA	k__Bacteria.p__Firmicutes.c__Bacilli.o__Lactobacillales.f__Streptococcaceae.g__Streptococcus.s__Streptococcus_gallolyticus	0	0	0	0	0	0	0	0	0	0	0	0	0	0	0	0	0	0	0	0	0	0	0	0	0
k__Bacteria|p__Firmicutes|c__Bacilli|o__Lactobacillales|f__Streptococcaceae|g__Streptococcus|s__Streptococcus_gordonii	0.00340258	0.0226839	0.341085	35.6667	50.1628	0.309524	0.627907	0.0066169	0.055844	HC < LC	0.0312304	0.468715	8.43959	3.07717	k__Bacteria.p__Firmicutes.c__Bacilli.o__Lactobacillales.f__Streptococcaceae.g__Streptococcus.s__Streptococcus_gordonii	Group	Group	2.48073	0.837198	85	39	0.00397239	0.0124508	k__Bacteria.p__Firmicutes.c__Bacilli.o__Lactobacillales.f__Streptococcaceae.g__Streptococcus.s__Streptococcus_gordonii	0.42072	0	0.01318	0.08507	0	0.00761	0.00035	0	0.49115	0.00022	0.00093	0	0.03264	0.03845	0	0.02117	0	0	0	0.04612	0.00825	0.10359	0.00497	0.02271	0
k__Bacteria|p__Firmicutes|c__Bacilli|o__Lactobacillales|f__Streptococcaceae|g__Streptococcus|s__Streptococcus_infantarius	0.563667	0.683233	0.0238095	42.4881	43.5	0.0238095	0.0465116	3.35714e-05	0.0302319	HC <= LC	0.0151327	0.0351606	900.524	9.81462	k__Bacteria.p__Firmicutes.c__Bacilli.o__Lactobacillales.f__Streptococcaceae.g__Streptococcus.s__Streptococcus_infantarius	NA	NA	NA	NA	NA	NA	NA	NA	k__Bacteria.p__Firmicutes.c__Bacilli.o__Lactobacillales.f__Streptococcaceae.g__Streptococcus.s__Streptococcus_infantarius	0	0	0	0	0	0	0	0	0	0	0	0	1.29529	0	0	0	0	0	0	0	0	0	0	0	0
k__Bacteria|p__Firmicutes|c__Bacilli|o__Lactobacillales|f__Streptococcaceae|g__Streptococcus|s__Streptococcus_infantis	0.029316	0.112848	0.249169	37.6429	48.2326	0.333333	0.534884	0.00700286	0.0337798	HC < LC	0.0203913	0.434109	4.82371	2.27014	k__Bacteria.p__Firmicutes.c__Bacilli.o__Lactobacillales.f__Streptococcaceae.g__Streptococcus.s__Streptococcus_infantis	Group	Group	1.65703	0.70061	85	36	0.0203564	0.0485777	k__Bacteria.p__Firmicutes.c__Bacilli.o__Lactobacillales.f__Streptococcaceae.g__Streptococcus.s__Streptococcus_infantis	0.03729	0	0.01208	0.01014	0	0.00218	0	0.03823	0.01764	0	0.00862	0	0.1135	0	0.03268	0	0	0	0	0.01933	0.00473	0.03824	0.00755	0.01373	0.00146
k__Bacteria|p__Firmicutes|c__Bacilli|o__Lactobacillales|f__Streptococcaceae|g__Streptococcus|s__Streptococcus_lutetiensis	0.810577	0.889894	0.0149502	42.6786	43.314	0.0714286	0.0930233	0.214292	0.0022393	HC <= LC	0.108266	0.0822259	0.0104498	-6.58038	k__Bacteria.p__Firmicutes.c__Bacilli.o__Lactobacillales.f__Streptococcaceae.g__Streptococcus.s__Streptococcus_lutetiensis	NA	NA	NA	NA	NA	NA	NA	NA	k__Bacteria.p__Firmicutes.c__Bacilli.o__Lactobacillales.f__Streptococcaceae.g__Streptococcus.s__Streptococcus_lutetiensis	0	0	0	0	0	0	0	0	0	0	0.0072	0	0.02467	0	0	0	0	0	0	0	0	0	0	0	0
k__Bacteria|p__Firmicutes|c__Bacilli|o__Lactobacillales|f__Streptococcaceae|g__Streptococcus|s__Streptococcus_macedonicus	NaN	NaN	0	43	43	0	0	0	0	HC <=> LC	0	0	NaN	NaN	k__Bacteria.p__Firmicutes.c__Bacilli.o__Lactobacillales.f__Streptococcaceae.g__Streptococcus.s__Streptococcus_macedonicus	NA	NA	NA	NA	NA	NA	NA	NA	k__Bacteria.p__Firmicutes.c__Bacilli.o__Lactobacillales.f__Streptococcaceae.g__Streptococcus.s__Streptococcus_macedonicus	0	0	0	0	0	0	0	0	0	0	0	0	0	0	0	0	0	0	0	0	0	0	0	0	0
k__Bacteria|p__Firmicutes|c__Bacilli|o__Lactobacillales|f__Streptococcaceae|g__Streptococcus|s__Streptococcus_milleri	0.760762	0.846313	0.021041	42.5476	43.4419	0.0952381	0.116279	0.000750952	0.000864186	HC <= LC	0.000807569	0.105759	1.15079	0.202621	k__Bacteria.p__Firmicutes.c__Bacilli.o__Lactobacillales.f__Streptococcaceae.g__Streptococcus.s__Streptococcus_milleri	Group	Group	0.0218149	0.170754	85	9	0.898662	0.941242	k__Bacteria.p__Firmicutes.c__Bacilli.o__Lactobacillales.f__Streptococcaceae.g__Streptococcus.s__Streptococcus_milleri	0	0	0	0	0	0	0	0	0.00318	0	0	0	0	0	0	0	0	0	0	0.00246	0	0	0	0	0
k__Bacteria|p__Firmicutes|c__Bacilli|o__Lactobacillales|f__Streptococcaceae|g__Streptococcus|s__Streptococcus_mitis	0.0362044	0.135951	0.262458	37.3571	48.5116	0.714286	0.790698	0.0150329	0.11687	HC < LC	0.0659515	0.752492	7.77432	2.95872	k__Bacteria.p__Firmicutes.c__Bacilli.o__Lactobacillales.f__Streptococcaceae.g__Streptococcus.s__Streptococcus_mitis	Group	Group	1.65128	0.755237	85	64	0.0316081	0.0707198	k__Bacteria.p__Firmicutes.c__Bacilli.o__Lactobacillales.f__Streptococcaceae.g__Streptococcus.s__Streptococcus_mitis	0.27062	0	0.04455	0.06474	0	0.01361	0.01421	0.22759	0.05161	0	0.00546	0.00068	1.18263	0.00085	0.03008	0.00257	0	0.00079	0	0.05678	0.02092	0.06175	0.08875	0.02861	0.00522
k__Bacteria|p__Firmicutes|c__Bacilli|o__Lactobacillales|f__Streptococcaceae|g__Streptococcus|s__Streptococcus_mutans	0.809458	0.889727	0.0182724	42.6071	43.3837	0.119048	0.139535	0.00142071	0.00175442	HC <= LC	0.00158757	0.129291	1.23488	0.304377	k__Bacteria.p__Firmicutes.c__Bacilli.o__Lactobacillales.f__Streptococcaceae.g__Streptococcus.s__Streptococcus_mutans	Group	Group	0.0362205	0.228013	85	11	0.874179	0.920189	k__Bacteria.p__Firmicutes.c__Bacilli.o__Lactobacillales.f__Streptococcaceae.g__Streptococcus.s__Streptococcus_mutans	0	0	0.00726	0	0	0.00245	0	0	0	0	0	0	0	0	0	0	0	0	0	0	0	0.0045	0	0	0
k__Bacteria|p__Firmicutes|c__Bacilli|o__Lactobacillales|f__Streptococcaceae|g__Streptococcus|s__Streptococcus_oralis	0.00354474	0.023294	0.348283	35.5119	50.314	0.404762	0.651163	0.0175424	0.0695753	HC < LC	0.0435589	0.527962	3.96613	1.98773	k__Bacteria.p__Firmicutes.c__Bacilli.o__Lactobacillales.f__Streptococcaceae.g__Streptococcus.s__Streptococcus_oralis	Group	Group	2.50329	0.801345	85	44	0.00245844	0.00832697	k__Bacteria.p__Firmicutes.c__Bacilli.o__Lactobacillales.f__Streptococcaceae.g__Streptococcus.s__Streptococcus_oralis	0.11577	0	0.00707	0.04946	0.01643	0.00891	0	0.26956	0.04427	0.00032	0	0.0505	0.46897	0	0.06316	0.01096	0	0.00282	0	0.11132	0.01049	0.06197	0.0296	0.02441	0
k__Bacteria|p__Firmicutes|c__Bacilli|o__Lactobacillales|f__Streptococcaceae|g__Streptococcus|s__Streptococcus_parasanguinis	0.000453982	0.00426187	0.44186	33.5	52.2791	0.809524	0.930233	0.0738017	0.524385	HC < LC	0.299093	0.869878	7.10532	2.8289	k__Bacteria.p__Firmicutes.c__Bacilli.o__Lactobacillales.f__Streptococcaceae.g__Streptococcus.s__Streptococcus_parasanguinis	Group	Group	2.98977	0.705094	85	73	6.3e-05	0.000330732	k__Bacteria.p__Firmicutes.c__Bacilli.o__Lactobacillales.f__Streptococcaceae.g__Streptococcus.s__Streptococcus_parasanguinis	0.63472	0.05351	0.97278	1.58203	0.05561	0.4907	0.04558	0	4.67971	0.16486	0.02482	0.18104	2.5571	0.00116	0.19892	0.09386	0.00205	0.06048	0	0.13766	0.17118	1.66686	0.40885	0.31249	0.03278
k__Bacteria|p__Firmicutes|c__Bacilli|o__Lactobacillales|f__Streptococcaceae|g__Streptococcus|s__Streptococcus_pasteurianus	0.536149	0.661203	-0.0254707	43.5476	42.4651	0.047619	0.0232558	0.107282	6.32558e-05	LC <= HC	0.0536727	0.0354374	0.000589621	-10.7279	k__Bacteria.p__Firmicutes.c__Bacilli.o__Lactobacillales.f__Streptococcaceae.g__Streptococcus.s__Streptococcus_pasteurianus	NA	NA	NA	NA	NA	NA	NA	NA	k__Bacteria.p__Firmicutes.c__Bacilli.o__Lactobacillales.f__Streptococcaceae.g__Streptococcus.s__Streptococcus_pasteurianus	0	0	0	0	0	0	0	0	0	0	0	0	0	0	0	0	0	0	0	0	0	0	0	0	0
k__Bacteria|p__Firmicutes|c__Bacilli|o__Lactobacillales|f__Streptococcaceae|g__Streptococcus|s__Streptococcus_pneumoniae	1	1	0	43	43	0.0238095	0.0232558	0.000283571	0.00182233	HC <=> LC	0.00105295	0.0235327	6.42634	2.684	k__Bacteria.p__Firmicutes.c__Bacilli.o__Lactobacillales.f__Streptococcaceae.g__Streptococcus.s__Streptococcus_pneumoniae	NA	NA	NA	NA	NA	NA	NA	NA	k__Bacteria.p__Firmicutes.c__Bacilli.o__Lactobacillales.f__Streptococcaceae.g__Streptococcus.s__Streptococcus_pneumoniae	0	0	0	0	0	0	0	0	0	0	0	0	0	0	0	0	0	0	0	0	0	0	0	0	0
k__Bacteria|p__Firmicutes|c__Bacilli|o__Lactobacillales|f__Streptococcaceae|g__Streptococcus|s__Streptococcus_pseudopneumoniae	0.344052	0.456093	0.0442968	42.0476	43.9302	0.0238095	0.0697674	0.000224524	0.000217907	HC <= LC	0.000221215	0.0467885	0.970529	-0.0431561	k__Bacteria.p__Firmicutes.c__Bacilli.o__Lactobacillales.f__Streptococcaceae.g__Streptococcus.s__Streptococcus_pseudopneumoniae	NA	NA	NA	NA	NA	NA	NA	NA	k__Bacteria.p__Firmicutes.c__Bacilli.o__Lactobacillales.f__Streptococcaceae.g__Streptococcus.s__Streptococcus_pseudopneumoniae	0.00135	0	0	0	0	0	0	0	0	0	0	0	0	0	0	0	0	0	0	0	0	0	0.0036	0	0
k__Bacteria|p__Firmicutes|c__Bacilli|o__Lactobacillales|f__Streptococcaceae|g__Streptococcus|s__Streptococcus_salivarius	0.340037	0.452072	0.120709	40.4048	45.5349	0.952381	0.860465	0.952885	0.689267	HC <= LC	0.821076	0.906423	0.723348	-0.467239	k__Bacteria.p__Firmicutes.c__Bacilli.o__Lactobacillales.f__Streptococcaceae.g__Streptococcus.s__Streptococcus_salivarius	Group	Group	0.399365	0.887256	85	76	0.653831	0.7661	k__Bacteria.p__Firmicutes.c__Bacilli.o__Lactobacillales.f__Streptococcaceae.g__Streptococcus.s__Streptococcus_salivarius	0.09447	0.1422	0.60984	3.38422	0	1.83799	0.08814	0.03761	2.58953	0.05706	0	0	1.08467	0.00602	0.27566	0.13144	0.00387	0.25282	0	1.07177	0.40745	2.62628	0.23783	0.20134	0.14902
k__Bacteria|p__Firmicutes|c__Bacilli|o__Lactobacillales|f__Streptococcaceae|g__Streptococcus|s__Streptococcus_sanguinis	0.31669	0.446212	0.116279	40.5	45.4419	0.428571	0.488372	0.00338643	0.0236091	HC <= LC	0.0134977	0.458472	6.97167	2.8015	k__Bacteria.p__Firmicutes.c__Bacilli.o__Lactobacillales.f__Streptococcaceae.g__Streptococcus.s__Streptococcus_sanguinis	Group	Group	0.868035	0.655441	85	38	0.189021	0.304172	k__Bacteria.p__Firmicutes.c__Bacilli.o__Lactobacillales.f__Streptococcaceae.g__Streptococcus.s__Streptococcus_sanguinis	0.11739	0	0.00195	0	0	0.00135	0	0.01431	0.041	0	0.00039	0.01555	0.0547	0.00876	0	0	0	0	0	0.00111	0.00107	0.01985	0.00272	0.00911	0
k__Bacteria|p__Firmicutes|c__Bacilli|o__Lactobacillales|f__Streptococcaceae|g__Streptococcus|s__Streptococcus_sinensis	0.990444	1	-0.00110742	43.0238	42.9767	0.047619	0.0465116	0.000132381	0.000146512	LC <= HC	0.000139446	0.0470653	1.10674	0.14632	k__Bacteria.p__Firmicutes.c__Bacilli.o__Lactobacillales.f__Streptococcaceae.g__Streptococcus.s__Streptococcus_sinensis	NA	NA	NA	NA	NA	NA	NA	NA	k__Bacteria.p__Firmicutes.c__Bacilli.o__Lactobacillales.f__Streptococcaceae.g__Streptococcus.s__Streptococcus_sinensis	0.00478	0	0	0	0	0	0	0	0	0	0	0	0	0	0	0	0	0	0	0	0.00152	0	0	0	0
k__Bacteria|p__Firmicutes|c__Bacilli|o__Lactobacillales|f__Streptococcaceae|g__Streptococcus|s__Streptococcus_sobrinus	0.188582	0.382148	0.0681063	41.5357	44.4302	0.0238095	0.0930233	4.78571e-05	8.90698e-05	HC <= LC	6.84635e-05	0.0584164	1.86116	0.896202	k__Bacteria.p__Firmicutes.c__Bacilli.o__Lactobacillales.f__Streptococcaceae.g__Streptococcus.s__Streptococcus_sobrinus	NA	NA	NA	NA	NA	NA	NA	NA	k__Bacteria.p__Firmicutes.c__Bacilli.o__Lactobacillales.f__Streptococcaceae.g__Streptococcus.s__Streptococcus_sobrinus	0	0.00223	0	0	0	0	0	0	0	0	0	0	0	0	0	0	0	0	0	0	0	0	0	0	0
k__Bacteria|p__Firmicutes|c__Bacilli|o__Lactobacillales|f__Streptococcaceae|g__Streptococcus|s__Streptococcus_sp_A12	0.239418	0.446212	-0.104097	45.2381	40.814	0.261905	0.139535	0.000527143	0.00108163	LC <= HC	0.000804385	0.20072	2.05187	1.03694	k__Bacteria.p__Firmicutes.c__Bacilli.o__Lactobacillales.f__Streptococcaceae.g__Streptococcus.s__Streptococcus_sp_A12	Group	Group	-0.151493	0.434629	85	17	0.728347	0.827123	k__Bacteria.p__Firmicutes.c__Bacilli.o__Lactobacillales.f__Streptococcaceae.g__Streptococcus.s__Streptococcus_sp_A12	0	0	0	0	0.00424	0	0	0	0	0	0	0	0	0	0	0.02069	0	0	0.00055	0.00165	0	0	0.00345	0	0
k__Bacteria|p__Firmicutes|c__Bacilli|o__Lactobacillales|f__Streptococcaceae|g__Streptococcus|s__Streptococcus_sp_F0442	0.127825	0.337927	0.120709	40.4048	45.5349	0.0952381	0.209302	0.000373571	0.00144047	HC <= LC	0.000907018	0.15227	3.85593	1.94708	k__Bacteria.p__Firmicutes.c__Bacilli.o__Lactobacillales.f__Streptococcaceae.g__Streptococcus.s__Streptococcus_sp_F0442	Group	Group	0.642344	0.321407	85	13	0.0491844	0.101262	k__Bacteria.p__Firmicutes.c__Bacilli.o__Lactobacillales.f__Streptococcaceae.g__Streptococcus.s__Streptococcus_sp_F0442	0.00954	0	0	0.0011	0.006	0	0	0	0.01926	0	0	0	0.00983	0	0	0.00156	0	0	0	0	0	0.0035	0	0	0
k__Bacteria|p__Firmicutes|c__Bacilli|o__Lactobacillales|f__Streptococcaceae|g__Streptococcus|s__Streptococcus_sp_HMSC034E03	0.572988	0.69089	-0.0232558	43.5	42.5116	0.047619	0.0232558	4.61905e-05	0.000540698	LC <= HC	0.000293444	0.0354374	11.7058	3.54915	k__Bacteria.p__Firmicutes.c__Bacilli.o__Lactobacillales.f__Streptococcaceae.g__Streptococcus.s__Streptococcus_sp_HMSC034E03	NA	NA	NA	NA	NA	NA	NA	NA	k__Bacteria.p__Firmicutes.c__Bacilli.o__Lactobacillales.f__Streptococcaceae.g__Streptococcus.s__Streptococcus_sp_HMSC034E03	0	0	0	0	0	0	0	0	0	0	0	0	0	0	0	0	0	0	0	0	0	0	0	0	0
k__Bacteria|p__Firmicutes|c__Bacilli|o__Lactobacillales|f__Streptococcaceae|g__Streptococcus|s__Streptococcus_sp_HMSC067H01	0.164763	0.344869	0.0465116	42	43.9767	0	0.0465116	0	0.000513488	HC <= LC	0.000256744	0.0232558	Inf	Inf	k__Bacteria.p__Firmicutes.c__Bacilli.o__Lactobacillales.f__Streptococcaceae.g__Streptococcus.s__Streptococcus_sp_HMSC067H01	NA	NA	NA	NA	NA	NA	NA	NA	k__Bacteria.p__Firmicutes.c__Bacilli.o__Lactobacillales.f__Streptococcaceae.g__Streptococcus.s__Streptococcus_sp_HMSC067H01	0.00343	0	0	0	0	0	0	0	0	0	0	0	0	0	0	0	0	0	0	0	0	0	0	0	0
k__Bacteria|p__Firmicutes|c__Bacilli|o__Lactobacillales|f__Streptococcaceae|g__Streptococcus|s__Streptococcus_sp_HPH0090	0.164763	0.344869	0.0465116	42	43.9767	0	0.0465116	0	7.69767e-05	HC <= LC	3.84884e-05	0.0232558	Inf	Inf	k__Bacteria.p__Firmicutes.c__Bacilli.o__Lactobacillales.f__Streptococcaceae.g__Streptococcus.s__Streptococcus_sp_HPH0090	NA	NA	NA	NA	NA	NA	NA	NA	k__Bacteria.p__Firmicutes.c__Bacilli.o__Lactobacillales.f__Streptococcaceae.g__Streptococcus.s__Streptococcus_sp_HPH0090	0	0	0	0	0	0	0	0	0	0	0	0	0.00239	0	0	0	0	0	0	0	0	0	0	0	0
k__Bacteria|p__Firmicutes|c__Bacilli|o__Lactobacillales|f__Streptococcaceae|g__Streptococcus|s__Streptococcus_sp_M334	0.658594	0.751746	0.0232558	42.5	43.4884	0.047619	0.0697674	0.000102857	0.000282791	HC <= LC	0.000192824	0.0586932	2.74935	1.45909	k__Bacteria.p__Firmicutes.c__Bacilli.o__Lactobacillales.f__Streptococcaceae.g__Streptococcus.s__Streptococcus_sp_M334	NA	NA	NA	NA	NA	NA	NA	NA	k__Bacteria.p__Firmicutes.c__Bacilli.o__Lactobacillales.f__Streptococcaceae.g__Streptococcus.s__Streptococcus_sp_M334	0	0	0	0	0	0	0	0	0	0	0	0	0	0	0	0	0	0	0	0	0	0	0	0	0
k__Bacteria|p__Firmicutes|c__Bacilli|o__Lactobacillales|f__Streptococcaceae|g__Streptococcus|s__Streptococcus_sp_NLAE_zl_C503	0.334659	0.446212	0.0232558	42.5	43.4884	0	0.0232558	0	0.000155349	HC <= LC	7.76744e-05	0.0116279	Inf	Inf	k__Bacteria.p__Firmicutes.c__Bacilli.o__Lactobacillales.f__Streptococcaceae.g__Streptococcus.s__Streptococcus_sp_NLAE_zl_C503	NA	NA	NA	NA	NA	NA	NA	NA	k__Bacteria.p__Firmicutes.c__Bacilli.o__Lactobacillales.f__Streptococcaceae.g__Streptococcus.s__Streptococcus_sp_NLAE_zl_C503	0	0	0	0	0	0	0	0	0	0	0	0	0	0	0	0	0	0	0	0	0	0	0	0	0
k__Bacteria|p__Firmicutes|c__Bacilli|o__Lactobacillales|f__Streptococcaceae|g__Streptococcus|s__Streptococcus_sp_oral_taxon_056	0.334659	0.446212	0.0232558	42.5	43.4884	0	0.0232558	0	0.000293023	HC <= LC	0.000146512	0.0116279	Inf	Inf	k__Bacteria.p__Firmicutes.c__Bacilli.o__Lactobacillales.f__Streptococcaceae.g__Streptococcus.s__Streptococcus_sp_oral_taxon_056	NA	NA	NA	NA	NA	NA	NA	NA	k__Bacteria.p__Firmicutes.c__Bacilli.o__Lactobacillales.f__Streptococcaceae.g__Streptococcus.s__Streptococcus_sp_oral_taxon_056	0.0126	0	0	0	0	0	0	0	0	0	0	0	0	0	0	0	0	0	0	0	0	0	0	0	0
k__Bacteria|p__Firmicutes|c__Bacilli|o__Lactobacillales|f__Streptococcaceae|g__Streptococcus|s__Streptococcus_sp_oral_taxon_058	0.195931	0.390165	0.0669989	41.5595	44.407	0.0238095	0.0930233	0.000156905	0.000245116	HC <= LC	0.000201011	0.0584164	1.5622	0.643577	k__Bacteria.p__Firmicutes.c__Bacilli.o__Lactobacillales.f__Streptococcaceae.g__Streptococcus.s__Streptococcus_sp_oral_taxon_058	NA	NA	NA	NA	NA	NA	NA	NA	k__Bacteria.p__Firmicutes.c__Bacilli.o__Lactobacillales.f__Streptococcaceae.g__Streptococcus.s__Streptococcus_sp_oral_taxon_058	0	0	0.00086	0	0	0	0	0	0	0	0	0	0.0061	0	0	0	0	0	0	0.00095	0	0	0	0	0
k__Bacteria|p__Firmicutes|c__Bacilli|o__Lactobacillales|f__Streptococcaceae|g__Streptococcus|s__Streptococcus_thermophilus	0.112764	0.310607	-0.125692	45.7024	40.3605	0.214286	0.0930233	0.101889	0.00429535	LC <= HC	0.0530923	0.153654	0.042157	-4.56808	k__Bacteria.p__Firmicutes.c__Bacilli.o__Lactobacillales.f__Streptococcaceae.g__Streptococcus.s__Streptococcus_thermophilus	Group	Group	-0.995119	0.62933	85	13	0.117628	0.216683	k__Bacteria.p__Firmicutes.c__Bacilli.o__Lactobacillales.f__Streptococcaceae.g__Streptococcus.s__Streptococcus_thermophilus	0	0	0	0	0	0	0	0	0	0	0	0	0	0	0.09691	0	0	0.00841	0	0	0	0	0	0.01122	0
k__Bacteria|p__Firmicutes|c__Bacilli|o__Lactobacillales|f__Streptococcaceae|g__Streptococcus|s__Streptococcus_vestibularis	0.737481	0.825405	0.0354374	42.2381	43.7442	0.333333	0.302326	0.0180286	0.0540107	HC <= LC	0.0360196	0.317829	2.99584	1.58296	k__Bacteria.p__Firmicutes.c__Bacilli.o__Lactobacillales.f__Streptococcaceae.g__Streptococcus.s__Streptococcus_vestibularis	Group	Group	0.744193	0.565392	85	27	0.191802	0.307469	k__Bacteria.p__Firmicutes.c__Bacilli.o__Lactobacillales.f__Streptococcaceae.g__Streptococcus.s__Streptococcus_vestibularis	0	0	0	0	0.11077	0.07145	0	0	0.07087	0	0	0	0.0361	0	0	0	0	0	0	0.00598	0	0.02765	0	0	0.01863
k__Bacteria|p__Firmicutes|c__Bacilli|o__Lactobacillales|f__Streptococcaceae|g__Streptococcus|s__Streptococcus_viridans	1	1	0	43	43	0.047619	0.0465116	0.000171429	0.000935581	HC <=> LC	0.000553505	0.0470653	5.45756	2.44826	k__Bacteria.p__Firmicutes.c__Bacilli.o__Lactobacillales.f__Streptococcaceae.g__Streptococcus.s__Streptococcus_viridans	NA	NA	NA	NA	NA	NA	NA	NA	k__Bacteria.p__Firmicutes.c__Bacilli.o__Lactobacillales.f__Streptococcaceae.g__Streptococcus.s__Streptococcus_viridans	0	0	0.03718	0	0	0	0	0	0	0	0	0	0	0	0	0	0	0	0	0	0	0	0	0	0
k__Bacteria|p__Firmicutes|c__Clostridia	5.18911e-16	2.38699e-13	-0.894795	62.2381	24.2093	1	1	50.8876	16.9825	LC < HC	33.935	1	0.333726	-1.58327	k__Bacteria.p__Firmicutes.c__Clostridia	Group	Group	-1.95032	0.19189	85	85	3.11e-16	1.45e-14	k__Bacteria.p__Firmicutes.c__Clostridia	7.42109	7.8845	20.4603	41.5684	10.8347	12.1996	20.7211	28.2232	24.7627	11.5069	8.13351	16.5383	16.5693	11.4354	10.8025	8.13398	17.3392	35.7844	24.1319	18.4756	23.863	21.4516	22.0855	13.4469	6.3096
k__Bacteria|p__Firmicutes|c__Clostridia|o__Clostridiales	5.18911e-16	2.38699e-13	-0.894795	62.2381	24.2093	1	1	50.8876	16.9825	LC < HC	33.935	1	0.333726	-1.58327	k__Bacteria.p__Firmicutes.c__Clostridia.o__Clostridiales	Group	Group	-1.95032	0.19189	85	85	3.11e-16	1.45e-14	k__Bacteria.p__Firmicutes.c__Clostridia.o__Clostridiales	7.42109	7.8845	20.4603	41.5684	10.8347	12.1996	20.7211	28.2232	24.7627	11.5069	8.13351	16.5383	16.5693	11.4354	10.8025	8.13398	17.3392	35.7844	24.1319	18.4756	23.863	21.4516	22.0855	13.4469	6.3096
k__Bacteria|p__Firmicutes|c__Clostridia|o__Clostridiales|f__Catabacteriaceae	0.929022	0.994995	-0.0055371	43.119	42.8837	0.0714286	0.0697674	0.000710476	0.000175349	LC <= HC	0.000442913	0.070598	0.246805	-2.01856	k__Bacteria.p__Firmicutes.c__Clostridia.o__Clostridiales.f__Catabacteriaceae	NA	NA	NA	NA	NA	NA	NA	NA	k__Bacteria.p__Firmicutes.c__Clostridia.o__Clostridiales.f__Catabacteriaceae	0	0	0	0	0	0	0	0	0	0	0	0	0	0	0	0	0	0	0	0	0	0	0.00486	0	7e-05
k__Bacteria|p__Firmicutes|c__Clostridia|o__Clostridiales|f__Catabacteriaceae|g__Catabacter	0.929022	0.994995	-0.0055371	43.119	42.8837	0.0714286	0.0697674	0.000710476	0.000175349	LC <= HC	0.000442913	0.070598	0.246805	-2.01856	k__Bacteria.p__Firmicutes.c__Clostridia.o__Clostridiales.f__Catabacteriaceae.g__Catabacter	NA	NA	NA	NA	NA	NA	NA	NA	k__Bacteria.p__Firmicutes.c__Clostridia.o__Clostridiales.f__Catabacteriaceae.g__Catabacter	0	0	0	0	0	0	0	0	0	0	0	0	0	0	0	0	0	0	0	0	0	0	0.00486	0	7e-05
k__Bacteria|p__Firmicutes|c__Clostridia|o__Clostridiales|f__Catabacteriaceae|g__Catabacter|s__Catabacter_hongkongensis	0.929022	0.994995	-0.0055371	43.119	42.8837	0.0714286	0.0697674	0.000710476	0.000175349	LC <= HC	0.000442913	0.070598	0.246805	-2.01856	k__Bacteria.p__Firmicutes.c__Clostridia.o__Clostridiales.f__Catabacteriaceae.g__Catabacter.s__Catabacter_hongkongensis	NA	NA	NA	NA	NA	NA	NA	NA	k__Bacteria.p__Firmicutes.c__Clostridia.o__Clostridiales.f__Catabacteriaceae.g__Catabacter.s__Catabacter_hongkongensis	0	0	0	0	0	0	0	0	0	0	0	0	0	0	0	0	0	0	0	0	0	0	0.00486	0	7e-05
k__Bacteria|p__Firmicutes|c__Clostridia|o__Clostridiales|f__Christensenellaceae	0.0784577	0.243855	-0.0714286	44.5357	41.5	0.0714286	0	0.000260476	0	LC <= HC	0.000130238	0.0357143	0	#NAME?	k__Bacteria.p__Firmicutes.c__Clostridia.o__Clostridiales.f__Christensenellaceae	NA	NA	NA	NA	NA	NA	NA	NA	k__Bacteria.p__Firmicutes.c__Clostridia.o__Clostridiales.f__Christensenellaceae	0	0	0	0	0	0	0	0	0	0	0	0	0	0	0	0	0	0	0	0	0	0	0	0	0
k__Bacteria|p__Firmicutes|c__Clostridia|o__Clostridiales|f__Christensenellaceae|g__Christensenella	0.0784577	0.243855	-0.0714286	44.5357	41.5	0.0714286	0	0.000260476	0	LC <= HC	0.000130238	0.0357143	0	#NAME?	k__Bacteria.p__Firmicutes.c__Clostridia.o__Clostridiales.f__Christensenellaceae.g__Christensenella	NA	NA	NA	NA	NA	NA	NA	NA	k__Bacteria.p__Firmicutes.c__Clostridia.o__Clostridiales.f__Christensenellaceae.g__Christensenella	0	0	0	0	0	0	0	0	0	0	0	0	0	0	0	0	0	0	0	0	0	0	0	0	0
k__Bacteria|p__Firmicutes|c__Clostridia|o__Clostridiales|f__Christensenellaceae|g__Christensenella|s__Christensenella_minuta	0.0784577	0.243855	-0.0714286	44.5357	41.5	0.0714286	0	0.000260476	0	LC <= HC	0.000130238	0.0357143	0	#NAME?	k__Bacteria.p__Firmicutes.c__Clostridia.o__Clostridiales.f__Christensenellaceae.g__Christensenella.s__Christensenella_minuta	NA	NA	NA	NA	NA	NA	NA	NA	k__Bacteria.p__Firmicutes.c__Clostridia.o__Clostridiales.f__Christensenellaceae.g__Christensenella.s__Christensenella_minuta	0	0	0	0	0	0	0	0	0	0	0	0	0	0	0	0	0	0	0	0	0	0	0	0	0
k__Bacteria|p__Firmicutes|c__Clostridia|o__Clostridiales|f__Clostridiaceae	0.0557021	0.181853	0.241417	37.8095	48.0698	0.833333	0.930233	0.416728	1.07678	HC <= LC	0.746752	0.881783	2.58388	1.36954	k__Bacteria.p__Firmicutes.c__Clostridia.o__Clostridiales.f__Clostridiaceae	Group	Group	1.82698	0.840791	85	76	0.0330441	0.0730449	k__Bacteria.p__Firmicutes.c__Clostridia.o__Clostridiales.f__Clostridiaceae	0.00426	0.07469	0.29835	4.2235	0.00787	0.34359	0.00317	23.3326	1.86726	0.04582	0.0744	4.15346	0.45595	0.00088	0.02993	0.034	2.2605	0.20812	0.10091	0.4159	0.12043	0.0016	0.15998	0.02948	0.34956
k__Bacteria|p__Firmicutes|c__Clostridia|o__Clostridiales|f__Clostridiaceae|g__Butyricicoccus	0.320176	0.446212	0.0465116	42	43.9767	0.0238095	0.0697674	0.000357381	0.0347026	HC <= LC	0.01753	0.0467885	97.1024	6.60144	k__Bacteria.p__Firmicutes.c__Clostridia.o__Clostridiales.f__Clostridiaceae.g__Butyricicoccus	NA	NA	NA	NA	NA	NA	NA	NA	k__Bacteria.p__Firmicutes.c__Clostridia.o__Clostridiales.f__Clostridiaceae.g__Butyricicoccus	0	0	0	0.13298	0	0	0	0	1.34698	0	0	0	0	0	0	0	0	0	0	0	0	0	0	0	0
k__Bacteria|p__Firmicutes|c__Clostridia|o__Clostridiales|f__Clostridiaceae|g__Butyricicoccus|s__Butyricicoccus_pullicaecorum	0.320176	0.446212	0.0465116	42	43.9767	0.0238095	0.0697674	0.000357381	0.0347026	HC <= LC	0.01753	0.0467885	97.1024	6.60144	k__Bacteria.p__Firmicutes.c__Clostridia.o__Clostridiales.f__Clostridiaceae.g__Butyricicoccus.s__Butyricicoccus_pullicaecorum	NA	NA	NA	NA	NA	NA	NA	NA	k__Bacteria.p__Firmicutes.c__Clostridia.o__Clostridiales.f__Clostridiaceae.g__Butyricicoccus.s__Butyricicoccus_pullicaecorum	0	0	0	0.13298	0	0	0	0	1.34698	0	0	0	0	0	0	0	0	0	0	0	0	0	0	0	0
k__Bacteria|p__Firmicutes|c__Clostridia|o__Clostridiales|f__Clostridiaceae|g__Clostridium	0.165567	0.3454	0.174419	39.25	46.6628	0.738095	0.837209	0.411946	0.862514	HC <= LC	0.63723	0.787652	2.09375	1.06609	k__Bacteria.p__Firmicutes.c__Clostridia.o__Clostridiales.f__Clostridiaceae.g__Clostridium	Group	Group	1.04582	0.837779	85	68	0.215965	0.33972	k__Bacteria.p__Firmicutes.c__Clostridia.o__Clostridiales.f__Clostridiaceae.g__Clostridium	0	0.07469	0.16893	0.01942	0	0.34081	0.00317	23.3326	0.51833	0.04582	0.07139	4.15346	0.44445	0.00088	0.02993	0	2.2605	0.20536	0.09509	0.39367	0.12043	0.0016	0.13813	0.02948	0.34765
k__Bacteria|p__Firmicutes|c__Clostridia|o__Clostridiales|f__Clostridiaceae|g__Clostridium|s__Butyribacterium_methylotrophicum	0.323004	0.446212	-0.0238095	43.5119	42.5	0.0238095	0	2.88095e-05	0	LC <= HC	1.44048e-05	0.0119048	0	#NAME?	k__Bacteria.p__Firmicutes.c__Clostridia.o__Clostridiales.f__Clostridiaceae.g__Clostridium.s__Butyribacterium_methylotrophicum	NA	NA	NA	NA	NA	NA	NA	NA	k__Bacteria.p__Firmicutes.c__Clostridia.o__Clostridiales.f__Clostridiaceae.g__Clostridium.s__Butyribacterium_methylotrophicum	0	0	0	0	0	0	0	0	0	0	0	0	0	0	0	0	0	0	0	0	0	0	0	0	0
k__Bacteria|p__Firmicutes|c__Clostridia|o__Clostridiales|f__Clostridiaceae|g__Clostridium|s__Clostridium_baratii	0.334659	0.446212	0.0232558	42.5	43.4884	0	0.0232558	0	1.30233e-05	HC <= LC	6.51163e-06	0.0116279	Inf	Inf	k__Bacteria.p__Firmicutes.c__Clostridia.o__Clostridiales.f__Clostridiaceae.g__Clostridium.s__Clostridium_baratii	NA	NA	NA	NA	NA	NA	NA	NA	k__Bacteria.p__Firmicutes.c__Clostridia.o__Clostridiales.f__Clostridiaceae.g__Clostridium.s__Clostridium_baratii	0	0	0	0	0	0	0	0	0.00056	0	0	0	0	0	0	0	0	0	0	0	0	0	0	0	0
k__Bacteria|p__Firmicutes|c__Clostridia|o__Clostridiales|f__Clostridiaceae|g__Clostridium|s__Clostridium_bolteae_CAG_59	0.138451	0.344869	0.124585	40.3214	45.6163	0.119048	0.232558	0.00152357	0.0134737	HC <= LC	0.00749865	0.175803	8.84351	3.14462	k__Bacteria.p__Firmicutes.c__Clostridia.o__Clostridiales.f__Clostridiaceae.g__Clostridium.s__Clostridium_bolteae_CAG_59	Group	Group	0.858146	0.418589	85	15	0.043514	0.0906141	k__Bacteria.p__Firmicutes.c__Clostridia.o__Clostridiales.f__Clostridiaceae.g__Clostridium.s__Clostridium_bolteae_CAG_59	0	0	0	0	0	0	0	0	0	0	0	0	0.27218	0	0.02083	0	0	0.03094	0	0	0	0	0.0032	0	0
k__Bacteria|p__Firmicutes|c__Clostridia|o__Clostridiales|f__Clostridiaceae|g__Clostridium|s__Clostridium_butyricum	0.69008	0.780902	0.021041	42.5476	43.4419	0.047619	0.0697674	0.136084	0.00944488	HC <= LC	0.0727645	0.0586932	0.0694048	-3.84882	k__Bacteria.p__Firmicutes.c__Clostridia.o__Clostridiales.f__Clostridiaceae.g__Clostridium.s__Clostridium_butyricum	NA	NA	NA	NA	NA	NA	NA	NA	k__Bacteria.p__Firmicutes.c__Clostridia.o__Clostridiales.f__Clostridiaceae.g__Clostridium.s__Clostridium_butyricum	0	0.00026	0	0	0	0	0	0	0.06204	0	0	0	0	0	0	0	0	0	0	0	0	0	0	0	0.34383
k__Bacteria|p__Firmicutes|c__Clostridia|o__Clostridiales|f__Clostridiaceae|g__Clostridium|s__Clostridium_celatum	0.572988	0.69089	-0.0232558	43.5	42.5116	0.047619	0.0232558	0.000115714	0.00641488	LC <= HC	0.0032653	0.0354374	55.4373	5.79278	k__Bacteria.p__Firmicutes.c__Clostridia.o__Clostridiales.f__Clostridiaceae.g__Clostridium.s__Clostridium_celatum	NA	NA	NA	NA	NA	NA	NA	NA	k__Bacteria.p__Firmicutes.c__Clostridia.o__Clostridiales.f__Clostridiaceae.g__Clostridium.s__Clostridium_celatum	0	0	0	0	0	0	0	0	0	0	0	0	0	0	0	0	0	0	0	0	0	0	0	0	0
k__Bacteria|p__Firmicutes|c__Clostridia|o__Clostridiales|f__Clostridiaceae|g__Clostridium|s__Clostridium_disporicum	0.576129	0.693768	0.0564784	41.7857	44.186	0.238095	0.325581	0.108712	0.040963	HC <= LC	0.0748377	0.281838	0.376802	-1.40812	k__Bacteria.p__Firmicutes.c__Clostridia.o__Clostridiales.f__Clostridiaceae.g__Clostridium.s__Clostridium_disporicum	Group	Group	0.251739	0.989028	85	24	0.799716	0.886229	k__Bacteria.p__Firmicutes.c__Clostridia.o__Clostridiales.f__Clostridiaceae.g__Clostridium.s__Clostridium_disporicum	0	0.00166	0	0.01942	0	0.00199	0.00317	0	0.07801	0	0.04548	1.37493	0.17165	0.00088	0	0	0	0	0	0.00399	0.03092	0	0	0	0
k__Bacteria|p__Firmicutes|c__Clostridia|o__Clostridiales|f__Clostridiaceae|g__Clostridium|s__Clostridium_neonatale	0.334659	0.446212	0.0232558	42.5	43.4884	0	0.0232558	0	0.0642226	HC <= LC	0.0321113	0.0116279	Inf	Inf	k__Bacteria.p__Firmicutes.c__Clostridia.o__Clostridiales.f__Clostridiaceae.g__Clostridium.s__Clostridium_neonatale	NA	NA	NA	NA	NA	NA	NA	NA	k__Bacteria.p__Firmicutes.c__Clostridia.o__Clostridiales.f__Clostridiaceae.g__Clostridium.s__Clostridium_neonatale	0	0	0	0	0	0	0	0	0	0	0	0	0	0	0	0	0	0	0	0	0	0	0	0	0
k__Bacteria|p__Firmicutes|c__Clostridia|o__Clostridiales|f__Clostridiaceae|g__Clostridium|s__Clostridium_paraputrificum	0.135001	0.344869	0.118494	40.4524	45.4884	0.0952381	0.209302	0.00480667	0.05626	HC <= LC	0.0305333	0.15227	11.7046	3.549	k__Bacteria.p__Firmicutes.c__Clostridia.o__Clostridiales.f__Clostridiaceae.g__Clostridium.s__Clostridium_paraputrificum	Group	Group	1.21333	0.731865	85	13	0.101305	0.191658	k__Bacteria.p__Firmicutes.c__Clostridia.o__Clostridiales.f__Clostridiaceae.g__Clostridium.s__Clostridium_paraputrificum	0	0	0.11891	0	0	0	0	0	0.05441	0	0.02591	2.0249	0	0	0.0091	0	0	0	0.09509	0	0.0895	0	0	0	0
k__Bacteria|p__Firmicutes|c__Clostridia|o__Clostridiales|f__Clostridiaceae|g__Clostridium|s__Clostridium_perfringens	0.306545	0.446212	0.101329	40.8214	45.1279	0.214286	0.325581	0.0488481	0.571896	HC <= LC	0.310372	0.269934	11.7076	3.54938	k__Bacteria.p__Firmicutes.c__Clostridia.o__Clostridiales.f__Clostridiaceae.g__Clostridium.s__Clostridium_perfringens	Group	Group	0.760774	0.76083	85	23	0.320252	0.454412	k__Bacteria.p__Firmicutes.c__Clostridia.o__Clostridiales.f__Clostridiaceae.g__Clostridium.s__Clostridium_perfringens	0	0	0.05002	0	0	0.00744	0	23.3326	0.31687	0.04582	0	0.75363	0.00061	0	0	0	0	0	0	0.00575	0	0	0	0	0.00382
k__Bacteria|p__Firmicutes|c__Clostridia|o__Clostridiales|f__Clostridiaceae|g__Clostridium|s__Clostridium_sp_7_2_43FAA	0.320176	0.446212	-0.0465116	44	42.0233	0.0714286	0.0232558	0.000128095	0.000149767	LC <= HC	0.000138931	0.0473422	1.16919	0.225507	k__Bacteria.p__Firmicutes.c__Clostridia.o__Clostridiales.f__Clostridiaceae.g__Clostridium.s__Clostridium_sp_7_2_43FAA	NA	NA	NA	NA	NA	NA	NA	NA	k__Bacteria.p__Firmicutes.c__Clostridia.o__Clostridiales.f__Clostridiaceae.g__Clostridium.s__Clostridium_sp_7_2_43FAA	0	0	0	0	0	0	0	0	0.00644	0	0	0	0	0	0	0	0	0	0	0	0	0	0	0	0
k__Bacteria|p__Firmicutes|c__Clostridia|o__Clostridiales|f__Clostridiaceae|g__Clostridium|s__Clostridium_sp_CAG_167	0.334659	0.446212	0.0232558	42.5	43.4884	0	0.0232558	0	3.72093e-05	HC <= LC	1.86047e-05	0.0116279	Inf	Inf	k__Bacteria.p__Firmicutes.c__Clostridia.o__Clostridiales.f__Clostridiaceae.g__Clostridium.s__Clostridium_sp_CAG_167	NA	NA	NA	NA	NA	NA	NA	NA	k__Bacteria.p__Firmicutes.c__Clostridia.o__Clostridiales.f__Clostridiaceae.g__Clostridium.s__Clostridium_sp_CAG_167	0	0	0	0	0	0	0	0	0	0	0	0	0	0	0	0	0	0	0	0	0	0.0016	0	0	0
k__Bacteria|p__Firmicutes|c__Clostridia|o__Clostridiales|f__Clostridiaceae|g__Clostridium|s__Clostridium_sp_CAG_242	1	1	0	43	43	0.0238095	0.0232558	0.00017119	0.00169233	HC <=> LC	0.000931758	0.0235327	9.88563	3.30533	k__Bacteria.p__Firmicutes.c__Clostridia.o__Clostridiales.f__Clostridiaceae.g__Clostridium.s__Clostridium_sp_CAG_242	NA	NA	NA	NA	NA	NA	NA	NA	k__Bacteria.p__Firmicutes.c__Clostridia.o__Clostridiales.f__Clostridiaceae.g__Clostridium.s__Clostridium_sp_CAG_242	0	0.07277	0	0	0	0	0	0	0	0	0	0	0	0	0	0	0	0	0	0	0	0	0	0	0
k__Bacteria|p__Firmicutes|c__Clostridia|o__Clostridiales|f__Clostridiaceae|g__Clostridium|s__Clostridium_sp_CAG_253	0.601383	0.710234	0.0215947	42.5357	43.4535	0.0238095	0.0465116	0.0381329	0.000686977	HC <= LC	0.0194099	0.0351606	0.0180153	-5.79463	k__Bacteria.p__Firmicutes.c__Clostridia.o__Clostridiales.f__Clostridiaceae.g__Clostridium.s__Clostridium_sp_CAG_253	NA	NA	NA	NA	NA	NA	NA	NA	k__Bacteria.p__Firmicutes.c__Clostridia.o__Clostridiales.f__Clostridiaceae.g__Clostridium.s__Clostridium_sp_CAG_253	0	0	0	0	0	0	0	0	0	0	0	0	0	0	0	0	0	0	0	0	0	0	0	0.02567	0
k__Bacteria|p__Firmicutes|c__Clostridia|o__Clostridiales|f__Clostridiaceae|g__Clostridium|s__Clostridium_sp_CAG_299	0.273042	0.446212	-0.0841639	44.8095	41.2326	0.190476	0.0930233	0.0462307	0.0269593	LC <= HC	0.036595	0.14175	0.583147	-0.778068	k__Bacteria.p__Firmicutes.c__Clostridia.o__Clostridiales.f__Clostridiaceae.g__Clostridium.s__Clostridium_sp_CAG_299	Group	Group	-0.0990909	0.413515	85	12	0.811218	0.892581	k__Bacteria.p__Firmicutes.c__Clostridia.o__Clostridiales.f__Clostridiaceae.g__Clostridium.s__Clostridium_sp_CAG_299	0	0	0	0	0	0.33138	0	0	0	0	0	0	0	0	0	0	0	0	0	0.38393	0	0	0	0	0
k__Bacteria|p__Firmicutes|c__Clostridia|o__Clostridiales|f__Clostridiaceae|g__Clostridium|s__Clostridium_sp_CAG_510	0.334659	0.446212	0.0232558	42.5	43.4884	0	0.0232558	0	0.0525698	HC <= LC	0.0262849	0.0116279	Inf	Inf	k__Bacteria.p__Firmicutes.c__Clostridia.o__Clostridiales.f__Clostridiaceae.g__Clostridium.s__Clostridium_sp_CAG_510	NA	NA	NA	NA	NA	NA	NA	NA	k__Bacteria.p__Firmicutes.c__Clostridia.o__Clostridiales.f__Clostridiaceae.g__Clostridium.s__Clostridium_sp_CAG_510	0	0	0	0	0	0	0	0	0	0	0	0	0	0	0	0	2.2605	0	0	0	0	0	0	0	0
k__Bacteria|p__Firmicutes|c__Clostridia|o__Clostridiales|f__Clostridiaceae|g__Clostridium|s__Clostridium_sp_CAG_58	0.0118592	0.0592961	-0.227021	47.881	38.2326	0.333333	0.0930233	0.0258671	0.0158428	LC < HC	0.020855	0.213178	0.612468	-0.707294	k__Bacteria.p__Firmicutes.c__Clostridia.o__Clostridiales.f__Clostridiaceae.g__Clostridium.s__Clostridium_sp_CAG_58	Group	Group	-1.24262	0.583498	85	19	0.0361669	0.0787051	k__Bacteria.p__Firmicutes.c__Clostridia.o__Clostridiales.f__Clostridiaceae.g__Clostridium.s__Clostridium_sp_CAG_58	0	0	0	0	0	0	0	0	0	0	0	0	0	0	0	0	0	0.17442	0	0	0	0	0.13493	0.0038	0
k__Bacteria|p__Firmicutes|c__Clostridia|o__Clostridiales|f__Clostridiaceae|g__Clostridium|s__Clostridium_sp_CAG_590	0.334659	0.446212	0.0232558	42.5	43.4884	0	0.0232558	0	0.00171326	HC <= LC	0.000856628	0.0116279	Inf	Inf	k__Bacteria.p__Firmicutes.c__Clostridia.o__Clostridiales.f__Clostridiaceae.g__Clostridium.s__Clostridium_sp_CAG_590	NA	NA	NA	NA	NA	NA	NA	NA	k__Bacteria.p__Firmicutes.c__Clostridia.o__Clostridiales.f__Clostridiaceae.g__Clostridium.s__Clostridium_sp_CAG_590	0	0	0	0	0	0	0	0	0	0	0	0	0	0	0	0	0	0	0	0	0	0	0	0	0
k__Bacteria|p__Firmicutes|c__Clostridia|o__Clostridiales|f__Clostridiaceae|g__Clostridium|s__Clostridium_sp_chh4_2	0.323004	0.446212	-0.0238095	43.5119	42.5	0.0238095	0	3.7619e-05	0	LC <= HC	1.88095e-05	0.0119048	0	#NAME?	k__Bacteria.p__Firmicutes.c__Clostridia.o__Clostridiales.f__Clostridiaceae.g__Clostridium.s__Clostridium_sp_chh4_2	NA	NA	NA	NA	NA	NA	NA	NA	k__Bacteria.p__Firmicutes.c__Clostridia.o__Clostridiales.f__Clostridiaceae.g__Clostridium.s__Clostridium_sp_chh4_2	0	0	0	0	0	0	0	0	0	0	0	0	0	0	0	0	0	0	0	0	0	0	0	0	0
k__Bacteria|p__Firmicutes|c__Clostridia|o__Clostridiales|f__Clostridiaceae|g__Clostridium|s__Clostridium_sp_D5	0.334659	0.446212	0.0232558	42.5	43.4884	0	0.0232558	0	0.000173953	HC <= LC	8.69767e-05	0.0116279	Inf	Inf	k__Bacteria.p__Firmicutes.c__Clostridia.o__Clostridiales.f__Clostridiaceae.g__Clostridium.s__Clostridium_sp_D5	NA	NA	NA	NA	NA	NA	NA	NA	k__Bacteria.p__Firmicutes.c__Clostridia.o__Clostridiales.f__Clostridiaceae.g__Clostridium.s__Clostridium_sp_D5	0	0	0	0	0	0	0	0	0	0	0	0	0	0	0	0	0	0	0	0	0	0	0	0	0
k__Bacteria|p__Firmicutes|c__Clostridia|o__Clostridiales|f__Clostridiaceae|g__Clostridium|s__Clostridium_ventriculi	0.323004	0.446212	-0.0238095	43.5119	42.5	0.0238095	0	0.00125738	0	LC <= HC	0.00062869	0.0119048	0	#NAME?	k__Bacteria.p__Firmicutes.c__Clostridia.o__Clostridiales.f__Clostridiaceae.g__Clostridium.s__Clostridium_ventriculi	NA	NA	NA	NA	NA	NA	NA	NA	k__Bacteria.p__Firmicutes.c__Clostridia.o__Clostridiales.f__Clostridiaceae.g__Clostridium.s__Clostridium_ventriculi	0	0	0	0	0	0	0	0	0	0	0	0	0	0	0	0	0	0	0	0	0	0	0	0	0
k__Bacteria|p__Firmicutes|c__Clostridia|o__Clostridiales|f__Clostridiaceae|g__Hungatella	0.0395504	0.14613	0.232004	38.0119	47.8721	0.309524	0.511628	0.00429643	0.17956	HC < LC	0.0919282	0.410576	41.7929	5.38518	k__Bacteria.p__Firmicutes.c__Clostridia.o__Clostridiales.f__Clostridiaceae.g__Hungatella	Group	Group	1.93523	0.741294	85	35	0.010722	0.028683	k__Bacteria.p__Firmicutes.c__Clostridia.o__Clostridiales.f__Clostridiaceae.g__Hungatella	0.00426	0	0.12943	4.07109	0.00787	0.00279	0	0	0.00195	0	0.00301	0	0.01151	0	0	0.034	0	0.00275	0.00582	0.02223	0	0	0.02185	0	0.00191
k__Bacteria|p__Firmicutes|c__Clostridia|o__Clostridiales|f__Clostridiaceae|g__Hungatella|s__Hungatella_hathewayi	0.0395504	0.14613	0.232004	38.0119	47.8721	0.309524	0.511628	0.00429643	0.17956	HC < LC	0.0919282	0.410576	41.7929	5.38518	k__Bacteria.p__Firmicutes.c__Clostridia.o__Clostridiales.f__Clostridiaceae.g__Hungatella.s__Hungatella_hathewayi	Group	Group	1.93523	0.741294	85	35	0.010722	0.028683	k__Bacteria.p__Firmicutes.c__Clostridia.o__Clostridiales.f__Clostridiaceae.g__Hungatella.s__Hungatella_hathewayi	0.00426	0	0.12943	4.07109	0.00787	0.00279	0	0	0.00195	0	0.00301	0	0.01151	0	0	0.034	0	0.00275	0.00582	0.02223	0	0	0.02185	0	0.00191
k__Bacteria|p__Firmicutes|c__Clostridia|o__Clostridiales|f__Clostridiaceae|g__Lactonifactor	0.154822	0.344869	-0.047619	44.0238	42	0.047619	0	0.000127381	0	LC <= HC	6.36905e-05	0.0238095	0	#NAME?	k__Bacteria.p__Firmicutes.c__Clostridia.o__Clostridiales.f__Clostridiaceae.g__Lactonifactor	NA	NA	NA	NA	NA	NA	NA	NA	k__Bacteria.p__Firmicutes.c__Clostridia.o__Clostridiales.f__Clostridiaceae.g__Lactonifactor	0	0	0	0	0	0	0	0	0	0	0	0	0	0	0	0	0	0	0	0	0	0	0	0	0
k__Bacteria|p__Firmicutes|c__Clostridia|o__Clostridiales|f__Clostridiaceae|g__Lactonifactor|s__Lactonifactor_longoviformis	0.154822	0.344869	-0.047619	44.0238	42	0.047619	0	0.000127381	0	LC <= HC	6.36905e-05	0.0238095	0	#NAME?	k__Bacteria.p__Firmicutes.c__Clostridia.o__Clostridiales.f__Clostridiaceae.g__Lactonifactor.s__Lactonifactor_longoviformis	NA	NA	NA	NA	NA	NA	NA	NA	k__Bacteria.p__Firmicutes.c__Clostridia.o__Clostridiales.f__Clostridiaceae.g__Lactonifactor.s__Lactonifactor_longoviformis	0	0	0	0	0	0	0	0	0	0	0	0	0	0	0	0	0	0	0	0	0	0	0	0	0
k__Bacteria|p__Firmicutes|c__Clostridia|o__Clostridiales|f__Clostridiales_Family_XIII_Incertae_Sedis	0.0173972	0.0747919	-0.271872	48.8452	37.2907	0.595238	0.27907	0.00565262	0.00232163	LC < HC	0.00398712	0.437154	0.410717	-1.28378	k__Bacteria.p__Firmicutes.c__Clostridia.o__Clostridiales.f__Clostridiales_Family_XIII_Incertae_Sedis	Group	Group	-1.51476	0.692876	85	37	0.0318706	0.0708236	k__Bacteria.p__Firmicutes.c__Clostridia.o__Clostridiales.f__Clostridiales_Family_XIII_Incertae_Sedis	0.00422	0	0.01439	0	0	0	0	0	0.00699	0	0	0	0.011	0	0	0	0	0	0.00128	0.0076	0.00189	0	0.00285	0	0
k__Bacteria|p__Firmicutes|c__Clostridia|o__Clostridiales|f__Clostridiales_Family_XIII_Incertae_Sedis|g__Clostridiales_Family_XIII_Incertae_Sedis_unclassified	0.00487216	0.0296847	-0.303433	49.5238	36.6279	0.52381	0.186047	0.00333167	0.00112233	LC < HC	0.002227	0.354928	0.336866	-1.56975	k__Bacteria.p__Firmicutes.c__Clostridia.o__Clostridiales.f__Clostridiales_Family_XIII_Incertae_Sedis.g__Clostridiales_Family_XIII_Incertae_Sedis_unclassified	Group	Group	-1.50195	0.609811	85	30	0.0158986	0.0385978	k__Bacteria.p__Firmicutes.c__Clostridia.o__Clostridiales.f__Clostridiales_Family_XIII_Incertae_Sedis.g__Clostridiales_Family_XIII_Incertae_Sedis_unclassified	0.00422	0	0	0	0	0	0	0	0.00129	0	0	0	0.011	0	0	0	0	0	0	0.00619	0	0	0	0	0
k__Bacteria|p__Firmicutes|c__Clostridia|o__Clostridiales|f__Clostridiales_Family_XIII_Incertae_Sedis|g__Clostridiales_Family_XIII_Incertae_Sedis_unclassified|s__Eubacterium_brachy	0.000752606	0.00629452	-0.238095	48.119	38	0.238095	0	0.00105429	0	LC < HC	0.000527143	0.119048	0	#NAME?	k__Bacteria.p__Firmicutes.c__Clostridia.o__Clostridiales.f__Clostridiales_Family_XIII_Incertae_Sedis.g__Clostridiales_Family_XIII_Incertae_Sedis_unclassified.s__Eubacterium_brachy	Group	Group	-1.21317	0.369526	85	10	0.00154571	0.00559655	k__Bacteria.p__Firmicutes.c__Clostridia.o__Clostridiales.f__Clostridiales_Family_XIII_Incertae_Sedis.g__Clostridiales_Family_XIII_Incertae_Sedis_unclassified.s__Eubacterium_brachy	0	0	0	0	0	0	0	0	0	0	0	0	0	0	0	0	0	0	0	0	0	0	0	0	0
k__Bacteria|p__Firmicutes|c__Clostridia|o__Clostridiales|f__Clostridiales_Family_XIII_Incertae_Sedis|g__Clostridiales_Family_XIII_Incertae_Sedis_unclassified|s__Eubacterium_infirmum	0.986646	1	-0.00110742	43.0238	42.9767	0.0238095	0.0232558	9.52381e-06	1.16279e-06	LC <= HC	5.3433e-06	0.0235327	0.122093	-3.03395	k__Bacteria.p__Firmicutes.c__Clostridia.o__Clostridiales.f__Clostridiales_Family_XIII_Incertae_Sedis.g__Clostridiales_Family_XIII_Incertae_Sedis_unclassified.s__Eubacterium_infirmum	NA	NA	NA	NA	NA	NA	NA	NA	k__Bacteria.p__Firmicutes.c__Clostridia.o__Clostridiales.f__Clostridiales_Family_XIII_Incertae_Sedis.g__Clostridiales_Family_XIII_Incertae_Sedis_unclassified.s__Eubacterium_infirmum	5e-05	0	0	0	0	0	0	0	0	0	0	0	0	0	0	0	0	0	0	0	0	0	0	0	0
k__Bacteria|p__Firmicutes|c__Clostridia|o__Clostridiales|f__Clostridiales_Family_XIII_Incertae_Sedis|g__Clostridiales_Family_XIII_Incertae_Sedis_unclassified|s__Eubacterium_nodatum	0.154822	0.344869	-0.047619	44.0238	42	0.047619	0	0.00016	0	LC <= HC	8e-05	0.0238095	0	#NAME?	k__Bacteria.p__Firmicutes.c__Clostridia.o__Clostridiales.f__Clostridiales_Family_XIII_Incertae_Sedis.g__Clostridiales_Family_XIII_Incertae_Sedis_unclassified.s__Eubacterium_nodatum	NA	NA	NA	NA	NA	NA	NA	NA	k__Bacteria.p__Firmicutes.c__Clostridia.o__Clostridiales.f__Clostridiales_Family_XIII_Incertae_Sedis.g__Clostridiales_Family_XIII_Incertae_Sedis_unclassified.s__Eubacterium_nodatum	0	0	0	0	0	0	0	0	0	0	0	0	0	0	0	0	0	0	0	0	0	0	0	0	0
k__Bacteria|p__Firmicutes|c__Clostridia|o__Clostridiales|f__Clostridiales_Family_XIII_Incertae_Sedis|g__Clostridiales_Family_XIII_Incertae_Sedis_unclassified|s__Eubacterium_saphenum	0.0151984	0.067132	-0.163898	46.5238	39.5581	0.190476	0.0232558	0.000273571	9.69767e-05	LC < HC	0.000185274	0.106866	0.354484	-1.49621	k__Bacteria.p__Firmicutes.c__Clostridia.o__Clostridiales.f__Clostridiales_Family_XIII_Incertae_Sedis.g__Clostridiales_Family_XIII_Incertae_Sedis_unclassified.s__Eubacterium_saphenum	Group	Group	-0.60882	0.233406	85	9	0.0124083	0.0317772	k__Bacteria.p__Firmicutes.c__Clostridia.o__Clostridiales.f__Clostridiales_Family_XIII_Incertae_Sedis.g__Clostridiales_Family_XIII_Incertae_Sedis_unclassified.s__Eubacterium_saphenum	0.00417	0	0	0	0	0	0	0	0	0	0	0	0	0	0	0	0	0	0	0	0	0	0	0	0
k__Bacteria|p__Firmicutes|c__Clostridia|o__Clostridiales|f__Clostridiales_Family_XIII_Incertae_Sedis|g__Clostridiales_Family_XIII_Incertae_Sedis_unclassified|s__Eubacterium_sulci	0.0340098	0.128761	-0.212625	47.5714	38.5349	0.404762	0.162791	0.00183524	0.00102419	LC < HC	0.00142971	0.283776	0.558067	-0.841489	k__Bacteria.p__Firmicutes.c__Clostridia.o__Clostridiales.f__Clostridiales_Family_XIII_Incertae_Sedis.g__Clostridiales_Family_XIII_Incertae_Sedis_unclassified.s__Eubacterium_sulci	Group	Group	-0.72562	0.546764	85	24	0.188355	0.304172	k__Bacteria.p__Firmicutes.c__Clostridia.o__Clostridiales.f__Clostridiales_Family_XIII_Incertae_Sedis.g__Clostridiales_Family_XIII_Incertae_Sedis_unclassified.s__Eubacterium_sulci	0	0	0	0	0	0	0	0	0.00129	0	0	0	0.011	0	0	0	0	0	0	0.00619	0	0	0	0	0
k__Bacteria|p__Firmicutes|c__Clostridia|o__Clostridiales|f__Clostridiales_Family_XIII_Incertae_Sedis|g__Mogibacterium	0.0499131	0.169447	-0.193798	47.1667	38.9302	0.380952	0.162791	0.00232048	0.0011993	LC < HC	0.00175989	0.271872	0.516835	-0.952226	k__Bacteria.p__Firmicutes.c__Clostridia.o__Clostridiales.f__Clostridiales_Family_XIII_Incertae_Sedis.g__Mogibacterium	Group	Group	-0.591421	0.408957	85	23	0.152515	0.253187	k__Bacteria.p__Firmicutes.c__Clostridia.o__Clostridiales.f__Clostridiales_Family_XIII_Incertae_Sedis.g__Mogibacterium	0	0	0.01439	0	0	0	0	0	0.00571	0	0	0	0	0	0	0	0	0	0.00128	0.00141	0.00189	0	0.00285	0	0
k__Bacteria|p__Firmicutes|c__Clostridia|o__Clostridiales|f__Clostridiales_Family_XIII_Incertae_Sedis|g__Mogibacterium|s__Mogibacterium_diversum	0.0499131	0.169447	-0.193798	47.1667	38.9302	0.380952	0.162791	0.00232048	0.00115442	LC < HC	0.00173745	0.271872	0.497492	-1.00725	k__Bacteria.p__Firmicutes.c__Clostridia.o__Clostridiales.f__Clostridiales_Family_XIII_Incertae_Sedis.g__Mogibacterium.s__Mogibacterium_diversum	Group	Group	-0.593167	0.40779	85	23	0.150175	0.253187	k__Bacteria.p__Firmicutes.c__Clostridia.o__Clostridiales.f__Clostridiales_Family_XIII_Incertae_Sedis.g__Mogibacterium.s__Mogibacterium_diversum	0	0	0.01439	0	0	0	0	0	0.00571	0	0	0	0	0	0	0	0	0	0.00128	0.00141	0.00189	0	0.00285	0	0
k__Bacteria|p__Firmicutes|c__Clostridia|o__Clostridiales|f__Clostridiales_Family_XIII_Incertae_Sedis|g__Mogibacterium|s__Mogibacterium_timidum	0.334659	0.446212	0.0232558	42.5	43.4884	0	0.0232558	0	4.51163e-05	HC <= LC	2.25581e-05	0.0116279	Inf	Inf	k__Bacteria.p__Firmicutes.c__Clostridia.o__Clostridiales.f__Clostridiales_Family_XIII_Incertae_Sedis.g__Mogibacterium.s__Mogibacterium_timidum	NA	NA	NA	NA	NA	NA	NA	NA	k__Bacteria.p__Firmicutes.c__Clostridia.o__Clostridiales.f__Clostridiales_Family_XIII_Incertae_Sedis.g__Mogibacterium.s__Mogibacterium_timidum	0	0	0	0	0	0	0	0	0	0	0	0	0	0	0	0	0	0	0	0	0	0	0	0	0
k__Bacteria|p__Firmicutes|c__Clostridia|o__Clostridiales|f__Clostridiales_unclassified	0.987413	1	0.00221484	42.9524	43.0465	0.333333	0.325581	0.0610093	0.0267249	HC <= LC	0.0438671	0.329457	0.438046	-1.19085	k__Bacteria.p__Firmicutes.c__Clostridia.o__Clostridiales.f__Clostridiales_unclassified	Group	Group	-0.0930349	0.867744	85	29	0.914879	0.955843	k__Bacteria.p__Firmicutes.c__Clostridia.o__Clostridiales.f__Clostridiales_unclassified	0	0	0	0	0.00103	0	0.0564	0	0	0.00438	0	0	0	0	0	0	0.00376	0.224	0	0.0228	0.00014	0	0.08208	0.00364	0
k__Bacteria|p__Firmicutes|c__Clostridia|o__Clostridiales|f__Clostridiales_unclassified|g__Clostridiales_unclassified	0.323004	0.446212	-0.0238095	43.5119	42.5	0.0238095	0	0.000461429	0	LC <= HC	0.000230714	0.0119048	0	#NAME?	k__Bacteria.p__Firmicutes.c__Clostridia.o__Clostridiales.f__Clostridiales_unclassified.g__Clostridiales_unclassified	NA	NA	NA	NA	NA	NA	NA	NA	k__Bacteria.p__Firmicutes.c__Clostridia.o__Clostridiales.f__Clostridiales_unclassified.g__Clostridiales_unclassified	0	0	0	0	0	0	0	0	0	0	0	0	0	0	0	0	0	0	0	0	0	0	0	0	0
k__Bacteria|p__Firmicutes|c__Clostridia|o__Clostridiales|f__Clostridiales_unclassified|g__Clostridiales_unclassified|s__Clostridiales_bacterium_1_7_47FAA	0.323004	0.446212	-0.0238095	43.5119	42.5	0.0238095	0	0.000461429	0	LC <= HC	0.000230714	0.0119048	0	#NAME?	k__Bacteria.p__Firmicutes.c__Clostridia.o__Clostridiales.f__Clostridiales_unclassified.g__Clostridiales_unclassified.s__Clostridiales_bacterium_1_7_47FAA	NA	NA	NA	NA	NA	NA	NA	NA	k__Bacteria.p__Firmicutes.c__Clostridia.o__Clostridiales.f__Clostridiales_unclassified.g__Clostridiales_unclassified.s__Clostridiales_bacterium_1_7_47FAA	0	0	0	0	0	0	0	0	0	0	0	0	0	0	0	0	0	0	0	0	0	0	0	0	0
k__Bacteria|p__Firmicutes|c__Clostridia|o__Clostridiales|f__Clostridiales_unclassified|g__Intestinimonas	0.607087	0.712832	0.0487265	41.9524	44.0233	0.214286	0.255814	0.00218167	0.00668186	HC <= LC	0.00443176	0.23505	3.06273	1.61482	k__Bacteria.p__Firmicutes.c__Clostridia.o__Clostridiales.f__Clostridiales_unclassified.g__Intestinimonas	Group	Group	0.48051	0.622232	85	20	0.442537	0.566664	k__Bacteria.p__Firmicutes.c__Clostridia.o__Clostridiales.f__Clostridiales_unclassified.g__Intestinimonas	0	0	0	0	0	0	0.00687	0	0	0.00281	0	0	0	0	0	0	0.00376	0.09179	0	0	0.00014	0	0.08208	0.00364	0
k__Bacteria|p__Firmicutes|c__Clostridia|o__Clostridiales|f__Clostridiales_unclassified|g__Intestinimonas|s__Intestinimonas_butyriciproducens	0.607087	0.712832	0.0487265	41.9524	44.0233	0.214286	0.255814	0.00218167	0.00668186	HC <= LC	0.00443176	0.23505	3.06273	1.61482	k__Bacteria.p__Firmicutes.c__Clostridia.o__Clostridiales.f__Clostridiales_unclassified.g__Intestinimonas.s__Intestinimonas_butyriciproducens	Group	Group	0.48051	0.622232	85	20	0.442537	0.566664	k__Bacteria.p__Firmicutes.c__Clostridia.o__Clostridiales.f__Clostridiales_unclassified.g__Intestinimonas.s__Intestinimonas_butyriciproducens	0	0	0	0	0	0	0.00687	0	0	0.00281	0	0	0	0	0	0	0.00376	0.09179	0	0	0.00014	0	0.08208	0.00364	0
k__Bacteria|p__Firmicutes|c__Clostridia|o__Clostridiales|f__Clostridiales_unclassified|g__Lawsonibacter	0.589288	0.702261	-0.0520487	44.119	41.907	0.285714	0.209302	0.00176095	0.0183133	LC <= HC	0.0100371	0.247508	10.3996	3.37846	k__Bacteria.p__Firmicutes.c__Clostridia.o__Clostridiales.f__Clostridiales_unclassified.g__Lawsonibacter	Group	Group	0.0405419	0.599076	85	22	0.946208	0.969286	k__Bacteria.p__Firmicutes.c__Clostridia.o__Clostridiales.f__Clostridiales_unclassified.g__Lawsonibacter	0	0	0	0	0.00103	0	0.04953	0	0	0.00157	0	0	0	0	0	0	0	0.07289	0	0.01014	0	0	0	0	0
k__Bacteria|p__Firmicutes|c__Clostridia|o__Clostridiales|f__Clostridiales_unclassified|g__Lawsonibacter|s__Lawsonibacter_asaccharolyticus	0.589288	0.702261	-0.0520487	44.119	41.907	0.285714	0.209302	0.00176095	0.0183133	LC <= HC	0.0100371	0.247508	10.3996	3.37846	k__Bacteria.p__Firmicutes.c__Clostridia.o__Clostridiales.f__Clostridiales_unclassified.g__Lawsonibacter.s__Lawsonibacter_asaccharolyticus	Group	Group	0.0405419	0.599076	85	22	0.946208	0.969286	k__Bacteria.p__Firmicutes.c__Clostridia.o__Clostridiales.f__Clostridiales_unclassified.g__Lawsonibacter.s__Lawsonibacter_asaccharolyticus	0	0	0	0	0.00103	0	0.04953	0	0	0.00157	0	0	0	0	0	0	0	0.07289	0	0.01014	0	0	0	0	0
k__Bacteria|p__Firmicutes|c__Clostridia|o__Clostridiales|f__Clostridiales_unclassified|g__Monoglobus	0.929022	0.994995	-0.0055371	43.119	42.8837	0.0714286	0.0697674	0.056606	0.0017293	LC <= HC	0.0291676	0.070598	0.0305498	-5.03269	k__Bacteria.p__Firmicutes.c__Clostridia.o__Clostridiales.f__Clostridiales_unclassified.g__Monoglobus	NA	NA	NA	NA	NA	NA	NA	NA	k__Bacteria.p__Firmicutes.c__Clostridia.o__Clostridiales.f__Clostridiales_unclassified.g__Monoglobus	0	0	0	0	0	0	0	0	0	0	0	0	0	0	0	0	0	0.05931	0	0.01265	0	0	0	0	0
k__Bacteria|p__Firmicutes|c__Clostridia|o__Clostridiales|f__Clostridiales_unclassified|g__Monoglobus|s__Monoglobus_pectinilyticus	0.929022	0.994995	-0.0055371	43.119	42.8837	0.0714286	0.0697674	0.056606	0.0017293	LC <= HC	0.0291676	0.070598	0.0305498	-5.03269	k__Bacteria.p__Firmicutes.c__Clostridia.o__Clostridiales.f__Clostridiales_unclassified.g__Monoglobus.s__Monoglobus_pectinilyticus	NA	NA	NA	NA	NA	NA	NA	NA	k__Bacteria.p__Firmicutes.c__Clostridia.o__Clostridiales.f__Clostridiales_unclassified.g__Monoglobus.s__Monoglobus_pectinilyticus	0	0	0	0	0	0	0	0	0	0	0	0	0	0	0	0	0	0.05931	0	0.01265	0	0	0	0	0
k__Bacteria|p__Firmicutes|c__Clostridia|o__Clostridiales|f__Eubacteriaceae	1.81177e-07	6.17344e-06	-0.657807	57.1429	29.186	1	0.860465	4.54784	1.70827	LC < HC	3.12805	0.930233	0.375621	-1.41265	k__Bacteria.p__Firmicutes.c__Clostridia.o__Clostridiales.f__Eubacteriaceae	Group	Group	-3.10584	0.473432	85	79	4.33e-09	8.24e-08	k__Bacteria.p__Firmicutes.c__Clostridia.o__Clostridiales.f__Eubacteriaceae	0.11269	2.47463	4.62199	0.15699	2.97353	2.45666	6.12586	0.03359	0	0.14557	0	0	4.15789	0.78657	0.10975	0.02936	0.99444	9.52584	5.64368	6.93569	5.81774	3.39966	4.15664	0.19858	0
k__Bacteria|p__Firmicutes|c__Clostridia|o__Clostridiales|f__Eubacteriaceae|g__Anaerofustis	0.0868553	0.248712	-0.0963455	45.0714	40.9767	0.119048	0.0232558	0.00187071	5.51163e-05	LC <= HC	0.000962915	0.0711517	0.0294627	-5.08497	k__Bacteria.p__Firmicutes.c__Clostridia.o__Clostridiales.f__Eubacteriaceae.g__Anaerofustis	NA	NA	NA	NA	NA	NA	NA	NA	k__Bacteria.p__Firmicutes.c__Clostridia.o__Clostridiales.f__Eubacteriaceae.g__Anaerofustis	0	0	0	0	0	0	0	0	0	0	0	0	0	0	0	0	0	0	0	0	0	0	0	0	0
k__Bacteria|p__Firmicutes|c__Clostridia|o__Clostridiales|f__Eubacteriaceae|g__Anaerofustis|s__Anaerofustis_stercorihominis	0.0868553	0.248712	-0.0963455	45.0714	40.9767	0.119048	0.0232558	0.00187071	5.51163e-05	LC <= HC	0.000962915	0.0711517	0.0294627	-5.08497	k__Bacteria.p__Firmicutes.c__Clostridia.o__Clostridiales.f__Eubacteriaceae.g__Anaerofustis.s__Anaerofustis_stercorihominis	NA	NA	NA	NA	NA	NA	NA	NA	k__Bacteria.p__Firmicutes.c__Clostridia.o__Clostridiales.f__Eubacteriaceae.g__Anaerofustis.s__Anaerofustis_stercorihominis	0	0	0	0	0	0	0	0	0	0	0	0	0	0	0	0	0	0	0	0	0	0	0	0	0
k__Bacteria|p__Firmicutes|c__Clostridia|o__Clostridiales|f__Eubacteriaceae|g__Eubacteriaceae_unclassified	1	1	0	43	43	0.0238095	0.0232558	2.7381e-05	3.55814e-05	HC <=> LC	3.14812e-05	0.0235327	1.29949	0.37795	k__Bacteria.p__Firmicutes.c__Clostridia.o__Clostridiales.f__Eubacteriaceae.g__Eubacteriaceae_unclassified	NA	NA	NA	NA	NA	NA	NA	NA	k__Bacteria.p__Firmicutes.c__Clostridia.o__Clostridiales.f__Eubacteriaceae.g__Eubacteriaceae_unclassified	0	0	0	0	0	0	0	0	0	0	0	0	0	0	0	0	0	0	0	0	0	0	0	0	0
k__Bacteria|p__Firmicutes|c__Clostridia|o__Clostridiales|f__Eubacteriaceae|g__Eubacteriaceae_unclassified|s__Eubacteriaceae_bacterium_CHKCI005	1	1	0	43	43	0.0238095	0.0232558	2.7381e-05	3.55814e-05	HC <=> LC	3.14812e-05	0.0235327	1.29949	0.37795	k__Bacteria.p__Firmicutes.c__Clostridia.o__Clostridiales.f__Eubacteriaceae.g__Eubacteriaceae_unclassified.s__Eubacteriaceae_bacterium_CHKCI005	NA	NA	NA	NA	NA	NA	NA	NA	k__Bacteria.p__Firmicutes.c__Clostridia.o__Clostridiales.f__Eubacteriaceae.g__Eubacteriaceae_unclassified.s__Eubacteriaceae_bacterium_CHKCI005	0	0	0	0	0	0	0	0	0	0	0	0	0	0	0	0	0	0	0	0	0	0	0	0	0
k__Bacteria|p__Firmicutes|c__Clostridia|o__Clostridiales|f__Eubacteriaceae|g__Eubacterium	1.89974e-07	6.24201e-06	-0.6567	57.119	29.2093	1	0.860465	4.54594	1.70817	LC < HC	3.12706	0.930233	0.375758	-1.41212	k__Bacteria.p__Firmicutes.c__Clostridia.o__Clostridiales.f__Eubacteriaceae.g__Eubacterium	Group	Group	-3.10541	0.473524	85	79	4.37e-09	8.24e-08	k__Bacteria.p__Firmicutes.c__Clostridia.o__Clostridiales.f__Eubacteriaceae.g__Eubacterium	0.11269	2.47463	4.62199	0.15699	2.97353	2.45666	6.12586	0.03359	0	0.14557	0	0	4.15789	0.78657	0.10975	0.02936	0.99444	9.52584	5.64368	6.93569	5.81774	3.39966	4.15664	0.19858	0
k__Bacteria|p__Firmicutes|c__Clostridia|o__Clostridiales|f__Eubacteriaceae|g__Eubacterium|s__Eubacterium_callanderi	0.323004	0.446212	-0.0238095	43.5119	42.5	0.0238095	0	2.40476e-05	0	LC <= HC	1.20238e-05	0.0119048	0	#NAME?	k__Bacteria.p__Firmicutes.c__Clostridia.o__Clostridiales.f__Eubacteriaceae.g__Eubacterium.s__Eubacterium_callanderi	NA	NA	NA	NA	NA	NA	NA	NA	k__Bacteria.p__Firmicutes.c__Clostridia.o__Clostridiales.f__Eubacteriaceae.g__Eubacterium.s__Eubacterium_callanderi	0	0	0	0	0	0	0	0	0	0	0	0	0	0	0	0	0	0	0	0	0	0	0	0	0
k__Bacteria|p__Firmicutes|c__Clostridia|o__Clostridiales|f__Eubacteriaceae|g__Eubacterium|s__Eubacterium_dolichum_CAG_375	0.154822	0.344869	-0.047619	44.0238	42	0.047619	0	0.000683095	0	LC <= HC	0.000341548	0.0238095	0	#NAME?	k__Bacteria.p__Firmicutes.c__Clostridia.o__Clostridiales.f__Eubacteriaceae.g__Eubacterium.s__Eubacterium_dolichum_CAG_375	NA	NA	NA	NA	NA	NA	NA	NA	k__Bacteria.p__Firmicutes.c__Clostridia.o__Clostridiales.f__Eubacteriaceae.g__Eubacterium.s__Eubacterium_dolichum_CAG_375	0	0	0	0	0	0	0	0	0	0	0	0	0	0	0	0	0	0	0	0	0	0	0	0	0
k__Bacteria|p__Firmicutes|c__Clostridia|o__Clostridiales|f__Eubacteriaceae|g__Eubacterium|s__Eubacterium_eligens	0.325031	0.446212	-0.117386	45.5238	40.5349	0.547619	0.488372	0.760182	0.502799	LC <= HC	0.631491	0.517996	0.66142	-0.596362	k__Bacteria.p__Firmicutes.c__Clostridia.o__Clostridiales.f__Eubacteriaceae.g__Eubacterium.s__Eubacterium_eligens	Group	Group	-0.944812	1.11023	85	45	0.397215	0.52962	k__Bacteria.p__Firmicutes.c__Clostridia.o__Clostridiales.f__Eubacteriaceae.g__Eubacterium.s__Eubacterium_eligens	0	0.1112	4.62199	0	0.13759	2.36272	5.94621	0	0	0	0	0	0	0.09802	0	0	0.51596	2.5039	0.00111	0.01981	1.07572	0.57527	1.26013	0.17464	0
k__Bacteria|p__Firmicutes|c__Clostridia|o__Clostridiales|f__Eubacteriaceae|g__Eubacterium|s__Eubacterium_hallii	3.63292e-14	5.57048e-12	-0.948505	63.3929	23.0814	0.97619	0.55814	1.36003	0.0208947	LC < HC	0.690464	0.767165	0.0153633	-6.02437	k__Bacteria.p__Firmicutes.c__Clostridia.o__Clostridiales.f__Eubacteriaceae.g__Eubacterium.s__Eubacterium_hallii	Group	Group	-8.8339	0.589988	85	65	2.32e-24	9.73e-22	k__Bacteria.p__Firmicutes.c__Clostridia.o__Clostridiales.f__Eubacteriaceae.g__Eubacterium.s__Eubacterium_hallii	0	0	0	0	0.00263	0.00149	0.00082	0.01788	0	0	0	0	0	0.02248	0	0	0.00275	0.0823	0.00108	0.00951	0.00054	0.02741	0.05014	0.00947	0
k__Bacteria|p__Firmicutes|c__Clostridia|o__Clostridiales|f__Eubacteriaceae|g__Eubacterium|s__Eubacterium_limosum	0.0784577	0.243855	-0.0714286	44.5357	41.5	0.0714286	0	0.00223548	0	LC <= HC	0.00111774	0.0357143	0	#NAME?	k__Bacteria.p__Firmicutes.c__Clostridia.o__Clostridiales.f__Eubacteriaceae.g__Eubacterium.s__Eubacterium_limosum	NA	NA	NA	NA	NA	NA	NA	NA	k__Bacteria.p__Firmicutes.c__Clostridia.o__Clostridiales.f__Eubacteriaceae.g__Eubacterium.s__Eubacterium_limosum	0	0	0	0	0	0	0	0	0	0	0	0	0	0	0	0	0	0	0	0	0	0	0	0	0
k__Bacteria|p__Firmicutes|c__Clostridia|o__Clostridiales|f__Eubacteriaceae|g__Eubacterium|s__Eubacterium_maltosivorans	0.323004	0.446212	-0.0238095	43.5119	42.5	0.0238095	0	0.00030119	0	LC <= HC	0.000150595	0.0119048	0	#NAME?	k__Bacteria.p__Firmicutes.c__Clostridia.o__Clostridiales.f__Eubacteriaceae.g__Eubacterium.s__Eubacterium_maltosivorans	NA	NA	NA	NA	NA	NA	NA	NA	k__Bacteria.p__Firmicutes.c__Clostridia.o__Clostridiales.f__Eubacteriaceae.g__Eubacterium.s__Eubacterium_maltosivorans	0	0	0	0	0	0	0	0	0	0	0	0	0	0	0	0	0	0	0	0	0	0	0	0	0
k__Bacteria|p__Firmicutes|c__Clostridia|o__Clostridiales|f__Eubacteriaceae|g__Eubacterium|s__Eubacterium_ramulus	1.57057e-06	3.70494e-05	-0.595792	55.8095	30.4884	0.785714	0.581395	0.234797	0.0616451	LC < HC	0.148221	0.683555	0.262546	-1.92936	k__Bacteria.p__Firmicutes.c__Clostridia.o__Clostridiales.f__Eubacteriaceae.g__Eubacterium.s__Eubacterium_ramulus	Group	Group	-3.91029	0.758345	85	58	1.92e-06	2.24e-05	k__Bacteria.p__Firmicutes.c__Clostridia.o__Clostridiales.f__Eubacteriaceae.g__Eubacterium.s__Eubacterium_ramulus	0.00106	0	0	0	0	0.01446	0.12	0.0157	0	0	0	0	0	0.02472	0.02307	0	0.0303	0.09255	0.00359	0	0.03811	0.02571	0.03022	0.00091	0
k__Bacteria|p__Firmicutes|c__Clostridia|o__Clostridiales|f__Eubacteriaceae|g__Eubacterium|s__Eubacterium_sp_CAG_180	0.503016	0.631344	0.0675526	41.5476	44.4186	0.261905	0.302326	0.310306	0.738904	HC <= LC	0.524605	0.282115	2.38121	1.2517	k__Bacteria.p__Firmicutes.c__Clostridia.o__Clostridiales.f__Eubacteriaceae.g__Eubacterium.s__Eubacterium_sp_CAG_180	Group	Group	0.711502	1.071	85	25	0.508351	0.627963	k__Bacteria.p__Firmicutes.c__Clostridia.o__Clostridiales.f__Eubacteriaceae.g__Eubacterium.s__Eubacterium_sp_CAG_180	0	2.17888	0	0	2.83331	0	0	0	0	0	0	0	0	0.61947	0	0	0	4.62381	5.0404	6.40327	4.45892	1.83848	2.81417	0	0
k__Bacteria|p__Firmicutes|c__Clostridia|o__Clostridiales|f__Eubacteriaceae|g__Eubacterium|s__Eubacterium_sp_CAG_251	0.0572953	0.185605	-0.163898	46.5238	39.5581	0.261905	0.116279	0.35954	0.0305291	LC <= HC	0.195035	0.189092	0.0849114	-3.5579	k__Bacteria.p__Firmicutes.c__Clostridia.o__Clostridiales.f__Eubacteriaceae.g__Eubacterium.s__Eubacterium_sp_CAG_251	Group	Group	-1.042	0.475853	85	17	0.0314404	0.0707198	k__Bacteria.p__Firmicutes.c__Clostridia.o__Clostridiales.f__Eubacteriaceae.g__Eubacterium.s__Eubacterium_sp_CAG_251	0	0.11082	0	0	0	0	0	0	0	0	0	0	0	0	0	0	0	0.21018	0.46472	0.32692	0	0	0	0	0
k__Bacteria|p__Firmicutes|c__Clostridia|o__Clostridiales|f__Eubacteriaceae|g__Eubacterium|s__Eubacterium_sp_CAG_274	0.000107762	0.00113955	-0.469546	53.0952	33.1395	0.714286	0.44186	0.874825	0.0638665	LC < HC	0.469346	0.578073	0.0730049	-3.77586	k__Bacteria.p__Firmicutes.c__Clostridia.o__Clostridiales.f__Eubacteriaceae.g__Eubacterium.s__Eubacterium_sp_CAG_274	Group	Group	-3.25172	0.773538	85	49	6.59e-05	0.00034157	k__Bacteria.p__Firmicutes.c__Clostridia.o__Clostridiales.f__Eubacteriaceae.g__Eubacterium.s__Eubacterium_sp_CAG_274	0.11162	0.05709	0	0	0	0.05426	0	0	0	0.03001	0	0	0.3857	0	0	0	0.04263	0.25333	0	0.15947	0	0.05954	0	0	0
k__Bacteria|p__Firmicutes|c__Clostridia|o__Clostridiales|f__Eubacteriaceae|g__Eubacterium|s__Eubacterium_sp_CAG_38	0.0235303	0.0955315	-0.275748	48.9286	37.2093	0.714286	0.465116	0.484011	0.26769	LC < HC	0.375851	0.589701	0.553067	-0.854473	k__Bacteria.p__Firmicutes.c__Clostridia.o__Clostridiales.f__Eubacteriaceae.g__Eubacterium.s__Eubacterium_sp_CAG_38	Group	Group	-2.1858	0.989741	85	50	0.030192	0.069293	k__Bacteria.p__Firmicutes.c__Clostridia.o__Clostridiales.f__Eubacteriaceae.g__Eubacterium.s__Eubacterium_sp_CAG_38	0	0.00578	0	0.15699	0	0.00085	0.05808	0	0	0.01951	0	0	3.77219	0.0129	0.08598	0.02936	0.38198	1.74951	0.12717	0	0.24258	0.86167	0	0	0
k__Bacteria|p__Firmicutes|c__Clostridia|o__Clostridiales|f__Eubacteriaceae|g__Eubacterium|s__Eubacterium_sp_OM08_24	0.334659	0.446212	0.0232558	42.5	43.4884	0	0.0232558	0	0.00321791	HC <= LC	0.00160895	0.0116279	Inf	Inf	k__Bacteria.p__Firmicutes.c__Clostridia.o__Clostridiales.f__Eubacteriaceae.g__Eubacterium.s__Eubacterium_sp_OM08_24	NA	NA	NA	NA	NA	NA	NA	NA	k__Bacteria.p__Firmicutes.c__Clostridia.o__Clostridiales.f__Eubacteriaceae.g__Eubacterium.s__Eubacterium_sp_OM08_24	0	0	0	0	0	0	0	0	0	0	0	0	0	0	0	0	0	0	0	0	0	0	0	0	0
k__Bacteria|p__Firmicutes|c__Clostridia|o__Clostridiales|f__Eubacteriaceae|g__Eubacterium|s__Eubacterium_ventriosum	1.9901e-05	0.000273268	-0.529347	54.381	31.8837	0.809524	0.55814	0.159005	0.0186265	LC < HC	0.0888159	0.683832	0.117144	-3.09364	k__Bacteria.p__Firmicutes.c__Clostridia.o__Clostridiales.f__Eubacteriaceae.g__Eubacterium.s__Eubacterium_ventriosum	Group	Group	-3.31953	0.723525	85	58	1.73e-05	0.000119113	k__Bacteria.p__Firmicutes.c__Clostridia.o__Clostridiales.f__Eubacteriaceae.g__Eubacterium.s__Eubacterium_ventriosum	0	0.01087	0	0	0	0.02288	0.00074	0	0	0.09605	0	0	0	0.00898	0.0007	0	0.02082	0.01025	0.00561	0.01671	0.00186	0.01157	0.00199	0.01357	0
k__Bacteria|p__Firmicutes|c__Clostridia|o__Clostridiales|f__Hungateiclostridiaceae	0.334659	0.446212	0.0232558	42.5	43.4884	0	0.0232558	0	0.00602233	HC <= LC	0.00301116	0.0116279	Inf	Inf	k__Bacteria.p__Firmicutes.c__Clostridia.o__Clostridiales.f__Hungateiclostridiaceae	NA	NA	NA	NA	NA	NA	NA	NA	k__Bacteria.p__Firmicutes.c__Clostridia.o__Clostridiales.f__Hungateiclostridiaceae	0	0	0	0	0	0	0	0	0	0	0	0	0	0	0	0	0	0	0	0	0	0	0	0	0
k__Bacteria|p__Firmicutes|c__Clostridia|o__Clostridiales|f__Hungateiclostridiaceae|g__Mageeibacillus	0.334659	0.446212	0.0232558	42.5	43.4884	0	0.0232558	0	0.00602233	HC <= LC	0.00301116	0.0116279	Inf	Inf	k__Bacteria.p__Firmicutes.c__Clostridia.o__Clostridiales.f__Hungateiclostridiaceae.g__Mageeibacillus	NA	NA	NA	NA	NA	NA	NA	NA	k__Bacteria.p__Firmicutes.c__Clostridia.o__Clostridiales.f__Hungateiclostridiaceae.g__Mageeibacillus	0	0	0	0	0	0	0	0	0	0	0	0	0	0	0	0	0	0	0	0	0	0	0	0	0
k__Bacteria|p__Firmicutes|c__Clostridia|o__Clostridiales|f__Hungateiclostridiaceae|g__Mageeibacillus|s__Mageeibacillus_indolicus	0.334659	0.446212	0.0232558	42.5	43.4884	0	0.0232558	0	0.00602233	HC <= LC	0.00301116	0.0116279	Inf	Inf	k__Bacteria.p__Firmicutes.c__Clostridia.o__Clostridiales.f__Hungateiclostridiaceae.g__Mageeibacillus.s__Mageeibacillus_indolicus	NA	NA	NA	NA	NA	NA	NA	NA	k__Bacteria.p__Firmicutes.c__Clostridia.o__Clostridiales.f__Hungateiclostridiaceae.g__Mageeibacillus.s__Mageeibacillus_indolicus	0	0	0	0	0	0	0	0	0	0	0	0	0	0	0	0	0	0	0	0	0	0	0	0	0
k__Bacteria|p__Firmicutes|c__Clostridia|o__Clostridiales|f__Lachnospiraceae	1.08687e-14	2.49483e-12	-0.866002	61.619	24.814	1	1	31.3602	9.34979	LC < HC	20.355	1	0.298142	-1.74593	k__Bacteria.p__Firmicutes.c__Clostridia.o__Clostridiales.f__Lachnospiraceae	Group	Group	-2.24267	0.210187	85	85	3.95e-17	2.77e-15	k__Bacteria.p__Firmicutes.c__Clostridia.o__Clostridiales.f__Lachnospiraceae	5.36307	4.10977	14.5316	31.0874	1.73168	4.41569	3.75982	4.43894	22.8226	8.60539	7.59187	12.0502	6.57889	7.52555	3.82155	2.92557	7.60911	11.7449	17.2358	8.56343	13.7912	8.09552	6.95208	11.1465	5.35084
k__Bacteria|p__Firmicutes|c__Clostridia|o__Clostridiales|f__Lachnospiraceae|g__Anaerostipes	1.57545e-13	2.0706e-11	-0.929125	62.9762	23.4884	1	0.72093	3.676	0.145865	LC < HC	1.91093	0.860465	0.0396804	-4.65543	k__Bacteria.p__Firmicutes.c__Clostridia.o__Clostridiales.f__Lachnospiraceae.g__Anaerostipes	Group	Group	-6.67476	0.556858	85	73	8.5e-20	1.79e-17	k__Bacteria.p__Firmicutes.c__Clostridia.o__Clostridiales.f__Lachnospiraceae.g__Anaerostipes	0.2288	0	0	0	0	0.12817	0.05159	0.01773	0	0.011	0	0	2.27112	0.03402	0.23988	0	0.01476	0.32673	0	0.00331	0.00441	0.03251	0.17216	0.00805	0.05536
k__Bacteria|p__Firmicutes|c__Clostridia|o__Clostridiales|f__Lachnospiraceae|g__Anaerostipes|s__Anaerostipes_caccae	0.323004	0.446212	-0.0238095	43.5119	42.5	0.0238095	0	0.00112333	0	LC <= HC	0.000561667	0.0119048	0	#NAME?	k__Bacteria.p__Firmicutes.c__Clostridia.o__Clostridiales.f__Lachnospiraceae.g__Anaerostipes.s__Anaerostipes_caccae	NA	NA	NA	NA	NA	NA	NA	NA	k__Bacteria.p__Firmicutes.c__Clostridia.o__Clostridiales.f__Lachnospiraceae.g__Anaerostipes.s__Anaerostipes_caccae	0	0	0	0	0	0	0	0	0	0	0	0	0	0	0	0	0	0	0	0	0	0	0	0	0
k__Bacteria|p__Firmicutes|c__Clostridia|o__Clostridiales|f__Lachnospiraceae|g__Anaerostipes|s__Anaerostipes_hadrus	6.49207e-13	7.46588e-11	-0.904762	62.4524	24	0.97619	0.72093	3.67488	0.145865	LC < HC	1.91037	0.84856	0.0396925	-4.65499	k__Bacteria.p__Firmicutes.c__Clostridia.o__Clostridiales.f__Lachnospiraceae.g__Anaerostipes.s__Anaerostipes_hadrus	Group	Group	-6.56236	0.593479	85	72	5.38e-18	7.53e-16	k__Bacteria.p__Firmicutes.c__Clostridia.o__Clostridiales.f__Lachnospiraceae.g__Anaerostipes.s__Anaerostipes_hadrus	0.2288	0	0	0	0	0.12817	0.05159	0.01773	0	0.011	0	0	2.27112	0.03402	0.23988	0	0.01476	0.32673	0	0.00331	0.00441	0.03251	0.17216	0.00805	0.05536
k__Bacteria|p__Firmicutes|c__Clostridia|o__Clostridiales|f__Lachnospiraceae|g__Anaerotignum	0.308654	0.446212	-0.047619	44.0238	42	0.0714286	0.0232558	0.00266786	0.00235372	LC <= HC	0.00251079	0.0473422	0.882251	-0.180738	k__Bacteria.p__Firmicutes.c__Clostridia.o__Clostridiales.f__Lachnospiraceae.g__Anaerotignum	NA	NA	NA	NA	NA	NA	NA	NA	k__Bacteria.p__Firmicutes.c__Clostridia.o__Clostridiales.f__Lachnospiraceae.g__Anaerotignum	0	0	0.10121	0	0	0	0	0	0	0	0	0	0	0	0	0	0	0	0	0	0	0	0	0	0
k__Bacteria|p__Firmicutes|c__Clostridia|o__Clostridiales|f__Lachnospiraceae|g__Anaerotignum|s__Anaerotignum_lactatifermentans	0.308654	0.446212	-0.047619	44.0238	42	0.0714286	0.0232558	0.00266786	0.00235372	LC <= HC	0.00251079	0.0473422	0.882251	-0.180738	k__Bacteria.p__Firmicutes.c__Clostridia.o__Clostridiales.f__Lachnospiraceae.g__Anaerotignum.s__Anaerotignum_lactatifermentans	NA	NA	NA	NA	NA	NA	NA	NA	k__Bacteria.p__Firmicutes.c__Clostridia.o__Clostridiales.f__Lachnospiraceae.g__Anaerotignum.s__Anaerotignum_lactatifermentans	0	0	0.10121	0	0	0	0	0	0	0	0	0	0	0	0	0	0	0	0	0	0	0	0	0	0
k__Bacteria|p__Firmicutes|c__Clostridia|o__Clostridiales|f__Lachnospiraceae|g__Blautia	3.99453e-05	0.000496617	-0.504983	53.8571	32.3953	1	1	5.26329	2.8236	LC < HC	4.04344	1	0.536471	-0.898429	k__Bacteria.p__Firmicutes.c__Clostridia.o__Clostridiales.f__Lachnospiraceae.g__Blautia	Group	Group	-2.46016	0.466049	85	85	1.21e-06	1.59e-05	k__Bacteria.p__Firmicutes.c__Clostridia.o__Clostridiales.f__Lachnospiraceae.g__Blautia	4.00539	0.54261	1.23233	4.6769	0.04368	1.53231	0.06463	0.20913	22.6618	0.01936	7.54123	12.0496	3.94482	0.48473	2.09653	0.46943	0.71531	1.08135	15.7349	3.51839	0.1369	0.11557	0.05512	0.02987	1.80066
k__Bacteria|p__Firmicutes|c__Clostridia|o__Clostridiales|f__Lachnospiraceae|g__Blautia|s__Blautia_coccoides	0.993078	1	-0.00110742	43.0238	42.9767	0.0952381	0.0930233	0.000267619	0.000740465	LC <= HC	0.000504042	0.0941307	2.76686	1.46825	k__Bacteria.p__Firmicutes.c__Clostridia.o__Clostridiales.f__Lachnospiraceae.g__Blautia.s__Blautia_coccoides	NA	NA	NA	NA	NA	NA	NA	NA	k__Bacteria.p__Firmicutes.c__Clostridia.o__Clostridiales.f__Lachnospiraceae.g__Blautia.s__Blautia_coccoides	0	0	0	0.00637	0	0	0	0	0	0	0	0	0	0	0	0	0	0	0	0	0	0	0	0	0
k__Bacteria|p__Firmicutes|c__Clostridia|o__Clostridiales|f__Lachnospiraceae|g__Blautia|s__Blautia_hansenii	0.504125	0.631873	0.0431894	42.0714	43.907	0.0714286	0.116279	0.000798333	0.00207767	HC <= LC	0.001438	0.0938538	2.60251	1.37991	k__Bacteria.p__Firmicutes.c__Clostridia.o__Clostridiales.f__Lachnospiraceae.g__Blautia.s__Blautia_hansenii	NA	NA	NA	NA	NA	NA	NA	NA	k__Bacteria.p__Firmicutes.c__Clostridia.o__Clostridiales.f__Lachnospiraceae.g__Blautia.s__Blautia_hansenii	0	0	0	0	0	0	0	0	0	0	0	0	0.0026	0	0	0	0	0	0	0	0	0	0	0	0
k__Bacteria|p__Firmicutes|c__Clostridia|o__Clostridiales|f__Lachnospiraceae|g__Blautia|s__Blautia_hydrogenotrophica	0.0798058	0.24638	-0.0985604	45.119	40.9302	0.119048	0.0232558	0.00899476	1.62791e-06	LC <= HC	0.00449819	0.0711517	0.000180984	-12.4319	k__Bacteria.p__Firmicutes.c__Clostridia.o__Clostridiales.f__Lachnospiraceae.g__Blautia.s__Blautia_hydrogenotrophica	NA	NA	NA	NA	NA	NA	NA	NA	k__Bacteria.p__Firmicutes.c__Clostridia.o__Clostridiales.f__Lachnospiraceae.g__Blautia.s__Blautia_hydrogenotrophica	0	0	0	0	0	0	0	0	0	0	0	0	0	0	0	0	0	7e-05	0	0	0	0	0	0	0
k__Bacteria|p__Firmicutes|c__Clostridia|o__Clostridiales|f__Lachnospiraceae|g__Blautia|s__Blautia_obeum	4.75616e-08	1.82319e-06	-0.683278	57.6905	28.6512	0.904762	0.604651	0.673287	0.121601	LC < HC	0.397444	0.754707	0.180608	-2.46906	k__Bacteria.p__Firmicutes.c__Clostridia.o__Clostridiales.f__Lachnospiraceae.g__Blautia.s__Blautia_obeum	Group	Group	-5.80365	0.758336	85	64	4.91e-11	1.59e-09	k__Bacteria.p__Firmicutes.c__Clostridia.o__Clostridiales.f__Lachnospiraceae.g__Blautia.s__Blautia_obeum	0.00415	0.02956	0	0	0.00278	0.00572	0.00267	0	0	0.00199	0	0	0	0.091	0	0	0.07988	0.06825	0.01432	0.05254	0.00403	0.02418	0.04154	0.0227	0
k__Bacteria|p__Firmicutes|c__Clostridia|o__Clostridiales|f__Lachnospiraceae|g__Blautia|s__Blautia_producta	0.133391	0.344869	-0.0963455	45.0714	40.9767	0.142857	0.0465116	0.00245429	0.000275116	LC <= HC	0.0013647	0.0946844	0.112096	-3.15719	k__Bacteria.p__Firmicutes.c__Clostridia.o__Clostridiales.f__Lachnospiraceae.g__Blautia.s__Blautia_producta	NA	NA	NA	NA	NA	NA	NA	NA	k__Bacteria.p__Firmicutes.c__Clostridia.o__Clostridiales.f__Lachnospiraceae.g__Blautia.s__Blautia_producta	0	0	0	0	0	0	0	0	0	0	0	0	0	0	0	0	0	0	0	0	0	0	0	0	0
k__Bacteria|p__Firmicutes|c__Clostridia|o__Clostridiales|f__Lachnospiraceae|g__Blautia|s__Blautia_sp_CAG_257	0.0156274	0.067817	-0.227021	47.881	38.2326	0.357143	0.116279	0.0280514	0.022013	LC < HC	0.0250322	0.236711	0.784738	-0.349717	k__Bacteria.p__Firmicutes.c__Clostridia.o__Clostridiales.f__Lachnospiraceae.g__Blautia.s__Blautia_sp_CAG_257	Group	Group	-0.942023	0.533941	85	20	0.081538	0.157092	k__Bacteria.p__Firmicutes.c__Clostridia.o__Clostridiales.f__Lachnospiraceae.g__Blautia.s__Blautia_sp_CAG_257	0	0	0.13313	0.00168	0	0	0	0	0	0	0	0	0.64696	0	0	0	0	0	0	0	0	0	0	0	0
k__Bacteria|p__Firmicutes|c__Clostridia|o__Clostridiales|f__Lachnospiraceae|g__Blautia|s__Blautia_wexlerae	2.81919e-12	2.35787e-10	-0.880399	61.9286	24.5116	1	0.813953	1.31899	0.044083	LC < HC	0.681538	0.906977	0.0334217	-4.90307	k__Bacteria.p__Firmicutes.c__Clostridia.o__Clostridiales.f__Lachnospiraceae.g__Blautia.s__Blautia_wexlerae	Group	Group	-6.35784	0.588737	85	77	6.4e-17	3.84e-15	k__Bacteria.p__Firmicutes.c__Clostridia.o__Clostridiales.f__Lachnospiraceae.g__Blautia.s__Blautia_wexlerae	0.07928	0.00142	0.12315	0.36832	0.00267	0.01891	0.00506	0	0	0.00831	0.00679	0	0.00202	0.0043	0.12917	0	0.00565	0.12704	0	0.00543	0.00199	0.00816	0.01358	0.00178	0.36497
k__Bacteria|p__Firmicutes|c__Clostridia|o__Clostridiales|f__Lachnospiraceae|g__Blautia|s__Ruminococcus_gnavus	0.835446	0.912839	0.0265781	42.4286	43.5581	0.761905	0.790698	1.63845	2.48005	HC <= LC	2.05925	0.776301	1.51365	0.598032	k__Bacteria.p__Firmicutes.c__Clostridia.o__Clostridiales.f__Lachnospiraceae.g__Blautia.s__Ruminococcus_gnavus	Group	Group	0.0205865	1.11715	85	66	0.985342	0.992431	k__Bacteria.p__Firmicutes.c__Clostridia.o__Clostridiales.f__Lachnospiraceae.g__Blautia.s__Ruminococcus_gnavus	3.92196	0.39686	0.97605	4.2979	0.00554	0.79577	0	0	22.6581	0	7.53444	12.0496	3.29324	0	1.81228	0.46943	0.00204	0.02652	15.7153	3.4517	0.00128	0	0	0	1.43569
k__Bacteria|p__Firmicutes|c__Clostridia|o__Clostridiales|f__Lachnospiraceae|g__Blautia|s__Ruminococcus_torques	0.0101406	0.0524119	-0.317276	49.8214	36.3372	0.642857	0.651163	1.59198	0.15276	LC < HC	0.872372	0.64701	0.0959554	-3.38149	k__Bacteria.p__Firmicutes.c__Clostridia.o__Clostridiales.f__Lachnospiraceae.g__Blautia.s__Ruminococcus_torques	Group	Group	-2.79826	0.929076	85	55	0.00350421	0.0112349	k__Bacteria.p__Firmicutes.c__Clostridia.o__Clostridiales.f__Lachnospiraceae.g__Blautia.s__Ruminococcus_torques	0	0.11477	0	0.00263	0.03269	0.71191	0.05691	0.20913	0.00367	0.00905	0	0	0	0.38942	0.15508	0	0.62774	0.85948	0.0053	0.00873	0.1296	0.08323	0	0.0054	0
k__Bacteria|p__Firmicutes|c__Clostridia|o__Clostridiales|f__Lachnospiraceae|g__Butyrivibrio	1	1	0	43	43	0.0238095	0.0232558	0.000849286	0.00271349	HC <=> LC	0.00178139	0.0235327	3.19502	1.67583	k__Bacteria.p__Firmicutes.c__Clostridia.o__Clostridiales.f__Lachnospiraceae.g__Butyrivibrio	NA	NA	NA	NA	NA	NA	NA	NA	k__Bacteria.p__Firmicutes.c__Clostridia.o__Clostridiales.f__Lachnospiraceae.g__Butyrivibrio	0	0	0	0	0	0	0	0	0	0	0	0	0	0	0	0	0	0	0	0	0	0	0	0.11668	0
k__Bacteria|p__Firmicutes|c__Clostridia|o__Clostridiales|f__Lachnospiraceae|g__Butyrivibrio|s__Butyrivibrio_crossotus	0.323004	0.446212	-0.0238095	43.5119	42.5	0.0238095	0	0.000849286	0	LC <= HC	0.000424643	0.0119048	0	#NAME?	k__Bacteria.p__Firmicutes.c__Clostridia.o__Clostridiales.f__Lachnospiraceae.g__Butyrivibrio.s__Butyrivibrio_crossotus	NA	NA	NA	NA	NA	NA	NA	NA	k__Bacteria.p__Firmicutes.c__Clostridia.o__Clostridiales.f__Lachnospiraceae.g__Butyrivibrio.s__Butyrivibrio_crossotus	0	0	0	0	0	0	0	0	0	0	0	0	0	0	0	0	0	0	0	0	0	0	0	0	0
k__Bacteria|p__Firmicutes|c__Clostridia|o__Clostridiales|f__Lachnospiraceae|g__Butyrivibrio|s__Butyrivibrio_sp_CAG_318	0.334659	0.446212	0.0232558	42.5	43.4884	0	0.0232558	0	0.00271349	HC <= LC	0.00135674	0.0116279	Inf	Inf	k__Bacteria.p__Firmicutes.c__Clostridia.o__Clostridiales.f__Lachnospiraceae.g__Butyrivibrio.s__Butyrivibrio_sp_CAG_318	NA	NA	NA	NA	NA	NA	NA	NA	k__Bacteria.p__Firmicutes.c__Clostridia.o__Clostridiales.f__Lachnospiraceae.g__Butyrivibrio.s__Butyrivibrio_sp_CAG_318	0	0	0	0	0	0	0	0	0	0	0	0	0	0	0	0	0	0	0	0	0	0	0	0.11668	0
k__Bacteria|p__Firmicutes|c__Clostridia|o__Clostridiales|f__Lachnospiraceae|g__Coprococcus	4.86684e-06	9.13774e-05	-0.573643	55.3333	30.9535	0.857143	0.72093	1.12955	0.175208	LC < HC	0.652377	0.789037	0.155114	-2.6886	k__Bacteria.p__Firmicutes.c__Clostridia.o__Clostridiales.f__Lachnospiraceae.g__Coprococcus	Group	Group	-3.30629	0.771164	85	67	4.86e-05	0.000265102	k__Bacteria.p__Firmicutes.c__Clostridia.o__Clostridiales.f__Lachnospiraceae.g__Coprococcus	0.01293	0.04618	0	0	0.03316	0.06003	0.07303	0.04212	0	0.02537	0.0048	0	0	0.38957	0.11987	0	0.28035	1.07708	0.21942	0.13731	0.05537	0.53636	1.10939	0.38784	0
k__Bacteria|p__Firmicutes|c__Clostridia|o__Clostridiales|f__Lachnospiraceae|g__Coprococcus|s__Coprococcus_catus	9.96752e-06	0.00017276	-0.548173	54.7857	31.4884	0.785714	0.581395	0.271954	0.045673	LC < HC	0.158813	0.683555	0.167944	-2.57395	k__Bacteria.p__Firmicutes.c__Clostridia.o__Clostridiales.f__Lachnospiraceae.g__Coprococcus.s__Coprococcus_catus	Group	Group	-4.59423	0.985554	85	58	1.18e-05	9.21e-05	k__Bacteria.p__Firmicutes.c__Clostridia.o__Clostridiales.f__Lachnospiraceae.g__Coprococcus.s__Coprococcus_catus	0	0	0	0	0.00524	0.00713	0.07168	0.01056	0	0	0	0	0	0.27798	0.01409	0	0.03704	0.04921	0.00655	0	0.01723	0.05312	0	0.01076	0
k__Bacteria|p__Firmicutes|c__Clostridia|o__Clostridiales|f__Lachnospiraceae|g__Coprococcus|s__Coprococcus_comes	0.00020814	0.0020814	-0.458472	52.8571	33.3721	0.690476	0.627907	0.491678	0.0672909	LC < HC	0.279484	0.659192	0.13686	-2.86923	k__Bacteria.p__Firmicutes.c__Clostridia.o__Clostridiales.f__Lachnospiraceae.g__Coprococcus.s__Coprococcus_comes	Group	Group	-2.93355	0.70362	85	56	7.47e-05	0.000382513	k__Bacteria.p__Firmicutes.c__Clostridia.o__Clostridiales.f__Lachnospiraceae.g__Coprococcus.s__Coprococcus_comes	0.01293	0.0383	0	0	0.02792	0.0529	0	0.03156	0	0.02537	0.0048	0	0	0.06447	0.10577	0	0.03607	0.25824	0.21287	0.06997	0.03814	0.20622	0.37931	0.02107	0
k__Bacteria|p__Firmicutes|c__Clostridia|o__Clostridiales|f__Lachnospiraceae|g__Coprococcus|s__Coprococcus_eutactus	0.852918	0.930824	0.0188261	42.5952	43.3953	0.238095	0.302326	0.365915	0.062243	HC <= LC	0.214079	0.27021	0.170103	-2.55552	k__Bacteria.p__Firmicutes.c__Clostridia.o__Clostridiales.f__Lachnospiraceae.g__Coprococcus.s__Coprococcus_eutactus	Group	Group	-0.471441	0.990804	85	24	0.635481	0.753961	k__Bacteria.p__Firmicutes.c__Clostridia.o__Clostridiales.f__Lachnospiraceae.g__Coprococcus.s__Coprococcus_eutactus	0	0.00788	0	0	0	0	0.00134	0	0	0	0	0	0	0.04712	0	0	0.20725	0.76963	0	0.06734	0	0.27702	0.73007	0.35601	0
k__Bacteria|p__Firmicutes|c__Clostridia|o__Clostridiales|f__Lachnospiraceae|g__Dorea	5.08877e-12	3.90139e-10	-0.869324	61.6905	24.7442	0.952381	0.790698	1.96124	0.211263	LC < HC	1.08625	0.871539	0.107719	-3.21465	k__Bacteria.p__Firmicutes.c__Clostridia.o__Clostridiales.f__Lachnospiraceae.g__Dorea	Group	Group	-4.7231	0.546696	85	74	3.46e-13	1.45e-11	k__Bacteria.p__Firmicutes.c__Clostridia.o__Clostridiales.f__Lachnospiraceae.g__Dorea	0.0542	0.06402	0	0	0.13221	0.088	0.0784	0.16916	0	0.00491	0.03921	0	0	0.31812	0.69578	0	0.24739	0.18371	0.15467	0.04956	0.1259	0.19576	0.07941	0.05692	0
k__Bacteria|p__Firmicutes|c__Clostridia|o__Clostridiales|f__Lachnospiraceae|g__Dorea|s__Dorea_formicigenerans	1.21042e-07	4.28303e-06	-0.662237	57.2381	29.093	0.833333	0.674419	0.469867	0.067493	LC < HC	0.26868	0.753876	0.143643	-2.79944	k__Bacteria.p__Firmicutes.c__Clostridia.o__Clostridiales.f__Lachnospiraceae.g__Dorea.s__Dorea_formicigenerans	Group	Group	-4.16771	0.8357	85	64	3.31e-06	3.39e-05	k__Bacteria.p__Firmicutes.c__Clostridia.o__Clostridiales.f__Lachnospiraceae.g__Dorea.s__Dorea_formicigenerans	0.00064	0.01803	0	0	0.02849	0.04244	0.04493	0.08958	0	0.00383	0.0351	0	0	0.10191	0.46099	0	0.09854	0.07345	0.03861	0.03007	0.04161	0.09577	0.05408	0.02593	0
k__Bacteria|p__Firmicutes|c__Clostridia|o__Clostridiales|f__Lachnospiraceae|g__Dorea|s__Dorea_longicatena	8.27602e-09	3.80697e-07	-0.723145	58.5476	27.814	0.857143	0.72093	1.49006	0.139295	LC < HC	0.814677	0.789037	0.0934827	-3.41916	k__Bacteria.p__Firmicutes.c__Clostridia.o__Clostridiales.f__Lachnospiraceae.g__Dorea.s__Dorea_longicatena	Group	Group	-4.90454	0.839057	85	67	1.04e-07	1.75e-06	k__Bacteria.p__Firmicutes.c__Clostridia.o__Clostridiales.f__Lachnospiraceae.g__Dorea.s__Dorea_longicatena	0.05356	0.04599	0	0	0.10372	0.04556	0.03347	0.07957	0	0.00109	0.00411	0	0	0.21621	0.23479	0	0.14885	0.11026	0.11606	0.01949	0.08429	0.09999	0.02533	0.03099	0
k__Bacteria|p__Firmicutes|c__Clostridia|o__Clostridiales|f__Lachnospiraceae|g__Dorea|s__Dorea_sp_CAG_317	0.320176	0.446212	-0.0465116	44	42.0233	0.0714286	0.0232558	0.00131095	0.00444651	LC <= HC	0.00287873	0.0473422	3.39182	1.76206	k__Bacteria.p__Firmicutes.c__Clostridia.o__Clostridiales.f__Lachnospiraceae.g__Dorea.s__Dorea_sp_CAG_317	NA	NA	NA	NA	NA	NA	NA	NA	k__Bacteria.p__Firmicutes.c__Clostridia.o__Clostridiales.f__Lachnospiraceae.g__Dorea.s__Dorea_sp_CAG_317	0	0	0	0	0	0	0	0	0	0	0	0	0	0	0	0	0	0	0	0	0	0	0	0	0
k__Bacteria|p__Firmicutes|c__Clostridia|o__Clostridiales|f__Lachnospiraceae|g__Dorea|s__Dorea_sp_D27	0.334659	0.446212	0.0232558	42.5	43.4884	0	0.0232558	0	2.93023e-05	HC <= LC	1.46512e-05	0.0116279	Inf	Inf	k__Bacteria.p__Firmicutes.c__Clostridia.o__Clostridiales.f__Lachnospiraceae.g__Dorea.s__Dorea_sp_D27	NA	NA	NA	NA	NA	NA	NA	NA	k__Bacteria.p__Firmicutes.c__Clostridia.o__Clostridiales.f__Lachnospiraceae.g__Dorea.s__Dorea_sp_D27	0	0	0	0	0	0	0	0	0	0	0	0	0	0	0	0	0	0	0	0	0	0	0	0	0
k__Bacteria|p__Firmicutes|c__Clostridia|o__Clostridiales|f__Lachnospiraceae|g__Eisenbergiella	0.121155	0.324965	-0.148394	46.1905	39.8837	0.333333	0.162791	0.0174764	0.0819716	LC <= HC	0.049724	0.248062	4.69041	2.22971	k__Bacteria.p__Firmicutes.c__Clostridia.o__Clostridiales.f__Lachnospiraceae.g__Eisenbergiella	Group	Group	-0.54534	0.688709	85	21	0.430896	0.55951	k__Bacteria.p__Firmicutes.c__Clostridia.o__Clostridiales.f__Lachnospiraceae.g__Eisenbergiella	0	0.00064	0	0.37687	0	0	0	0	0	0	0	0	0	0	0	0	0.10729	0	0	0	0	0	0	0	0.00859
k__Bacteria|p__Firmicutes|c__Clostridia|o__Clostridiales|f__Lachnospiraceae|g__Eisenbergiella|s__Eisenbergiella_massiliensis	0.0854879	0.247195	-0.144518	46.1071	39.9651	0.261905	0.0930233	0.00423881	0.0325135	LC <= HC	0.0183761	0.177464	7.67043	2.93931	k__Bacteria.p__Firmicutes.c__Clostridia.o__Clostridiales.f__Lachnospiraceae.g__Eisenbergiella.s__Eisenbergiella_massiliensis	Group	Group	-0.240685	0.60086	85	15	0.689831	0.802573	k__Bacteria.p__Firmicutes.c__Clostridia.o__Clostridiales.f__Lachnospiraceae.g__Eisenbergiella.s__Eisenbergiella_massiliensis	0	0	0	0.37687	0	0	0	0	0	0	0	0	0	0	0	0	0.10729	0	0	0	0	0	0	0	0
k__Bacteria|p__Firmicutes|c__Clostridia|o__Clostridiales|f__Lachnospiraceae|g__Eisenbergiella|s__Eisenbergiella_tayi	0.319911	0.446212	-0.0736434	44.5833	41.4535	0.166667	0.0930233	0.0132376	0.0494579	LC <= HC	0.0313478	0.129845	3.73616	1.90156	k__Bacteria.p__Firmicutes.c__Clostridia.o__Clostridiales.f__Lachnospiraceae.g__Eisenbergiella.s__Eisenbergiella_tayi	Group	Group	-0.325502	0.478962	85	11	0.498708	0.617869	k__Bacteria.p__Firmicutes.c__Clostridia.o__Clostridiales.f__Lachnospiraceae.g__Eisenbergiella.s__Eisenbergiella_tayi	0	0.00064	0	0	0	0	0	0	0	0	0	0	0	0	0	0	0	0	0	0	0	0	0	0	0.00859
k__Bacteria|p__Firmicutes|c__Clostridia|o__Clostridiales|f__Lachnospiraceae|g__Fusicatenibacter	1.35589e-14	2.49483e-12	-0.968992	63.8333	22.6512	1	0.697674	7.25966	0.275466	LC < HC	3.76756	0.848837	0.0379448	-4.71995	k__Bacteria.p__Firmicutes.c__Clostridia.o__Clostridiales.f__Lachnospiraceae.g__Fusicatenibacter	Group	Group	-7.72686	0.695162	85	72	1e-17	8.41e-16	k__Bacteria.p__Firmicutes.c__Clostridia.o__Clostridiales.f__Lachnospiraceae.g__Fusicatenibacter	0.02022	0.05423	0.2633	0	0	0.15314	0.37222	0	0	0.01318	0	0	0	0.18373	0.40414	0.0195	0.43602	1.77397	0	0.00846	0.22024	0.43306	1.64662	0.02192	0
k__Bacteria|p__Firmicutes|c__Clostridia|o__Clostridiales|f__Lachnospiraceae|g__Fusicatenibacter|s__Fusicatenibacter_saccharivorans	1.35589e-14	2.49483e-12	-0.968992	63.8333	22.6512	1	0.697674	7.25966	0.275466	LC < HC	3.76756	0.848837	0.0379448	-4.71995	k__Bacteria.p__Firmicutes.c__Clostridia.o__Clostridiales.f__Lachnospiraceae.g__Fusicatenibacter.s__Fusicatenibacter_saccharivorans	Group	Group	-7.72686	0.695162	85	72	1e-17	8.41e-16	k__Bacteria.p__Firmicutes.c__Clostridia.o__Clostridiales.f__Lachnospiraceae.g__Fusicatenibacter.s__Fusicatenibacter_saccharivorans	0.02022	0.05423	0.2633	0	0	0.15314	0.37222	0	0	0.01318	0	0	0	0.18373	0.40414	0.0195	0.43602	1.77397	0	0.00846	0.22024	0.43306	1.64662	0.02192	0
k__Bacteria|p__Firmicutes|c__Clostridia|o__Clostridiales|f__Lachnospiraceae|g__Lachnoanaerobaculum	0.195931	0.390165	0.0669989	41.5595	44.407	0.0238095	0.0930233	0.000110476	0.000182093	HC <= LC	0.000146285	0.0584164	1.64826	0.72094	k__Bacteria.p__Firmicutes.c__Clostridia.o__Clostridiales.f__Lachnospiraceae.g__Lachnoanaerobaculum	NA	NA	NA	NA	NA	NA	NA	NA	k__Bacteria.p__Firmicutes.c__Clostridia.o__Clostridiales.f__Lachnospiraceae.g__Lachnoanaerobaculum	0.0002	0	0.00261	0	0	0	0	0	0	0	0	0	0.00405	0	0	0	0	0	0	0	0	0	0	0	0
k__Bacteria|p__Firmicutes|c__Clostridia|o__Clostridiales|f__Lachnospiraceae|g__Lachnoanaerobaculum|s__Lachnoanaerobaculum_saburreum	0.195931	0.390165	0.0669989	41.5595	44.407	0.0238095	0.0930233	0.000110476	0.000182093	HC <= LC	0.000146285	0.0584164	1.64826	0.72094	k__Bacteria.p__Firmicutes.c__Clostridia.o__Clostridiales.f__Lachnospiraceae.g__Lachnoanaerobaculum.s__Lachnoanaerobaculum_saburreum	NA	NA	NA	NA	NA	NA	NA	NA	k__Bacteria.p__Firmicutes.c__Clostridia.o__Clostridiales.f__Lachnospiraceae.g__Lachnoanaerobaculum.s__Lachnoanaerobaculum_saburreum	0.0002	0	0.00261	0	0	0	0	0	0	0	0	0	0.00405	0	0	0	0	0	0	0	0	0	0	0	0
k__Bacteria|p__Firmicutes|c__Clostridia|o__Clostridiales|f__Lachnospiraceae|g__Lachnoclostridium	0.408538	0.524937	0.104097	40.7619	45.186	0.809524	0.744186	0.0641438	0.546985	HC <= LC	0.305565	0.776855	8.52748	3.09212	k__Bacteria.p__Firmicutes.c__Clostridia.o__Clostridiales.f__Lachnospiraceae.g__Lachnoclostridium	Group	Group	1.04733	0.867379	85	66	0.230864	0.352991	k__Bacteria.p__Firmicutes.c__Clostridia.o__Clostridiales.f__Lachnospiraceae.g__Lachnoclostridium	0.06027	0.00691	0.02427	8.97533	0.43744	0.40559	0.0212	0	0.0031	0.00054	0	0	0.12951	0	0.06431	1.11644	0	0.14426	0.00197	0.40245	0.00264	0	0.08363	0.00515	3.48622
k__Bacteria|p__Firmicutes|c__Clostridia|o__Clostridiales|f__Lachnospiraceae|g__Lachnoclostridium|s__Clostridium_aldenense	0.48307	0.611313	0.0636766	41.631	44.3372	0.190476	0.232558	0.000789286	0.00380605	HC <= LC	0.00229767	0.211517	4.82214	2.26967	k__Bacteria.p__Firmicutes.c__Clostridia.o__Clostridiales.f__Lachnospiraceae.g__Lachnoclostridium.s__Clostridium_aldenense	Group	Group	0.565354	0.430603	85	18	0.194549	0.310687	k__Bacteria.p__Firmicutes.c__Clostridia.o__Clostridiales.f__Lachnospiraceae.g__Lachnoclostridium.s__Clostridium_aldenense	0.00169	0	0.02282	0.00381	0	0.00063	0	0	0	0	0	0	0.00321	0	0	0	0	0.01359	0	0	0	0	0.00057	0	0
k__Bacteria|p__Firmicutes|c__Clostridia|o__Clostridiales|f__Lachnospiraceae|g__Lachnoclostridium|s__Clostridium_asparagiforme	0.638634	0.740913	-0.0398671	43.8571	42.1628	0.190476	0.162791	0.00327976	0.00166233	LC <= HC	0.00247104	0.176633	0.506843	-0.980388	k__Bacteria.p__Firmicutes.c__Clostridia.o__Clostridiales.f__Lachnospiraceae.g__Lachnoclostridium.s__Clostridium_asparagiforme	Group	Group	-0.399995	0.478291	85	15	0.405443	0.53549	k__Bacteria.p__Firmicutes.c__Clostridia.o__Clostridiales.f__Lachnospiraceae.g__Lachnoclostridium.s__Clostridium_asparagiforme	0	0.00515	0	0	0	0	0	0	0	0	0	0	0	0	0	0	0	0	0	0.00035	0	0	0.02464	0	0
k__Bacteria|p__Firmicutes|c__Clostridia|o__Clostridiales|f__Lachnospiraceae|g__Lachnoclostridium|s__Clostridium_bolteae	0.949133	1	0.00830565	42.8214	43.1744	0.642857	0.534884	0.0175062	0.212307	HC <= LC	0.114906	0.58887	12.1275	3.60021	k__Bacteria.p__Firmicutes.c__Clostridia.o__Clostridiales.f__Lachnospiraceae.g__Lachnoclostridium.s__Clostridium_bolteae	Group	Group	0.38696	0.828391	85	50	0.641636	0.759118	k__Bacteria.p__Firmicutes.c__Clostridia.o__Clostridiales.f__Lachnospiraceae.g__Lachnoclostridium.s__Clostridium_bolteae	0.02717	0.00176	0	6.50051	0.06137	0.06677	0.01064	0	0.00185	0	0	0	0.11627	0	0.05055	1.01542	0	0.01839	0	0.38402	0	0	0.0214	0	0
k__Bacteria|p__Firmicutes|c__Clostridia|o__Clostridiales|f__Lachnospiraceae|g__Lachnoclostridium|s__Clostridium_citroniae	0.720963	0.810863	-0.0420819	43.9048	42.1163	0.52381	0.418605	0.00523524	0.0134212	LC <= HC	0.0093282	0.471207	2.56362	1.35818	k__Bacteria.p__Firmicutes.c__Clostridia.o__Clostridiales.f__Lachnospiraceae.g__Lachnoclostridium.s__Clostridium_citroniae	Group	Group	-0.102228	0.762539	85	40	0.893693	0.938378	k__Bacteria.p__Firmicutes.c__Clostridia.o__Clostridiales.f__Lachnospiraceae.g__Lachnoclostridium.s__Clostridium_citroniae	0.00852	0	0	0	0.01391	0	0.01056	0	0	0.00054	0	0	0	0	0.00597	0.07138	0	0.06972	0.00197	0.01808	0.00264	0	0.0058	0.00515	0
k__Bacteria|p__Firmicutes|c__Clostridia|o__Clostridiales|f__Lachnospiraceae|g__Lachnoclostridium|s__Clostridium_clostridioforme	0.535589	0.661203	-0.0642303	44.381	41.6512	0.357143	0.255814	0.0187871	0.152284	LC <= HC	0.0855357	0.306478	8.10577	3.01895	k__Bacteria.p__Firmicutes.c__Clostridia.o__Clostridiales.f__Lachnospiraceae.g__Lachnoclostridium.s__Clostridium_clostridioforme	Group	Group	0.128792	0.755372	85	26	0.865044	0.919794	k__Bacteria.p__Firmicutes.c__Clostridia.o__Clostridiales.f__Lachnospiraceae.g__Lachnoclostridium.s__Clostridium_clostridioforme	0.01208	0	0	0.00079	0.26568	0.02596	0	0	0	0	0	0	0	0	0	0	0	0	0	0	0	0	0	0	3.48521
k__Bacteria|p__Firmicutes|c__Clostridia|o__Clostridiales|f__Lachnospiraceae|g__Lachnoclostridium|s__Clostridium_hylemonae	0.154822	0.344869	-0.047619	44.0238	42	0.047619	0	0.000327857	0	LC <= HC	0.000163929	0.0238095	0	#NAME?	k__Bacteria.p__Firmicutes.c__Clostridia.o__Clostridiales.f__Lachnospiraceae.g__Lachnoclostridium.s__Clostridium_hylemonae	NA	NA	NA	NA	NA	NA	NA	NA	k__Bacteria.p__Firmicutes.c__Clostridia.o__Clostridiales.f__Lachnospiraceae.g__Lachnoclostridium.s__Clostridium_hylemonae	0	0	0	0	0	0	0	0	0	0	0	0	0	0	0	0	0	0	0	0	0	0	0	0	0
k__Bacteria|p__Firmicutes|c__Clostridia|o__Clostridiales|f__Lachnospiraceae|g__Lachnoclostridium|s__Clostridium_lavalense	0.979236	1	-0.00221484	43.0476	42.9535	0.0952381	0.0930233	0.000981429	0.00111256	LC <= HC	0.00104699	0.0941307	1.13361	0.180926	k__Bacteria.p__Firmicutes.c__Clostridia.o__Clostridiales.f__Lachnospiraceae.g__Lachnoclostridium.s__Clostridium_lavalense	NA	NA	NA	NA	NA	NA	NA	NA	k__Bacteria.p__Firmicutes.c__Clostridia.o__Clostridiales.f__Lachnospiraceae.g__Lachnoclostridium.s__Clostridium_lavalense	0	0	0	0	0.01149	0	0	0	0	0	0	0	0	0	0	0	0	0.02129	0	0	0	0	0	0	0
k__Bacteria|p__Firmicutes|c__Clostridia|o__Clostridiales|f__Lachnospiraceae|g__Lachnoclostridium|s__Clostridium_saccharolyticum	NaN	NaN	0	43	43	0	0	0	0	HC <=> LC	0	0	NaN	NaN	k__Bacteria.p__Firmicutes.c__Clostridia.o__Clostridiales.f__Lachnospiraceae.g__Lachnoclostridium.s__Clostridium_saccharolyticum	NA	NA	NA	NA	NA	NA	NA	NA	k__Bacteria.p__Firmicutes.c__Clostridia.o__Clostridiales.f__Lachnospiraceae.g__Lachnoclostridium.s__Clostridium_saccharolyticum	0	0	0	0	0	0	0	0	0	0	0	0	0	0	0	0	0	0	0	0	0	0	0	0	0
k__Bacteria|p__Firmicutes|c__Clostridia|o__Clostridiales|f__Lachnospiraceae|g__Lachnoclostridium|s__Clostridium_scindens	0.164444	0.344869	-0.0985604	45.119	40.9302	0.166667	0.0697674	0.00322	0.000496279	LC <= HC	0.00185814	0.118217	0.154124	-2.69784	k__Bacteria.p__Firmicutes.c__Clostridia.o__Clostridiales.f__Lachnospiraceae.g__Lachnoclostridium.s__Clostridium_scindens	Group	Group	-0.453808	0.308032	85	10	0.144904	0.247398	k__Bacteria.p__Firmicutes.c__Clostridia.o__Clostridiales.f__Lachnospiraceae.g__Lachnoclostridium.s__Clostridium_scindens	0	0	0	0.00758	0	0	0	0	0	0	0	0	0	0	0	0	0	0	0	0	0	0	0	0	0
k__Bacteria|p__Firmicutes|c__Clostridia|o__Clostridiales|f__Lachnospiraceae|g__Lachnoclostridium|s__Clostridium_symbiosum	0.107813	0.30057	0.182724	39.0714	46.8372	0.357143	0.488372	0.0140162	0.161897	HC <= LC	0.0879565	0.422757	11.5507	3.52991	k__Bacteria.p__Firmicutes.c__Clostridia.o__Clostridiales.f__Lachnospiraceae.g__Lachnoclostridium.s__Clostridium_symbiosum	Group	Group	1.44159	0.730589	85	36	0.0518013	0.104599	k__Bacteria.p__Firmicutes.c__Clostridia.o__Clostridiales.f__Lachnospiraceae.g__Lachnoclostridium.s__Clostridium_symbiosum	0.01082	0	0.00145	2.46263	0.085	0.31224	0	0	0.00125	0	0	0	0.01003	0	0.00779	0.02964	0	0.02128	0	0	0	0	0.03122	0	0.001
k__Bacteria|p__Firmicutes|c__Clostridia|o__Clostridiales|f__Lachnospiraceae|g__Lachnoclostridium|s__Lachnoclostridium_sp_An118	NaN	NaN	0	43	43	0	0	0	0	HC <=> LC	0	0	NaN	NaN	k__Bacteria.p__Firmicutes.c__Clostridia.o__Clostridiales.f__Lachnospiraceae.g__Lachnoclostridium.s__Lachnoclostridium_sp_An118	NA	NA	NA	NA	NA	NA	NA	NA	k__Bacteria.p__Firmicutes.c__Clostridia.o__Clostridiales.f__Lachnospiraceae.g__Lachnoclostridium.s__Lachnoclostridium_sp_An118	0	0	0	0	0	0	0	0	0	0	0	0	0	0	0	0	0	0	0	0	0	0	0	0	0
k__Bacteria|p__Firmicutes|c__Clostridia|o__Clostridiales|f__Lachnospiraceae|g__Lachnospira	0.0122309	0.0595717	-0.303987	49.5357	36.6163	0.690476	0.465116	1.10351	0.433717	LC < HC	0.768614	0.577796	0.393033	-1.34728	k__Bacteria.p__Firmicutes.c__Clostridia.o__Clostridiales.f__Lachnospiraceae.g__Lachnospira	Group	Group	-2.98926	1.09075	85	49	0.00771911	0.0224503	k__Bacteria.p__Firmicutes.c__Clostridia.o__Clostridiales.f__Lachnospiraceae.g__Lachnospira	0.25296	1.09749	3.18259	0	0	0.1156	2.39565	0	0	0.44463	0	0	0	1.52653	0	0	0.73886	0.08782	0	0.00697	1.09763	0.07795	0	0	0
k__Bacteria|p__Firmicutes|c__Clostridia|o__Clostridiales|f__Lachnospiraceae|g__Lachnospira|s__Lachnospira_pectinoschiza	0.0122309	0.0595717	-0.303987	49.5357	36.6163	0.690476	0.465116	1.10351	0.433717	LC < HC	0.768614	0.577796	0.393033	-1.34728	k__Bacteria.p__Firmicutes.c__Clostridia.o__Clostridiales.f__Lachnospiraceae.g__Lachnospira.s__Lachnospira_pectinoschiza	Group	Group	-2.98926	1.09075	85	49	0.00771911	0.0224503	k__Bacteria.p__Firmicutes.c__Clostridia.o__Clostridiales.f__Lachnospiraceae.g__Lachnospira.s__Lachnospira_pectinoschiza	0.25296	1.09749	3.18259	0	0	0.1156	2.39565	0	0	0.44463	0	0	0	1.52653	0	0	0.73886	0.08782	0	0.00697	1.09763	0.07795	0	0	0
k__Bacteria|p__Firmicutes|c__Clostridia|o__Clostridiales|f__Lachnospiraceae|g__Lachnospiraceae_unclassified	0.00313449	0.0215181	-0.370986	50.9762	35.2093	0.809524	0.767442	4.85888	1.99445	LC < HC	3.42667	0.788483	0.410475	-1.28463	k__Bacteria.p__Firmicutes.c__Clostridia.o__Clostridiales.f__Lachnospiraceae.g__Lachnospiraceae_unclassified	Group	Group	-4.47413	1.33987	85	67	0.00145926	0.00532945	k__Bacteria.p__Firmicutes.c__Clostridia.o__Clostridiales.f__Lachnospiraceae.g__Lachnospiraceae_unclassified	0.07128	1.9252	0.00447	0	0	0.42346	0.0021	0.28788	0	6.78304	0	0.0001	0.00972	2.34951	0.01484	0	1.589	5.17499	0.28291	3.47149	2.40144	0.09546	0.23414	9.75401	0
k__Bacteria|p__Firmicutes|c__Clostridia|o__Clostridiales|f__Lachnospiraceae|g__Lachnospiraceae_unclassified|s__Eubacterium_rectale	0.00315755	0.0215181	-0.368771	50.9286	35.2558	0.785714	0.674419	4.84841	1.99346	LC < HC	3.42093	0.730066	0.411158	-1.28224	k__Bacteria.p__Firmicutes.c__Clostridia.o__Clostridiales.f__Lachnospiraceae.g__Lachnospiraceae_unclassified.s__Eubacterium_rectale	Group	Group	-5.24074	1.36979	85	62	0.000377779	0.00172464	k__Bacteria.p__Firmicutes.c__Clostridia.o__Clostridiales.f__Lachnospiraceae.g__Lachnospiraceae_unclassified.s__Eubacterium_rectale	0.07128	1.9252	0	0	0	0.42346	0	0.28788	0	6.78304	0	0.0001	0	2.34951	0.01484	0	1.589	5.17499	0.28291	3.47149	2.40144	0.09546	0.2329	9.75401	0
k__Bacteria|p__Firmicutes|c__Clostridia|o__Clostridiales|f__Lachnospiraceae|g__Lachnospiraceae_unclassified|s__Lachnospiraceae_bacterium_2_1_46FAA	0.986646	1	-0.00110742	43.0238	42.9767	0.0238095	0.0232558	0.00931381	1.93023e-05	LC <= HC	0.00466656	0.0235327	0.00207244	-8.91445	k__Bacteria.p__Firmicutes.c__Clostridia.o__Clostridiales.f__Lachnospiraceae.g__Lachnospiraceae_unclassified.s__Lachnospiraceae_bacterium_2_1_46FAA	NA	NA	NA	NA	NA	NA	NA	NA	k__Bacteria.p__Firmicutes.c__Clostridia.o__Clostridiales.f__Lachnospiraceae.g__Lachnospiraceae_unclassified.s__Lachnospiraceae_bacterium_2_1_46FAA	0	0	0	0	0	0	0	0	0	0	0	0	0	0	0	0	0	0	0	0	0	0	0	0	0
k__Bacteria|p__Firmicutes|c__Clostridia|o__Clostridiales|f__Lachnospiraceae|g__Lachnospiraceae_unclassified|s__Lachnospiraceae_bacterium_oral_taxon_096	0.77333	0.855124	0.0199336	42.5714	43.4186	0.0952381	0.116279	0.00116214	0.000970698	HC <= LC	0.00106642	0.105759	0.835265	-0.259693	k__Bacteria.p__Firmicutes.c__Clostridia.o__Clostridiales.f__Lachnospiraceae.g__Lachnospiraceae_unclassified.s__Lachnospiraceae_bacterium_oral_taxon_096	Group	Group	0.0420229	0.253936	85	9	0.868964	0.920189	k__Bacteria.p__Firmicutes.c__Clostridia.o__Clostridiales.f__Lachnospiraceae.g__Lachnospiraceae_unclassified.s__Lachnospiraceae_bacterium_oral_taxon_096	0	0	0.00447	0	0	0	0.0021	0	0	0	0	0	0.00972	0	0	0	0	0	0	0	0	0	0.00124	0	0
k__Bacteria|p__Firmicutes|c__Clostridia|o__Clostridiales|f__Lachnospiraceae|g__Murimonas	NaN	NaN	0	43	43	0	0	0	0	HC <=> LC	0	0	NaN	NaN	k__Bacteria.p__Firmicutes.c__Clostridia.o__Clostridiales.f__Lachnospiraceae.g__Murimonas	NA	NA	NA	NA	NA	NA	NA	NA	k__Bacteria.p__Firmicutes.c__Clostridia.o__Clostridiales.f__Lachnospiraceae.g__Murimonas	0	0	0	0	0	0	0	0	0	0	0	0	0	0	0	0	0	0	0	0	0	0	0	0	0
k__Bacteria|p__Firmicutes|c__Clostridia|o__Clostridiales|f__Lachnospiraceae|g__Murimonas|s__Murimonas_intestini	NaN	NaN	0	43	43	0	0	0	0	HC <=> LC	0	0	NaN	NaN	k__Bacteria.p__Firmicutes.c__Clostridia.o__Clostridiales.f__Lachnospiraceae.g__Murimonas.s__Murimonas_intestini	NA	NA	NA	NA	NA	NA	NA	NA	k__Bacteria.p__Firmicutes.c__Clostridia.o__Clostridiales.f__Lachnospiraceae.g__Murimonas.s__Murimonas_intestini	0	0	0	0	0	0	0	0	0	0	0	0	0	0	0	0	0	0	0	0	0	0	0	0	0
k__Bacteria|p__Firmicutes|c__Clostridia|o__Clostridiales|f__Lachnospiraceae|g__Oribacterium	0.0069311	0.0386461	0.232558	38	47.8837	0.0714286	0.302326	0.000335238	0.00244233	HC < LC	0.00138878	0.186877	7.28535	2.865	k__Bacteria.p__Firmicutes.c__Clostridia.o__Clostridiales.f__Lachnospiraceae.g__Oribacterium	Group	Group	1.46378	0.56443	85	16	0.011254	0.0295417	k__Bacteria.p__Firmicutes.c__Clostridia.o__Clostridiales.f__Lachnospiraceae.g__Oribacterium	0	0	0.00812	0	0	0	0	0.00688	0.00104	0	0.00017	0	0.00043	0	0	0	0	0	0	0.01189	0	0	7e-05	0.00521	0
k__Bacteria|p__Firmicutes|c__Clostridia|o__Clostridiales|f__Lachnospiraceae|g__Oribacterium|s__Oribacterium_parvum	0.0684599	0.220221	0.139535	40	45.9302	0.0714286	0.209302	0.000103333	0.000983953	HC <= LC	0.000543643	0.140365	9.52213	3.25128	k__Bacteria.p__Firmicutes.c__Clostridia.o__Clostridiales.f__Lachnospiraceae.g__Oribacterium.s__Oribacterium_parvum	Group	Group	0.595691	0.428605	85	12	0.168484	0.275344	k__Bacteria.p__Firmicutes.c__Clostridia.o__Clostridiales.f__Lachnospiraceae.g__Oribacterium.s__Oribacterium_parvum	0	0	0.00199	0	0	0	0	0	0.00046	0	0.00017	0	0	0	0	0	0	0	0	0.00691	0	0	7e-05	0.00236	0
k__Bacteria|p__Firmicutes|c__Clostridia|o__Clostridiales|f__Lachnospiraceae|g__Oribacterium|s__Oribacterium_sinus	0.0150277	0.0667899	0.186047	39	46.907	0.047619	0.232558	0.000231667	0.00144488	HC < LC	0.000838275	0.140089	6.23691	2.64083	k__Bacteria.p__Firmicutes.c__Clostridia.o__Clostridiales.f__Lachnospiraceae.g__Oribacterium.s__Oribacterium_sinus	Group	Group	0.832677	0.332327	85	12	0.0142029	0.0348842	k__Bacteria.p__Firmicutes.c__Clostridia.o__Clostridiales.f__Lachnospiraceae.g__Oribacterium.s__Oribacterium_sinus	0	0	0.00555	0	0	0	0	0.00688	0.00058	0	0	0	0.00043	0	0	0	0	0	0	0.00498	0	0	0	0.00285	0
k__Bacteria|p__Firmicutes|c__Clostridia|o__Clostridiales|f__Lachnospiraceae|g__Oribacterium|s__Oribacterium_sp_oral_taxon_078	0.334659	0.446212	0.0232558	42.5	43.4884	0	0.0232558	0	1.32558e-05	HC <= LC	6.62791e-06	0.0116279	Inf	Inf	k__Bacteria.p__Firmicutes.c__Clostridia.o__Clostridiales.f__Lachnospiraceae.g__Oribacterium.s__Oribacterium_sp_oral_taxon_078	NA	NA	NA	NA	NA	NA	NA	NA	k__Bacteria.p__Firmicutes.c__Clostridia.o__Clostridiales.f__Lachnospiraceae.g__Oribacterium.s__Oribacterium_sp_oral_taxon_078	0	0	0.00057	0	0	0	0	0	0	0	0	0	0	0	0	0	0	0	0	0	0	0	0	0	0
k__Bacteria|p__Firmicutes|c__Clostridia|o__Clostridiales|f__Lachnospiraceae|g__Robinsoniella	0.334659	0.446212	0.0232558	42.5	43.4884	0	0.0232558	0	0.000238372	HC <= LC	0.000119186	0.0116279	Inf	Inf	k__Bacteria.p__Firmicutes.c__Clostridia.o__Clostridiales.f__Lachnospiraceae.g__Robinsoniella	NA	NA	NA	NA	NA	NA	NA	NA	k__Bacteria.p__Firmicutes.c__Clostridia.o__Clostridiales.f__Lachnospiraceae.g__Robinsoniella	0	0	0	0	0	0	0	0	0	0	0	0	0	0	0	0	0	0	0	0	0	0	0	0	0
k__Bacteria|p__Firmicutes|c__Clostridia|o__Clostridiales|f__Lachnospiraceae|g__Robinsoniella|s__Robinsoniella_sp_RHS	0.334659	0.446212	0.0232558	42.5	43.4884	0	0.0232558	0	0.000238372	HC <= LC	0.000119186	0.0116279	Inf	Inf	k__Bacteria.p__Firmicutes.c__Clostridia.o__Clostridiales.f__Lachnospiraceae.g__Robinsoniella.s__Robinsoniella_sp_RHS	NA	NA	NA	NA	NA	NA	NA	NA	k__Bacteria.p__Firmicutes.c__Clostridia.o__Clostridiales.f__Lachnospiraceae.g__Robinsoniella.s__Robinsoniella_sp_RHS	0	0	0	0	0	0	0	0	0	0	0	0	0	0	0	0	0	0	0	0	0	0	0	0	0
k__Bacteria|p__Firmicutes|c__Clostridia|o__Clostridiales|f__Lachnospiraceae|g__Roseburia	2.19961e-05	0.000297594	-0.534884	54.5	31.7674	0.97619	0.813953	5.94925	2.63718	LC < HC	4.29321	0.895072	0.44328	-1.17371	k__Bacteria.p__Firmicutes.c__Clostridia.o__Clostridiales.f__Lachnospiraceae.g__Roseburia	Group	Group	-3.46179	0.791136	85	76	3.5e-05	0.000196264	k__Bacteria.p__Firmicutes.c__Clostridia.o__Clostridiales.f__Lachnospiraceae.g__Roseburia	0.63299	0.37251	9.69817	17.0583	1.08519	1.50938	0.70099	3.70605	0	1.30337	0.00646	0	0	2.23935	0.12843	1.32021	3.48014	1.89495	0.84196	0.94802	9.74669	6.60885	3.56511	0.76089	0
k__Bacteria|p__Firmicutes|c__Clostridia|o__Clostridiales|f__Lachnospiraceae|g__Roseburia|s__Roseburia_faecis	0.00242053	0.0168704	-0.376523	51.0952	35.093	0.761905	0.604651	2.94207	0.941986	LC < HC	1.94203	0.683278	0.320178	-1.64305	k__Bacteria.p__Firmicutes.c__Clostridia.o__Clostridiales.f__Lachnospiraceae.g__Roseburia.s__Roseburia_faecis	Group	Group	-3.16783	1.21596	85	58	0.0110391	0.0291598	k__Bacteria.p__Firmicutes.c__Clostridia.o__Clostridiales.f__Lachnospiraceae.g__Roseburia.s__Roseburia_faecis	0.21796	0.21934	0.95688	17.0583	0	1.32822	0	0.29638	0	0.20276	0	0	0	1.51135	0	0.61594	0.44211	0	0.41436	0.00048	3.52823	3.38096	0	0.05415	0
k__Bacteria|p__Firmicutes|c__Clostridia|o__Clostridiales|f__Lachnospiraceae|g__Roseburia|s__Roseburia_hominis	0.0680206	0.219575	-0.22536	47.8452	38.2674	0.738095	0.55814	0.306824	0.60746	LC <= HC	0.457142	0.648117	1.97983	0.985377	k__Bacteria.p__Firmicutes.c__Clostridia.o__Clostridiales.f__Lachnospiraceae.g__Roseburia.s__Roseburia_hominis	Group	Group	-2.0839	1.1556	85	56	0.0749752	0.146205	k__Bacteria.p__Firmicutes.c__Clostridia.o__Clostridiales.f__Lachnospiraceae.g__Roseburia.s__Roseburia_hominis	0.20904	0.00376	0	0	1.08519	0.04402	0.15873	2.89141	0	0	0	0	0	0	0.10938	0	0.2224	0.74012	0.30882	0	0.00041	0.08839	1.86356	0.41673	0
k__Bacteria|p__Firmicutes|c__Clostridia|o__Clostridiales|f__Lachnospiraceae|g__Roseburia|s__Roseburia_intestinalis	0.007898	0.0420009	-0.327796	50.0476	36.1163	0.761905	0.534884	1.35081	0.397812	LC < HC	0.874312	0.648394	0.294499	-1.76367	k__Bacteria.p__Firmicutes.c__Clostridia.o__Clostridiales.f__Lachnospiraceae.g__Roseburia.s__Roseburia_intestinalis	Group	Group	-3.17671	1.00936	85	55	0.00229225	0.00802289	k__Bacteria.p__Firmicutes.c__Clostridia.o__Clostridiales.f__Lachnospiraceae.g__Roseburia.s__Roseburia_intestinalis	0.04657	0.09209	0	0	0	0.07314	0.26646	0.01979	0	0.12909	0	0	0	0.01978	0	0.18498	0.00812	0.44794	0	0.01847	3.49455	1.0195	0	0.0156	0
k__Bacteria|p__Firmicutes|c__Clostridia|o__Clostridiales|f__Lachnospiraceae|g__Roseburia|s__Roseburia_inulinivorans	0.037211	0.1386	-0.262458	48.6429	37.4884	0.904762	0.767442	1.06913	0.67007	LC < HC	0.8696	0.836102	0.626743	-0.674054	k__Bacteria.p__Firmicutes.c__Clostridia.o__Clostridiales.f__Lachnospiraceae.g__Roseburia.s__Roseburia_inulinivorans	Group	Group	-1.79923	0.877931	85	71	0.0435811	0.0906141	k__Bacteria.p__Firmicutes.c__Clostridia.o__Clostridiales.f__Lachnospiraceae.g__Roseburia.s__Roseburia_inulinivorans	0.15942	0.05731	8.74129	0	0	0.064	0.27579	0.49848	0	0.97152	0.00646	0	0	0.70456	0.01875	0.51929	2.77084	0.70689	0.11877	0.92907	2.72028	2.08433	1.26862	0.27441	0
k__Bacteria|p__Firmicutes|c__Clostridia|o__Clostridiales|f__Lachnospiraceae|g__Roseburia|s__Roseburia_sp_CAG_182	0.601383	0.710234	0.0215947	42.5357	43.4535	0.0238095	0.0465116	0.100484	0.0101381	HC <= LC	0.0553111	0.0351606	0.100893	-3.3091	k__Bacteria.p__Firmicutes.c__Clostridia.o__Clostridiales.f__Lachnospiraceae.g__Roseburia.s__Roseburia_sp_CAG_182	NA	NA	NA	NA	NA	NA	NA	NA	k__Bacteria.p__Firmicutes.c__Clostridia.o__Clostridiales.f__Lachnospiraceae.g__Roseburia.s__Roseburia_sp_CAG_182	0	0	0	0	0	0	0	0	0	0	0	0	0	0.00301	0	0	0	0	0	0	0	0	0.43293	0	0
k__Bacteria|p__Firmicutes|c__Clostridia|o__Clostridiales|f__Lachnospiraceae|g__Roseburia|s__Roseburia_sp_CAG_303	0.0210958	0.0890282	-0.119048	45.5595	40.5	0.119048	0	0.0456357	0	LC < HC	0.0228179	0.0595238	0	#NAME?	k__Bacteria.p__Firmicutes.c__Clostridia.o__Clostridiales.f__Lachnospiraceae.g__Roseburia.s__Roseburia_sp_CAG_303	NA	NA	NA	NA	NA	NA	NA	NA	k__Bacteria.p__Firmicutes.c__Clostridia.o__Clostridiales.f__Lachnospiraceae.g__Roseburia.s__Roseburia_sp_CAG_303	0	0	0	0	0	0	0	0	0	0	0	0	0	0	0	0	0	0	0	0	0	0	0	0	0
k__Bacteria|p__Firmicutes|c__Clostridia|o__Clostridiales|f__Lachnospiraceae|g__Roseburia|s__Roseburia_sp_CAG_309	0.334659	0.446212	0.0232558	42.5	43.4884	0	0.0232558	0	0.000203256	HC <= LC	0.000101628	0.0116279	Inf	Inf	k__Bacteria.p__Firmicutes.c__Clostridia.o__Clostridiales.f__Lachnospiraceae.g__Roseburia.s__Roseburia_sp_CAG_309	NA	NA	NA	NA	NA	NA	NA	NA	k__Bacteria.p__Firmicutes.c__Clostridia.o__Clostridiales.f__Lachnospiraceae.g__Roseburia.s__Roseburia_sp_CAG_309	0	0	0	0	0	0	0	0	0	0	0	0	0	0	0	0	0.00874	0	0	0	0	0	0	0	0
k__Bacteria|p__Firmicutes|c__Clostridia|o__Clostridiales|f__Lachnospiraceae|g__Roseburia|s__Roseburia_sp_CAG_471	0.163534	0.344869	-0.137874	45.9643	40.1047	0.309524	0.232558	0.134291	0.00951256	LC <= HC	0.0719018	0.271041	0.0708354	-3.81938	k__Bacteria.p__Firmicutes.c__Clostridia.o__Clostridiales.f__Lachnospiraceae.g__Roseburia.s__Roseburia_sp_CAG_471	Group	Group	-2.05609	0.978532	85	24	0.0386563	0.0820973	k__Bacteria.p__Firmicutes.c__Clostridia.o__Clostridiales.f__Lachnospiraceae.g__Roseburia.s__Roseburia_sp_CAG_471	0	0	0	0	0	0	0	0	0	0	0	0	0	0.00066	0.0003	0	0.02793	0	0	0	0.00322	0.03566	0	0	0
k__Bacteria|p__Firmicutes|c__Clostridia|o__Clostridiales|f__Lachnospiraceae|g__Sellimonas	0.124645	0.332387	-0.0985604	45.119	40.9302	0.142857	0.0465116	0.0666676	0.0024586	LC <= HC	0.0345631	0.0946844	0.0368785	-4.76107	k__Bacteria.p__Firmicutes.c__Clostridia.o__Clostridiales.f__Lachnospiraceae.g__Sellimonas	NA	NA	NA	NA	NA	NA	NA	NA	k__Bacteria.p__Firmicutes.c__Clostridia.o__Clostridiales.f__Lachnospiraceae.g__Sellimonas	0	0	0	0	0	0	0	0	0	0	0	0	0	0	0	0	0	0	0	0	0	0	0	0	0
k__Bacteria|p__Firmicutes|c__Clostridia|o__Clostridiales|f__Lachnospiraceae|g__Sellimonas|s__Sellimonas_intestinalis	0.124645	0.332387	-0.0985604	45.119	40.9302	0.142857	0.0465116	0.0666676	0.0024586	LC <= HC	0.0345631	0.0946844	0.0368785	-4.76107	k__Bacteria.p__Firmicutes.c__Clostridia.o__Clostridiales.f__Lachnospiraceae.g__Sellimonas.s__Sellimonas_intestinalis	NA	NA	NA	NA	NA	NA	NA	NA	k__Bacteria.p__Firmicutes.c__Clostridia.o__Clostridiales.f__Lachnospiraceae.g__Sellimonas.s__Sellimonas_intestinalis	0	0	0	0	0	0	0	0	0	0	0	0	0	0	0	0	0	0	0	0	0	0	0	0	0
k__Bacteria|p__Firmicutes|c__Clostridia|o__Clostridiales|f__Lachnospiraceae|g__Shuttleworthia	0.334659	0.446212	0.0232558	42.5	43.4884	0	0.0232558	0	5.5814e-06	HC <= LC	2.7907e-06	0.0116279	Inf	Inf	k__Bacteria.p__Firmicutes.c__Clostridia.o__Clostridiales.f__Lachnospiraceae.g__Shuttleworthia	NA	NA	NA	NA	NA	NA	NA	NA	k__Bacteria.p__Firmicutes.c__Clostridia.o__Clostridiales.f__Lachnospiraceae.g__Shuttleworthia	0	0	0	0	0	0	0	0	0.00024	0	0	0	0	0	0	0	0	0	0	0	0	0	0	0	0
k__Bacteria|p__Firmicutes|c__Clostridia|o__Clostridiales|f__Lachnospiraceae|g__Shuttleworthia|s__Shuttleworthia_satelles	0.334659	0.446212	0.0232558	42.5	43.4884	0	0.0232558	0	5.5814e-06	HC <= LC	2.7907e-06	0.0116279	Inf	Inf	k__Bacteria.p__Firmicutes.c__Clostridia.o__Clostridiales.f__Lachnospiraceae.g__Shuttleworthia.s__Shuttleworthia_satelles	NA	NA	NA	NA	NA	NA	NA	NA	k__Bacteria.p__Firmicutes.c__Clostridia.o__Clostridiales.f__Lachnospiraceae.g__Shuttleworthia.s__Shuttleworthia_satelles	0	0	0	0	0	0	0	0	0.00024	0	0	0	0	0	0	0	0	0	0	0	0	0	0	0	0
k__Bacteria|p__Firmicutes|c__Clostridia|o__Clostridiales|f__Lachnospiraceae|g__Stomatobaculum	0.195931	0.390165	0.0669989	41.5595	44.407	0.0238095	0.0930233	0.00031	0.000322791	HC <= LC	0.000316395	0.0584164	1.04126	0.0583308	k__Bacteria.p__Firmicutes.c__Clostridia.o__Clostridiales.f__Lachnospiraceae.g__Stomatobaculum	NA	NA	NA	NA	NA	NA	NA	NA	k__Bacteria.p__Firmicutes.c__Clostridia.o__Clostridiales.f__Lachnospiraceae.g__Stomatobaculum	0	0	0	0	0	0	0	0	0	0	0	0.00045	0.00252	0	0	0	0	0	0	0	0	0	0.00643	0	0
k__Bacteria|p__Firmicutes|c__Clostridia|o__Clostridiales|f__Lachnospiraceae|g__Stomatobaculum|s__Stomatobaculum_longum	0.195931	0.390165	0.0669989	41.5595	44.407	0.0238095	0.0930233	0.00031	0.000322791	HC <= LC	0.000316395	0.0584164	1.04126	0.0583308	k__Bacteria.p__Firmicutes.c__Clostridia.o__Clostridiales.f__Lachnospiraceae.g__Stomatobaculum.s__Stomatobaculum_longum	NA	NA	NA	NA	NA	NA	NA	NA	k__Bacteria.p__Firmicutes.c__Clostridia.o__Clostridiales.f__Lachnospiraceae.g__Stomatobaculum.s__Stomatobaculum_longum	0	0	0	0	0	0	0	0	0	0	0	0.00045	0.00252	0	0	0	0	0	0	0	0	0	0.00643	0	0
k__Bacteria|p__Firmicutes|c__Clostridia|o__Clostridiales|f__Lachnospiraceae|g__Tyzzerella	0.910582	0.982105	0.0110742	42.7619	43.2326	0.238095	0.232558	0.00624262	0.0133619	HC <= LC	0.00980224	0.235327	2.14043	1.0979	k__Bacteria.p__Firmicutes.c__Clostridia.o__Clostridiales.f__Lachnospiraceae.g__Tyzzerella	Group	Group	0.549729	0.65682	85	20	0.40513	0.53549	k__Bacteria.p__Firmicutes.c__Clostridia.o__Clostridiales.f__Lachnospiraceae.g__Tyzzerella	0.02383	0	0.01449	0	0	0	0	0	0.15635	0	0	0	0.21672	0	0.05777	0	0	0	0	0.00557	0	0	0	0	0
k__Bacteria|p__Firmicutes|c__Clostridia|o__Clostridiales|f__Lachnospiraceae|g__Tyzzerella|s__Tyzzerella_nexilis	0.910582	0.982105	0.0110742	42.7619	43.2326	0.238095	0.232558	0.00624262	0.0133619	HC <= LC	0.00980224	0.235327	2.14043	1.0979	k__Bacteria.p__Firmicutes.c__Clostridia.o__Clostridiales.f__Lachnospiraceae.g__Tyzzerella.s__Tyzzerella_nexilis	Group	Group	0.549729	0.65682	85	20	0.40513	0.53549	k__Bacteria.p__Firmicutes.c__Clostridia.o__Clostridiales.f__Lachnospiraceae.g__Tyzzerella.s__Tyzzerella_nexilis	0.02383	0	0.01449	0	0	0	0	0	0.15635	0	0	0	0.21672	0	0.05777	0	0	0	0	0.00557	0	0	0	0	0
k__Bacteria|p__Firmicutes|c__Clostridia|o__Clostridiales|f__Oscillospiraceae	0.301915	0.446212	0.121262	40.3929	45.5465	0.452381	0.511628	0.0720674	0.355949	HC <= LC	0.214008	0.482004	4.93911	2.30425	k__Bacteria.p__Firmicutes.c__Clostridia.o__Clostridiales.f__Oscillospiraceae	Group	Group	0.93343	0.895277	85	42	0.300178	0.430289	k__Bacteria.p__Firmicutes.c__Clostridia.o__Clostridiales.f__Oscillospiraceae	0	0.06642	0	0	2.31247	0	0.40647	0.26408	0	0.34747	0	0	0	0.04403	0.20241	0	0.82759	2.58289	0.4119	0.0306	0.13974	0.36078	1.28081	0.48888	0
k__Bacteria|p__Firmicutes|c__Clostridia|o__Clostridiales|f__Oscillospiraceae|g__Oscillibacter	0.301915	0.446212	0.121262	40.3929	45.5465	0.452381	0.511628	0.0720674	0.355949	HC <= LC	0.214008	0.482004	4.93911	2.30425	k__Bacteria.p__Firmicutes.c__Clostridia.o__Clostridiales.f__Oscillospiraceae.g__Oscillibacter	Group	Group	0.93343	0.895277	85	42	0.300178	0.430289	k__Bacteria.p__Firmicutes.c__Clostridia.o__Clostridiales.f__Oscillospiraceae.g__Oscillibacter	0	0.06642	0	0	2.31247	0	0.40647	0.26408	0	0.34747	0	0	0	0.04403	0.20241	0	0.82759	2.58289	0.4119	0.0306	0.13974	0.36078	1.28081	0.48888	0
k__Bacteria|p__Firmicutes|c__Clostridia|o__Clostridiales|f__Oscillospiraceae|g__Oscillibacter|s__Oscillibacter_sp_57_20	0.338786	0.451061	0.112403	40.5833	45.3605	0.452381	0.511628	0.0642133	0.280272	HC <= LC	0.172242	0.482004	4.3647	2.12588	k__Bacteria.p__Firmicutes.c__Clostridia.o__Clostridiales.f__Oscillospiraceae.g__Oscillibacter.s__Oscillibacter_sp_57_20	Group	Group	0.582068	1.06796	85	42	0.587195	0.708684	k__Bacteria.p__Firmicutes.c__Clostridia.o__Clostridiales.f__Oscillospiraceae.g__Oscillibacter.s__Oscillibacter_sp_57_20	0	0.00041	0	0	0.60085	0	0.40372	0.26325	0	0.34747	0	0	0	0.04208	0.20241	0	0.79912	2.47471	0.39464	0.00817	0.04808	0.33258	1.28081	0.33788	0
k__Bacteria|p__Firmicutes|c__Clostridia|o__Clostridiales|f__Oscillospiraceae|g__Oscillibacter|s__Oscillibacter_sp_CAG_241	0.125219	0.332952	0.153931	39.6905	46.2326	0.214286	0.348837	0.00785452	0.0756135	HC <= LC	0.041734	0.281561	9.62674	3.26705	k__Bacteria.p__Firmicutes.c__Clostridia.o__Clostridiales.f__Oscillospiraceae.g__Oscillibacter.s__Oscillibacter_sp_CAG_241	Group	Group	1.27077	0.820702	85	25	0.125332	0.226895	k__Bacteria.p__Firmicutes.c__Clostridia.o__Clostridiales.f__Oscillospiraceae.g__Oscillibacter.s__Oscillibacter_sp_CAG_241	0	0.06602	0	0	1.71162	0	0	0.00084	0	0	0	0	0	0.00195	0	0	0.02847	0.10817	0.01726	0.02243	0.09166	0.02821	0	0.151	0
k__Bacteria|p__Firmicutes|c__Clostridia|o__Clostridiales|f__Oscillospiraceae|g__Oscillibacter|s__Oscillibacter_sp_PC13	0.334659	0.446212	0.0232558	42.5	43.4884	0	0.0232558	0	6.39535e-05	HC <= LC	3.19767e-05	0.0116279	Inf	Inf	k__Bacteria.p__Firmicutes.c__Clostridia.o__Clostridiales.f__Oscillospiraceae.g__Oscillibacter.s__Oscillibacter_sp_PC13	NA	NA	NA	NA	NA	NA	NA	NA	k__Bacteria.p__Firmicutes.c__Clostridia.o__Clostridiales.f__Oscillospiraceae.g__Oscillibacter.s__Oscillibacter_sp_PC13	0	0	0	0	0	0	0.00275	0	0	0	0	0	0	0	0	0	0	0	0	0	0	0	0	0	0
k__Bacteria|p__Firmicutes|c__Clostridia|o__Clostridiales|f__Peptococcaceae	0.323004	0.446212	-0.0238095	43.5119	42.5	0.0238095	0	0.000308095	0	LC <= HC	0.000154048	0.0119048	0	#NAME?	k__Bacteria.p__Firmicutes.c__Clostridia.o__Clostridiales.f__Peptococcaceae	NA	NA	NA	NA	NA	NA	NA	NA	k__Bacteria.p__Firmicutes.c__Clostridia.o__Clostridiales.f__Peptococcaceae	0	0	0	0	0	0	0	0	0	0	0	0	0	0	0	0	0	0	0	0	0	0	0	0	0
k__Bacteria|p__Firmicutes|c__Clostridia|o__Clostridiales|f__Peptococcaceae|g__Peptococcus	0.323004	0.446212	-0.0238095	43.5119	42.5	0.0238095	0	0.000308095	0	LC <= HC	0.000154048	0.0119048	0	#NAME?	k__Bacteria.p__Firmicutes.c__Clostridia.o__Clostridiales.f__Peptococcaceae.g__Peptococcus	NA	NA	NA	NA	NA	NA	NA	NA	k__Bacteria.p__Firmicutes.c__Clostridia.o__Clostridiales.f__Peptococcaceae.g__Peptococcus	0	0	0	0	0	0	0	0	0	0	0	0	0	0	0	0	0	0	0	0	0	0	0	0	0
k__Bacteria|p__Firmicutes|c__Clostridia|o__Clostridiales|f__Peptococcaceae|g__Peptococcus|s__Peptococcus_niger	0.323004	0.446212	-0.0238095	43.5119	42.5	0.0238095	0	0.000308095	0	LC <= HC	0.000154048	0.0119048	0	#NAME?	k__Bacteria.p__Firmicutes.c__Clostridia.o__Clostridiales.f__Peptococcaceae.g__Peptococcus.s__Peptococcus_niger	NA	NA	NA	NA	NA	NA	NA	NA	k__Bacteria.p__Firmicutes.c__Clostridia.o__Clostridiales.f__Peptococcaceae.g__Peptococcus.s__Peptococcus_niger	0	0	0	0	0	0	0	0	0	0	0	0	0	0	0	0	0	0	0	0	0	0	0	0	0
k__Bacteria|p__Firmicutes|c__Clostridia|o__Clostridiales|f__Peptostreptococcaceae	1.39529e-06	3.56575e-05	-0.606866	56.0476	30.2558	0.952381	0.697674	0.172993	0.0189251	LC < HC	0.0959592	0.825028	0.109398	-3.19234	k__Bacteria.p__Firmicutes.c__Clostridia.o__Clostridiales.f__Peptostreptococcaceae	Group	Group	-4.11697	0.813964	85	70	2.7e-06	2.84e-05	k__Bacteria.p__Firmicutes.c__Clostridia.o__Clostridiales.f__Peptostreptococcaceae	0.00078	0	0.00013	0.09307	0.00236	0.0259	0.00022	0.00045	0.03708	0	0.06363	0.33447	0.02186	0	0.003	0.00693	0.02594	0	0	0.03013	0.02002	0	0.00489	0.00449	0
k__Bacteria|p__Firmicutes|c__Clostridia|o__Clostridiales|f__Peptostreptococcaceae|g__Clostridioides	0.0857122	0.247195	0.0697674	41.5	44.4651	0	0.0697674	0	0.00671047	HC <= LC	0.00335523	0.0348837	Inf	Inf	k__Bacteria.p__Firmicutes.c__Clostridia.o__Clostridiales.f__Peptostreptococcaceae.g__Clostridioides	NA	NA	NA	NA	NA	NA	NA	NA	k__Bacteria.p__Firmicutes.c__Clostridia.o__Clostridiales.f__Peptostreptococcaceae.g__Clostridioides	0	0	0	0	0	0	0	0	0	0	0.06044	0.22032	0	0	0	0	0	0	0	0	0	0	0	0	0
k__Bacteria|p__Firmicutes|c__Clostridia|o__Clostridiales|f__Peptostreptococcaceae|g__Clostridioides|s__Clostridioides_difficile	0.0857122	0.247195	0.0697674	41.5	44.4651	0	0.0697674	0	0.00671047	HC <= LC	0.00335523	0.0348837	Inf	Inf	k__Bacteria.p__Firmicutes.c__Clostridia.o__Clostridiales.f__Peptostreptococcaceae.g__Clostridioides.s__Clostridioides_difficile	NA	NA	NA	NA	NA	NA	NA	NA	k__Bacteria.p__Firmicutes.c__Clostridia.o__Clostridiales.f__Peptostreptococcaceae.g__Clostridioides.s__Clostridioides_difficile	0	0	0	0	0	0	0	0	0	0	0.06044	0.22032	0	0	0	0	0	0	0	0	0	0	0	0	0
k__Bacteria|p__Firmicutes|c__Clostridia|o__Clostridiales|f__Peptostreptococcaceae|g__Filifactor	0.164763	0.344869	0.0465116	42	43.9767	0	0.0465116	0	6.88372e-05	HC <= LC	3.44186e-05	0.0232558	Inf	Inf	k__Bacteria.p__Firmicutes.c__Clostridia.o__Clostridiales.f__Peptostreptococcaceae.g__Filifactor	NA	NA	NA	NA	NA	NA	NA	NA	k__Bacteria.p__Firmicutes.c__Clostridia.o__Clostridiales.f__Peptostreptococcaceae.g__Filifactor	0.00078	0	0	0	0	0	0	0	0	0	0	0	0	0	0	0	0	0	0	0	0	0	0	0	0
k__Bacteria|p__Firmicutes|c__Clostridia|o__Clostridiales|f__Peptostreptococcaceae|g__Filifactor|s__Filifactor_alocis	0.164763	0.344869	0.0465116	42	43.9767	0	0.0465116	0	6.88372e-05	HC <= LC	3.44186e-05	0.0232558	Inf	Inf	k__Bacteria.p__Firmicutes.c__Clostridia.o__Clostridiales.f__Peptostreptococcaceae.g__Filifactor.s__Filifactor_alocis	NA	NA	NA	NA	NA	NA	NA	NA	k__Bacteria.p__Firmicutes.c__Clostridia.o__Clostridiales.f__Peptostreptococcaceae.g__Filifactor.s__Filifactor_alocis	0.00078	0	0	0	0	0	0	0	0	0	0	0	0	0	0	0	0	0	0	0	0	0	0	0	0
k__Bacteria|p__Firmicutes|c__Clostridia|o__Clostridiales|f__Peptostreptococcaceae|g__Intestinibacter	5.49039e-07	1.53065e-05	-0.623477	56.4048	29.907	0.904762	0.511628	0.170168	0.01102	LC < HC	0.090594	0.708195	0.0647595	-3.94876	k__Bacteria.p__Firmicutes.c__Clostridia.o__Clostridiales.f__Peptostreptococcaceae.g__Intestinibacter	Group	Group	-4.36889	0.788959	85	60	3.61e-07	5.42e-06	k__Bacteria.p__Firmicutes.c__Clostridia.o__Clostridiales.f__Peptostreptococcaceae.g__Intestinibacter	0	0	0	0.09307	0.00236	0.0233	0.00022	0	0.03481	0	0	0.1131	0.01972	0	0	0.00693	0.02594	0	0	0.02294	0.02002	0	0.00489	0.00449	0
k__Bacteria|p__Firmicutes|c__Clostridia|o__Clostridiales|f__Peptostreptococcaceae|g__Intestinibacter|s__Intestinibacter_bartlettii	5.49039e-07	1.53065e-05	-0.623477	56.4048	29.907	0.904762	0.511628	0.170168	0.01102	LC < HC	0.090594	0.708195	0.0647595	-3.94876	k__Bacteria.p__Firmicutes.c__Clostridia.o__Clostridiales.f__Peptostreptococcaceae.g__Intestinibacter.s__Intestinibacter_bartlettii	Group	Group	-4.36889	0.788959	85	60	3.61e-07	5.42e-06	k__Bacteria.p__Firmicutes.c__Clostridia.o__Clostridiales.f__Peptostreptococcaceae.g__Intestinibacter.s__Intestinibacter_bartlettii	0	0	0	0.09307	0.00236	0.0233	0.00022	0	0.03481	0	0	0.1131	0.01972	0	0	0.00693	0.02594	0	0	0.02294	0.02002	0	0.00489	0.00449	0
k__Bacteria|p__Firmicutes|c__Clostridia|o__Clostridiales|f__Peptostreptococcaceae|g__Paeniclostridium	NaN	NaN	0	43	43	0	0	0	0	HC <=> LC	0	0	NaN	NaN	k__Bacteria.p__Firmicutes.c__Clostridia.o__Clostridiales.f__Peptostreptococcaceae.g__Paeniclostridium	NA	NA	NA	NA	NA	NA	NA	NA	k__Bacteria.p__Firmicutes.c__Clostridia.o__Clostridiales.f__Peptostreptococcaceae.g__Paeniclostridium	0	0	0	0	0	0	0	0	0	0	0	0	0	0	0	0	0	0	0	0	0	0	0	0	0
k__Bacteria|p__Firmicutes|c__Clostridia|o__Clostridiales|f__Peptostreptococcaceae|g__Paeniclostridium|s__Paeniclostridium_sordellii	NaN	NaN	0	43	43	0	0	0	0	HC <=> LC	0	0	NaN	NaN	k__Bacteria.p__Firmicutes.c__Clostridia.o__Clostridiales.f__Peptostreptococcaceae.g__Paeniclostridium.s__Paeniclostridium_sordellii	NA	NA	NA	NA	NA	NA	NA	NA	k__Bacteria.p__Firmicutes.c__Clostridia.o__Clostridiales.f__Peptostreptococcaceae.g__Paeniclostridium.s__Paeniclostridium_sordellii	0	0	0	0	0	0	0	0	0	0	0	0	0	0	0	0	0	0	0	0	0	0	0	0	0
k__Bacteria|p__Firmicutes|c__Clostridia|o__Clostridiales|f__Peptostreptococcaceae|g__Paraclostridium	NaN	NaN	0	43	43	0	0	0	0	HC <=> LC	0	0	NaN	NaN	k__Bacteria.p__Firmicutes.c__Clostridia.o__Clostridiales.f__Peptostreptococcaceae.g__Paraclostridium	NA	NA	NA	NA	NA	NA	NA	NA	k__Bacteria.p__Firmicutes.c__Clostridia.o__Clostridiales.f__Peptostreptococcaceae.g__Paraclostridium	0	0	0	0	0	0	0	0	0	0	0	0	0	0	0	0	0	0	0	0	0	0	0	0	0
k__Bacteria|p__Firmicutes|c__Clostridia|o__Clostridiales|f__Peptostreptococcaceae|g__Paraclostridium|s__Paraclostridium_bifermentans	NaN	NaN	0	43	43	0	0	0	0	HC <=> LC	0	0	NaN	NaN	k__Bacteria.p__Firmicutes.c__Clostridia.o__Clostridiales.f__Peptostreptococcaceae.g__Paraclostridium.s__Paraclostridium_bifermentans	NA	NA	NA	NA	NA	NA	NA	NA	k__Bacteria.p__Firmicutes.c__Clostridia.o__Clostridiales.f__Peptostreptococcaceae.g__Paraclostridium.s__Paraclostridium_bifermentans	0	0	0	0	0	0	0	0	0	0	0	0	0	0	0	0	0	0	0	0	0	0	0	0	0
k__Bacteria|p__Firmicutes|c__Clostridia|o__Clostridiales|f__Peptostreptococcaceae|g__Peptostreptococcus	0.0766005	0.243008	-0.130676	45.8095	40.2558	0.190476	0.0697674	0.00100881	6.83721e-05	LC <= HC	0.000538591	0.130122	0.067775	-3.8831	k__Bacteria.p__Firmicutes.c__Clostridia.o__Clostridiales.f__Peptostreptococcaceae.g__Peptostreptococcus	Group	Group	-0.70518	0.315496	85	11	0.0280938	0.0655523	k__Bacteria.p__Firmicutes.c__Clostridia.o__Clostridiales.f__Peptostreptococcaceae.g__Peptostreptococcus	0	0	0	0	0	0	0	0.00045	0	0	0	0	0	0	0	0	0	0	0	0	0	0	0	0	0
k__Bacteria|p__Firmicutes|c__Clostridia|o__Clostridiales|f__Peptostreptococcaceae|g__Peptostreptococcus|s__Peptostreptococcus_anaerobius	0.323004	0.446212	-0.0238095	43.5119	42.5	0.0238095	0	0.00018619	0	LC <= HC	9.30952e-05	0.0119048	0	#NAME?	k__Bacteria.p__Firmicutes.c__Clostridia.o__Clostridiales.f__Peptostreptococcaceae.g__Peptostreptococcus.s__Peptostreptococcus_anaerobius	NA	NA	NA	NA	NA	NA	NA	NA	k__Bacteria.p__Firmicutes.c__Clostridia.o__Clostridiales.f__Peptostreptococcaceae.g__Peptostreptococcus.s__Peptostreptococcus_anaerobius	0	0	0	0	0	0	0	0	0	0	0	0	0	0	0	0	0	0	0	0	0	0	0	0	0
k__Bacteria|p__Firmicutes|c__Clostridia|o__Clostridiales|f__Peptostreptococcaceae|g__Peptostreptococcus|s__Peptostreptococcus_stomatis	0.137667	0.344869	-0.105205	45.2619	40.7907	0.166667	0.0697674	0.000822619	6.83721e-05	LC <= HC	0.000445496	0.118217	0.0831151	-3.58874	k__Bacteria.p__Firmicutes.c__Clostridia.o__Clostridiales.f__Peptostreptococcaceae.g__Peptostreptococcus.s__Peptostreptococcus_stomatis	Group	Group	-0.578285	0.291381	85	10	0.0505953	0.102657	k__Bacteria.p__Firmicutes.c__Clostridia.o__Clostridiales.f__Peptostreptococcaceae.g__Peptostreptococcus.s__Peptostreptococcus_stomatis	0	0	0	0	0	0	0	0.00045	0	0	0	0	0	0	0	0	0	0	0	0	0	0	0	0	0
k__Bacteria|p__Firmicutes|c__Clostridia|o__Clostridiales|f__Peptostreptococcaceae|g__Romboutsia	0.00461434	0.0283013	-0.313953	49.75	36.407	0.547619	0.232558	0.00181595	0.00105814	LC < HC	0.00143705	0.390089	0.582691	-0.779196	k__Bacteria.p__Firmicutes.c__Clostridia.o__Clostridiales.f__Peptostreptococcaceae.g__Romboutsia	Group	Group	-1.55035	0.567825	85	33	0.00778226	0.0224503	k__Bacteria.p__Firmicutes.c__Clostridia.o__Clostridiales.f__Peptostreptococcaceae.g__Romboutsia	0	0	0.00013	0	0	0.0026	0	0	0.00227	0	0.0032	0.00104	0.00214	0	0.003	0	0	0	0	0.0072	0	0	0	0	0
k__Bacteria|p__Firmicutes|c__Clostridia|o__Clostridiales|f__Peptostreptococcaceae|g__Romboutsia|s__Romboutsia_hominis	0.323004	0.446212	-0.0238095	43.5119	42.5	0.0238095	0	5e-06	0	LC <= HC	2.5e-06	0.0119048	0	#NAME?	k__Bacteria.p__Firmicutes.c__Clostridia.o__Clostridiales.f__Peptostreptococcaceae.g__Romboutsia.s__Romboutsia_hominis	NA	NA	NA	NA	NA	NA	NA	NA	k__Bacteria.p__Firmicutes.c__Clostridia.o__Clostridiales.f__Peptostreptococcaceae.g__Romboutsia.s__Romboutsia_hominis	0	0	0	0	0	0	0	0	0	0	0	0	0	0	0	0	0	0	0	0	0	0	0	0	0
k__Bacteria|p__Firmicutes|c__Clostridia|o__Clostridiales|f__Peptostreptococcaceae|g__Romboutsia|s__Romboutsia_ilealis	0.00461434	0.0283013	-0.313953	49.75	36.407	0.547619	0.232558	0.00181119	0.00105814	LC < HC	0.00143466	0.390089	0.584223	-0.775408	k__Bacteria.p__Firmicutes.c__Clostridia.o__Clostridiales.f__Peptostreptococcaceae.g__Romboutsia.s__Romboutsia_ilealis	Group	Group	-1.54925	0.567633	85	33	0.00780416	0.0224503	k__Bacteria.p__Firmicutes.c__Clostridia.o__Clostridiales.f__Peptostreptococcaceae.g__Romboutsia.s__Romboutsia_ilealis	0	0	0.00013	0	0	0.0026	0	0	0.00227	0	0.0032	0.00104	0.00214	0	0.003	0	0	0	0	0.0072	0	0	0	0	0
k__Bacteria|p__Firmicutes|c__Clostridia|o__Clostridiales|f__Ruminococcaceae	2.07936e-06	4.73198e-05	-0.576966	55.4048	30.8837	0.97619	1	14.2499	4.43755	LC < HC	9.34371	0.988095	0.31141	-1.68311	k__Bacteria.p__Firmicutes.c__Clostridia.o__Clostridiales.f__Ruminococcaceae	Group	Group	-1.75998	0.685128	85	84	0.0119938	0.0310949	k__Bacteria.p__Firmicutes.c__Clostridia.o__Clostridiales.f__Ruminococcaceae	1.93608	1.15899	0.99385	6.00741	3.80575	4.95771	10.3691	0.15359	0.02885	2.35826	0.40361	0.00023	5.34374	3.07839	6.63589	5.13813	5.61788	11.4987	0.73825	2.46946	3.97181	9.59399	9.44129	1.57529	0.60914
k__Bacteria|p__Firmicutes|c__Clostridia|o__Clostridiales|f__Ruminococcaceae|g__Agathobaculum	2.42863e-08	9.71451e-07	-0.702104	58.0952	28.2558	0.904762	0.790698	0.352564	0.0729723	LC < HC	0.212768	0.84773	0.206976	-2.27246	k__Bacteria.p__Firmicutes.c__Clostridia.o__Clostridiales.f__Ruminococcaceae.g__Agathobaculum	Group	Group	-3.44887	0.693614	85	72	3.52e-06	3.44e-05	k__Bacteria.p__Firmicutes.c__Clostridia.o__Clostridiales.f__Ruminococcaceae.g__Agathobaculum	0.09993	0.01108	0	0	0	0.46626	0.01654	0.04855	0	0.02431	0.05614	0	0	0.0102	0.07984	0.02071	0.06254	0.42342	0.0264	0.18195	0.01857	0.06927	0.07935	0.02977	0
k__Bacteria|p__Firmicutes|c__Clostridia|o__Clostridiales|f__Ruminococcaceae|g__Agathobaculum|s__Agathobaculum_butyriciproducens	2.42863e-08	9.71451e-07	-0.702104	58.0952	28.2558	0.904762	0.790698	0.352564	0.0729723	LC < HC	0.212768	0.84773	0.206976	-2.27246	k__Bacteria.p__Firmicutes.c__Clostridia.o__Clostridiales.f__Ruminococcaceae.g__Agathobaculum.s__Agathobaculum_butyriciproducens	Group	Group	-3.44887	0.693614	85	72	3.52e-06	3.44e-05	k__Bacteria.p__Firmicutes.c__Clostridia.o__Clostridiales.f__Ruminococcaceae.g__Agathobaculum.s__Agathobaculum_butyriciproducens	0.09993	0.01108	0	0	0	0.46626	0.01654	0.04855	0	0.02431	0.05614	0	0	0.0102	0.07984	0.02071	0.06254	0.42342	0.0264	0.18195	0.01857	0.06927	0.07935	0.02977	0
k__Bacteria|p__Firmicutes|c__Clostridia|o__Clostridiales|f__Ruminococcaceae|g__Anaeromassilibacillus	0.115292	0.31568	-0.116279	45.5	40.5581	0.190476	0.0697674	0.00160214	0.00117744	LC <= HC	0.00138979	0.130122	0.734917	-0.444347	k__Bacteria.p__Firmicutes.c__Clostridia.o__Clostridiales.f__Ruminococcaceae.g__Anaeromassilibacillus	Group	Group	-0.338851	0.377379	85	11	0.372178	0.512964	k__Bacteria.p__Firmicutes.c__Clostridia.o__Clostridiales.f__Ruminococcaceae.g__Anaeromassilibacillus	0	0.00045	0	0	0	0	0	0	0	0	0	0	0	0	0	0	0	0.03147	0	0.01871	0	0	0	0	0
k__Bacteria|p__Firmicutes|c__Clostridia|o__Clostridiales|f__Ruminococcaceae|g__Anaeromassilibacillus|s__Anaeromassilibacillus_sp_An250	0.115292	0.31568	-0.116279	45.5	40.5581	0.190476	0.0697674	0.00160214	0.00117744	LC <= HC	0.00138979	0.130122	0.734917	-0.444347	k__Bacteria.p__Firmicutes.c__Clostridia.o__Clostridiales.f__Ruminococcaceae.g__Anaeromassilibacillus.s__Anaeromassilibacillus_sp_An250	Group	Group	-0.338851	0.377379	85	11	0.372178	0.512964	k__Bacteria.p__Firmicutes.c__Clostridia.o__Clostridiales.f__Ruminococcaceae.g__Anaeromassilibacillus.s__Anaeromassilibacillus_sp_An250	0	0.00045	0	0	0	0	0	0	0	0	0	0	0	0	0	0	0	0.03147	0	0.01871	0	0	0	0	0
k__Bacteria|p__Firmicutes|c__Clostridia|o__Clostridiales|f__Ruminococcaceae|g__Anaerotruncus	0.808498	0.889727	0.0271318	42.4167	43.5698	0.380952	0.372093	0.00947786	0.0983614	HC <= LC	0.0539196	0.376523	10.378	3.37546	k__Bacteria.p__Firmicutes.c__Clostridia.o__Clostridiales.f__Ruminococcaceae.g__Anaerotruncus	Group	Group	0.730116	1.00473	85	32	0.469515	0.593964	k__Bacteria.p__Firmicutes.c__Clostridia.o__Clostridiales.f__Ruminococcaceae.g__Anaerotruncus	0	0	0	0.51181	0.51112	0	0.003	0	0	0.01909	0	0	0	0	0	0	0	0.189	0.01056	0.01388	0	0	0.00981	0.00407	0.00202
k__Bacteria|p__Firmicutes|c__Clostridia|o__Clostridiales|f__Ruminococcaceae|g__Anaerotruncus|s__Anaerotruncus_colihominis	0.967478	1	-0.00498339	43.1071	42.8953	0.380952	0.348837	0.00947786	0.0785733	LC <= HC	0.0440256	0.364895	8.29019	3.05141	k__Bacteria.p__Firmicutes.c__Clostridia.o__Clostridiales.f__Ruminococcaceae.g__Anaerotruncus.s__Anaerotruncus_colihominis	Group	Group	0.386405	0.972709	85	31	0.692227	0.803136	k__Bacteria.p__Firmicutes.c__Clostridia.o__Clostridiales.f__Ruminococcaceae.g__Anaerotruncus.s__Anaerotruncus_colihominis	0	0	0	0.51181	0	0	0.003	0	0	0.01909	0	0	0	0	0	0	0	0.189	0.01056	0.01388	0	0	0.00981	0.00407	0.00202
k__Bacteria|p__Firmicutes|c__Clostridia|o__Clostridiales|f__Ruminococcaceae|g__Anaerotruncus|s__Anaerotruncus_sp_CAG_528	0.164763	0.344869	0.0465116	42	43.9767	0	0.0465116	0	0.0197881	HC <= LC	0.00989407	0.0232558	Inf	Inf	k__Bacteria.p__Firmicutes.c__Clostridia.o__Clostridiales.f__Ruminococcaceae.g__Anaerotruncus.s__Anaerotruncus_sp_CAG_528	NA	NA	NA	NA	NA	NA	NA	NA	k__Bacteria.p__Firmicutes.c__Clostridia.o__Clostridiales.f__Ruminococcaceae.g__Anaerotruncus.s__Anaerotruncus_sp_CAG_528	0	0	0	0	0.51112	0	0	0	0	0	0	0	0	0	0	0	0	0	0	0	0	0	0	0	0
k__Bacteria|p__Firmicutes|c__Clostridia|o__Clostridiales|f__Ruminococcaceae|g__Faecalibacterium	0.00112711	0.0087138	-0.410853	51.8333	34.3721	0.952381	0.976744	4.86546	2.3609	LC < HC	3.61318	0.964563	0.485236	-1.04324	k__Bacteria.p__Firmicutes.c__Clostridia.o__Clostridiales.f__Ruminococcaceae.g__Faecalibacterium	Group	Group	-1.91966	0.914731	85	82	0.0388985	0.0820973	k__Bacteria.p__Firmicutes.c__Clostridia.o__Clostridiales.f__Ruminococcaceae.g__Faecalibacterium	1.15142	0.45291	0.00026	5.06595	0.39705	3.31414	5.72979	0.06049	0.00591	1.26149	0.00054	0.00023	5.18306	2.63566	6.43166	4.52232	1.72359	2.44898	0.55542	0.71164	2.49502	3.29307	3.28406	1.13313	0.13262
k__Bacteria|p__Firmicutes|c__Clostridia|o__Clostridiales|f__Ruminococcaceae|g__Faecalibacterium|s__Faecalibacterium_prausnitzii	0.00112711	0.0087138	-0.410853	51.8333	34.3721	0.952381	0.976744	4.86546	2.3609	LC < HC	3.61318	0.964563	0.485236	-1.04324	k__Bacteria.p__Firmicutes.c__Clostridia.o__Clostridiales.f__Ruminococcaceae.g__Faecalibacterium.s__Faecalibacterium_prausnitzii	Group	Group	-1.91966	0.914731	85	82	0.0388985	0.0820973	k__Bacteria.p__Firmicutes.c__Clostridia.o__Clostridiales.f__Ruminococcaceae.g__Faecalibacterium.s__Faecalibacterium_prausnitzii	1.15142	0.45291	0.00026	5.06595	0.39705	3.31414	5.72979	0.06049	0.00591	1.26149	0.00054	0.00023	5.18306	2.63566	6.43166	4.52232	1.72359	2.44898	0.55542	0.71164	2.49502	3.29307	3.28406	1.13313	0.13262
k__Bacteria|p__Firmicutes|c__Clostridia|o__Clostridiales|f__Ruminococcaceae|g__Flavonifractor	0.317928	0.446212	0.126246	40.2857	45.6512	0.880952	0.860465	0.117013	0.538588	HC <= LC	0.3278	0.870709	4.60281	2.20251	k__Bacteria.p__Firmicutes.c__Clostridia.o__Clostridiales.f__Ruminococcaceae.g__Flavonifractor	Group	Group	0.821766	0.681223	85	74	0.231125	0.352991	k__Bacteria.p__Firmicutes.c__Clostridia.o__Clostridiales.f__Ruminococcaceae.g__Flavonifractor	0.58106	0.12959	0.16339	0	0.03415	0.05505	3.3067	0	0.00627	0.01606	0.32705	0	0.16068	0	0.03092	0.57567	0.01389	0.20945	0.04253	0.22145	0.09959	0.00357	0.17751	0.0522	0.47449
k__Bacteria|p__Firmicutes|c__Clostridia|o__Clostridiales|f__Ruminococcaceae|g__Flavonifractor|s__Flavonifractor_plautii	0.317928	0.446212	0.126246	40.2857	45.6512	0.880952	0.860465	0.117013	0.538588	HC <= LC	0.3278	0.870709	4.60281	2.20251	k__Bacteria.p__Firmicutes.c__Clostridia.o__Clostridiales.f__Ruminococcaceae.g__Flavonifractor.s__Flavonifractor_plautii	Group	Group	0.821766	0.681223	85	74	0.231125	0.352991	k__Bacteria.p__Firmicutes.c__Clostridia.o__Clostridiales.f__Ruminococcaceae.g__Flavonifractor.s__Flavonifractor_plautii	0.58106	0.12959	0.16339	0	0.03415	0.05505	3.3067	0	0.00627	0.01606	0.32705	0	0.16068	0	0.03092	0.57567	0.01389	0.20945	0.04253	0.22145	0.09959	0.00357	0.17751	0.0522	0.47449
k__Bacteria|p__Firmicutes|c__Clostridia|o__Clostridiales|f__Ruminococcaceae|g__Gemmiger	0.117547	0.319008	-0.194906	47.1905	38.907	0.714286	0.674419	0.135433	0.0542342	LC <= HC	0.0948335	0.694352	0.400451	-1.3203	k__Bacteria.p__Firmicutes.c__Clostridia.o__Clostridiales.f__Ruminococcaceae.g__Gemmiger	Group	Group	-1.24578	1.08632	85	59	0.254764	0.375442	k__Bacteria.p__Firmicutes.c__Clostridia.o__Clostridiales.f__Ruminococcaceae.g__Gemmiger	0	0.03456	0	0	0.00948	0.54286	0.07857	0	0	0.00554	0	0	0	0.04993	0.09348	0.01942	0.09173	0.19966	0.01653	0.00952	0.02859	0.11988	0.11863	0.197	0
k__Bacteria|p__Firmicutes|c__Clostridia|o__Clostridiales|f__Ruminococcaceae|g__Gemmiger|s__Gemmiger_formicilis	0.117547	0.319008	-0.194906	47.1905	38.907	0.714286	0.674419	0.135433	0.0542342	LC <= HC	0.0948335	0.694352	0.400451	-1.3203	k__Bacteria.p__Firmicutes.c__Clostridia.o__Clostridiales.f__Ruminococcaceae.g__Gemmiger.s__Gemmiger_formicilis	Group	Group	-1.24578	1.08632	85	59	0.254764	0.375442	k__Bacteria.p__Firmicutes.c__Clostridia.o__Clostridiales.f__Ruminococcaceae.g__Gemmiger.s__Gemmiger_formicilis	0	0.03456	0	0	0.00948	0.54286	0.07857	0	0	0.00554	0	0	0	0.04993	0.09348	0.01942	0.09173	0.19966	0.01653	0.00952	0.02859	0.11988	0.11863	0.197	0
k__Bacteria|p__Firmicutes|c__Clostridia|o__Clostridiales|f__Ruminococcaceae|g__Harryflintia	NaN	NaN	0	43	43	0	0	0	0	HC <=> LC	0	0	NaN	NaN	k__Bacteria.p__Firmicutes.c__Clostridia.o__Clostridiales.f__Ruminococcaceae.g__Harryflintia	NA	NA	NA	NA	NA	NA	NA	NA	k__Bacteria.p__Firmicutes.c__Clostridia.o__Clostridiales.f__Ruminococcaceae.g__Harryflintia	0	0	0	0	0	0	0	0	0	0	0	0	0	0	0	0	0	0	0	0	0	0	0	0	0
k__Bacteria|p__Firmicutes|c__Clostridia|o__Clostridiales|f__Ruminococcaceae|g__Harryflintia|s__Harryflintia_acetispora	NaN	NaN	0	43	43	0	0	0	0	HC <=> LC	0	0	NaN	NaN	k__Bacteria.p__Firmicutes.c__Clostridia.o__Clostridiales.f__Ruminococcaceae.g__Harryflintia.s__Harryflintia_acetispora	NA	NA	NA	NA	NA	NA	NA	NA	k__Bacteria.p__Firmicutes.c__Clostridia.o__Clostridiales.f__Ruminococcaceae.g__Harryflintia.s__Harryflintia_acetispora	0	0	0	0	0	0	0	0	0	0	0	0	0	0	0	0	0	0	0	0	0	0	0	0	0
k__Bacteria|p__Firmicutes|c__Clostridia|o__Clostridiales|f__Ruminococcaceae|g__Pseudoflavonifractor	0.334659	0.446212	0.0232558	42.5	43.4884	0	0.0232558	0	0.00146814	HC <= LC	0.00073407	0.0116279	Inf	Inf	k__Bacteria.p__Firmicutes.c__Clostridia.o__Clostridiales.f__Ruminococcaceae.g__Pseudoflavonifractor	NA	NA	NA	NA	NA	NA	NA	NA	k__Bacteria.p__Firmicutes.c__Clostridia.o__Clostridiales.f__Ruminococcaceae.g__Pseudoflavonifractor	0	0.06313	0	0	0	0	0	0	0	0	0	0	0	0	0	0	0	0	0	0	0	0	0	0	0
k__Bacteria|p__Firmicutes|c__Clostridia|o__Clostridiales|f__Ruminococcaceae|g__Pseudoflavonifractor|s__Pseudoflavonifractor_sp_An184	0.334659	0.446212	0.0232558	42.5	43.4884	0	0.0232558	0	0.00146814	HC <= LC	0.00073407	0.0116279	Inf	Inf	k__Bacteria.p__Firmicutes.c__Clostridia.o__Clostridiales.f__Ruminococcaceae.g__Pseudoflavonifractor.s__Pseudoflavonifractor_sp_An184	NA	NA	NA	NA	NA	NA	NA	NA	k__Bacteria.p__Firmicutes.c__Clostridia.o__Clostridiales.f__Ruminococcaceae.g__Pseudoflavonifractor.s__Pseudoflavonifractor_sp_An184	0	0.06313	0	0	0	0	0	0	0	0	0	0	0	0	0	0	0	0	0	0	0	0	0	0	0
k__Bacteria|p__Firmicutes|c__Clostridia|o__Clostridiales|f__Ruminococcaceae|g__Ruminococcaceae_unclassified	0.419958	0.537359	-0.0919158	44.9762	41.0698	0.47619	0.372093	0.0256483	0.196685	LC <= HC	0.111166	0.424142	7.66852	2.93895	k__Bacteria.p__Firmicutes.c__Clostridia.o__Clostridiales.f__Ruminococcaceae.g__Ruminococcaceae_unclassified	Group	Group	-0.280749	1.09392	85	36	0.798141	0.886229	k__Bacteria.p__Firmicutes.c__Clostridia.o__Clostridiales.f__Ruminococcaceae.g__Ruminococcaceae_unclassified	0	0	0	0	1.47857	0.00202	0.01223	0	0	0	0	0	0	0	0	0	0.00122	0.10967	0.01078	0.04969	0	1.66341	4.60565	0	0
k__Bacteria|p__Firmicutes|c__Clostridia|o__Clostridiales|f__Ruminococcaceae|g__Ruminococcaceae_unclassified|s__Clostridium_leptum	0.00595494	0.0351189	-0.290144	49.2381	36.907	0.47619	0.186047	0.0126117	0.0134716	LC < HC	0.0130416	0.331118	1.06819	0.0951653	k__Bacteria.p__Firmicutes.c__Clostridia.o__Clostridiales.f__Ruminococcaceae.g__Ruminococcaceae_unclassified.s__Clostridium_leptum	Group	Group	-1.85776	0.833231	85	28	0.0284774	0.0660802	k__Bacteria.p__Firmicutes.c__Clostridia.o__Clostridiales.f__Ruminococcaceae.g__Ruminococcaceae_unclassified.s__Clostridium_leptum	0	0	0	0	0	0	0.01223	0	0	0	0	0	0	0	0	0	0	0.10967	0.01078	0.00024	0	0	0.00165	0	0
k__Bacteria|p__Firmicutes|c__Clostridia|o__Clostridiales|f__Ruminococcaceae|g__Ruminococcaceae_unclassified|s__Clostridium_methylpentosum	0.992103	1	0.00110742	42.9762	43.0233	0.0714286	0.0697674	0.000139048	0.000571163	HC <= LC	0.000355105	0.070598	4.10768	2.03832	k__Bacteria.p__Firmicutes.c__Clostridia.o__Clostridiales.f__Ruminococcaceae.g__Ruminococcaceae_unclassified.s__Clostridium_methylpentosum	NA	NA	NA	NA	NA	NA	NA	NA	k__Bacteria.p__Firmicutes.c__Clostridia.o__Clostridiales.f__Ruminococcaceae.g__Ruminococcaceae_unclassified.s__Clostridium_methylpentosum	0	0	0	0	0	0	0	0	0	0	0	0	0	0	0	0	0	0	0	0	0	0	0.00278	0	0
k__Bacteria|p__Firmicutes|c__Clostridia|o__Clostridiales|f__Ruminococcaceae|g__Ruminococcaceae_unclassified|s__Eubacterium_siraeum	0.563037	0.683233	0.047619	41.9762	44	0.142857	0.186047	0.0127605	0.182573	HC <= LC	0.0976665	0.164452	14.3077	3.83872	k__Bacteria.p__Firmicutes.c__Clostridia.o__Clostridiales.f__Ruminococcaceae.g__Ruminococcaceae_unclassified.s__Eubacterium_siraeum	Group	Group	0.827975	0.705685	85	14	0.244328	0.367366	k__Bacteria.p__Firmicutes.c__Clostridia.o__Clostridiales.f__Ruminococcaceae.g__Ruminococcaceae_unclassified.s__Eubacterium_siraeum	0	0	0	0	1.47857	0	0	0	0	0	0	0	0	0	0	0	0.00031	0	0	0.04945	0	1.66341	4.60122	0	0
k__Bacteria|p__Firmicutes|c__Clostridia|o__Clostridiales|f__Ruminococcaceae|g__Ruminococcaceae_unclassified|s__Ruminococcaceae_bacterium_D16	0.164763	0.344869	0.0465116	42	43.9767	0	0.0465116	0	4.83721e-05	HC <= LC	2.4186e-05	0.0232558	Inf	Inf	k__Bacteria.p__Firmicutes.c__Clostridia.o__Clostridiales.f__Ruminococcaceae.g__Ruminococcaceae_unclassified.s__Ruminococcaceae_bacterium_D16	NA	NA	NA	NA	NA	NA	NA	NA	k__Bacteria.p__Firmicutes.c__Clostridia.o__Clostridiales.f__Ruminococcaceae.g__Ruminococcaceae_unclassified.s__Ruminococcaceae_bacterium_D16	0	0	0	0	0	0.00202	0	0	0	0	0	0	0	0	0	0	0	0	0	0	0	0	0	0	0
k__Bacteria|p__Firmicutes|c__Clostridia|o__Clostridiales|f__Ruminococcaceae|g__Ruminococcaceae_unclassified|s__Ruminococcaceae_bacterium_D5	0.536149	0.661203	-0.0254707	43.5476	42.4651	0.047619	0.0232558	0.000137619	2.11628e-05	LC <= HC	7.93909e-05	0.0354374	0.153778	-2.70108	k__Bacteria.p__Firmicutes.c__Clostridia.o__Clostridiales.f__Ruminococcaceae.g__Ruminococcaceae_unclassified.s__Ruminococcaceae_bacterium_D5	NA	NA	NA	NA	NA	NA	NA	NA	k__Bacteria.p__Firmicutes.c__Clostridia.o__Clostridiales.f__Ruminococcaceae.g__Ruminococcaceae_unclassified.s__Ruminococcaceae_bacterium_D5	0	0	0	0	0	0	0	0	0	0	0	0	0	0	0	0	0.00091	0	0	0	0	0	0	0	0
k__Bacteria|p__Firmicutes|c__Clostridia|o__Clostridiales|f__Ruminococcaceae|g__Ruminococcus	5.6879e-05	0.000646033	-0.503876	53.8333	32.4186	0.833333	0.674419	8.70235	0.974121	LC < HC	4.83824	0.753876	0.111938	-3.15923	k__Bacteria.p__Firmicutes.c__Clostridia.o__Clostridiales.f__Ruminococcaceae.g__Ruminococcus	Group	Group	-4.38294	1.23704	85	64	0.000652214	0.00260641	k__Bacteria.p__Firmicutes.c__Clostridia.o__Clostridiales.f__Ruminococcaceae.g__Ruminococcus	0.10366	0.39722	0.82812	0.22623	1.34945	0.57739	1.17318	0.04455	0	0.99923	0	0	0	0.3826	0	0	2.04493	7.86278	0.07398	1.2	1.30368	4.42923	1.14359	0.14064	0
k__Bacteria|p__Firmicutes|c__Clostridia|o__Clostridiales|f__Ruminococcaceae|g__Ruminococcus|s__Ruminococcus_bicirculans	0.000676495	0.00576273	-0.390919	51.4048	34.7907	0.595238	0.302326	0.689361	0.148056	LC < HC	0.418708	0.448782	0.214773	-2.21912	k__Bacteria.p__Firmicutes.c__Clostridia.o__Clostridiales.f__Ruminococcaceae.g__Ruminococcus.s__Ruminococcus_bicirculans	Group	Group	-3.91404	1.05764	85	39	0.000392386	0.00174213	k__Bacteria.p__Firmicutes.c__Clostridia.o__Clostridiales.f__Ruminococcaceae.g__Ruminococcus.s__Ruminococcus_bicirculans	0	0.01106	0	0	0	0	0.0134	0	0	0.29917	0	0	0	0.01663	0	0	0	4.91203	0.07398	0.04305	0	0.45816	0.29901	0.00187	0
k__Bacteria|p__Firmicutes|c__Clostridia|o__Clostridiales|f__Ruminococcaceae|g__Ruminococcus|s__Ruminococcus_bromii	0.000656944	0.00564849	-0.415836	51.9405	34.2674	0.690476	0.511628	7.70942	0.520534	LC < HC	4.11498	0.601052	0.0675192	-3.88856	k__Bacteria.p__Firmicutes.c__Clostridia.o__Clostridiales.f__Ruminococcaceae.g__Ruminococcus.s__Ruminococcus_bromii	Group	Group	-4.09577	1.3654	85	52	0.00356691	0.0113492	k__Bacteria.p__Firmicutes.c__Clostridia.o__Clostridiales.f__Ruminococcaceae.g__Ruminococcus.s__Ruminococcus_bromii	0.10366	0.11483	0	0.22623	1.34945	0.57739	0	0.04361	0	0.68659	0	0	0	0.2727	0	0	0.43241	2.95075	0	1.13086	1.22843	1.49108	0.52705	0.12868	0
k__Bacteria|p__Firmicutes|c__Clostridia|o__Clostridiales|f__Ruminococcaceae|g__Ruminococcus|s__Ruminococcus_callidus	0.523487	0.651702	-0.055371	44.1905	41.8372	0.214286	0.162791	0.0180298	0.00963047	LC <= HC	0.0138301	0.188538	0.534143	-0.904703	k__Bacteria.p__Firmicutes.c__Clostridia.o__Clostridiales.f__Ruminococcaceae.g__Ruminococcus.s__Ruminococcus_callidus	Group	Group	-0.309681	0.57951	85	17	0.594504	0.715449	k__Bacteria.p__Firmicutes.c__Clostridia.o__Clostridiales.f__Ruminococcaceae.g__Ruminococcus.s__Ruminococcus_callidus	0	0.00425	0	0	0	0	0	0	0	0	0	0	0	0.00488	0	0	0.06589	0	0	0	0	0	0.31753	0.01009	0
k__Bacteria|p__Firmicutes|c__Clostridia|o__Clostridiales|f__Ruminococcaceae|g__Ruminococcus|s__Ruminococcus_lactaris	0.145647	0.344869	-0.143965	46.0952	39.9767	0.333333	0.209302	0.245791	0.0902463	LC <= HC	0.168019	0.271318	0.367167	-1.44549	k__Bacteria.p__Firmicutes.c__Clostridia.o__Clostridiales.f__Ruminococcaceae.g__Ruminococcus.s__Ruminococcus_lactaris	Group	Group	-1.26179	0.697991	85	22	0.0743489	0.145918	k__Bacteria.p__Firmicutes.c__Clostridia.o__Clostridiales.f__Ruminococcaceae.g__Ruminococcus.s__Ruminococcus_lactaris	0	0.03606	0.82812	0	0	0	0	0	0	0.01232	0	0	0	0	0	0	0.35472	0	0	0.02609	0.07525	0.26795	0	0	0
k__Bacteria|p__Firmicutes|c__Clostridia|o__Clostridiales|f__Ruminococcaceae|g__Ruminococcus|s__Ruminococcus_obeum_CAG_39	0.0857122	0.247195	0.0697674	41.5	44.4651	0	0.0697674	0	8.06977e-05	HC <= LC	4.03488e-05	0.0348837	Inf	Inf	k__Bacteria.p__Firmicutes.c__Clostridia.o__Clostridiales.f__Ruminococcaceae.g__Ruminococcus.s__Ruminococcus_obeum_CAG_39	NA	NA	NA	NA	NA	NA	NA	NA	k__Bacteria.p__Firmicutes.c__Clostridia.o__Clostridiales.f__Ruminococcaceae.g__Ruminococcus.s__Ruminococcus_obeum_CAG_39	0	0	0	0	0	0	0	0.00094	0	0.00114	0	0	0	0	0	0	0	0	0	0	0	0	0	0	0
k__Bacteria|p__Firmicutes|c__Clostridia|o__Clostridiales|f__Ruminococcaceae|g__Ruminococcus|s__Ruminococcus_sp_CAG_330	0.658594	0.751746	0.0232558	42.5	43.4884	0.047619	0.0697674	0.0146493	0.0343998	HC <= LC	0.0245245	0.0586932	2.34822	1.23157	k__Bacteria.p__Firmicutes.c__Clostridia.o__Clostridiales.f__Ruminococcaceae.g__Ruminococcus.s__Ruminococcus_sp_CAG_330	NA	NA	NA	NA	NA	NA	NA	NA	k__Bacteria.p__Firmicutes.c__Clostridia.o__Clostridiales.f__Ruminococcaceae.g__Ruminococcus.s__Ruminococcus_sp_CAG_330	0	0.23101	0	0	0	0	1.15979	0	0	0	0	0	0	0.08839	0	0	0	0	0	0	0	0	0	0	0
k__Bacteria|p__Firmicutes|c__Clostridia|o__Clostridiales|f__Ruminococcaceae|g__Ruminococcus|s__Ruminococcus_sp_CAG_403	1	1	0	43	43	0.047619	0.0465116	0.0108338	0.0528598	HC <=> LC	0.0318468	0.0470653	4.87915	2.28663	k__Bacteria.p__Firmicutes.c__Clostridia.o__Clostridiales.f__Ruminococcaceae.g__Ruminococcus.s__Ruminococcus_sp_CAG_403	NA	NA	NA	NA	NA	NA	NA	NA	k__Bacteria.p__Firmicutes.c__Clostridia.o__Clostridiales.f__Ruminococcaceae.g__Ruminococcus.s__Ruminococcus_sp_CAG_403	0	0	0	0	0	0	0	0	0	0	0	0	0	0	0	0	0.06093	0	0	0	0	2.21204	0	0	0
k__Bacteria|p__Firmicutes|c__Clostridia|o__Clostridiales|f__Ruminococcaceae|g__Ruminococcus|s__Ruminococcus_sp_CAG_488	0.563667	0.683233	0.0238095	42.4881	43.5	0.0238095	0.0465116	0.00176619	0.0764949	HC <= LC	0.0391305	0.0351606	43.3107	5.43665	k__Bacteria.p__Firmicutes.c__Clostridia.o__Clostridiales.f__Ruminococcaceae.g__Ruminococcus.s__Ruminococcus_sp_CAG_488	NA	NA	NA	NA	NA	NA	NA	NA	k__Bacteria.p__Firmicutes.c__Clostridia.o__Clostridiales.f__Ruminococcaceae.g__Ruminococcus.s__Ruminococcus_sp_CAG_488	0	0	0	0	0	0	0	0	0	0	0	0	0	0	0	0	0.65779	0	0	0	0	0	0	0	0
k__Bacteria|p__Firmicutes|c__Clostridia|o__Clostridiales|f__Ruminococcaceae|g__Ruminococcus|s__Ruminococcus_sp_CAG_563	NaN	NaN	0	43	43	0	0	0	0	HC <=> LC	0	0	NaN	NaN	k__Bacteria.p__Firmicutes.c__Clostridia.o__Clostridiales.f__Ruminococcaceae.g__Ruminococcus.s__Ruminococcus_sp_CAG_563	NA	NA	NA	NA	NA	NA	NA	NA	k__Bacteria.p__Firmicutes.c__Clostridia.o__Clostridiales.f__Ruminococcaceae.g__Ruminococcus.s__Ruminococcus_sp_CAG_563	0	0	0	0	0	0	0	0	0	0	0	0	0	0	0	0	0	0	0	0	0	0	0	0	0
k__Bacteria|p__Firmicutes|c__Clostridia|o__Clostridiales|f__Ruminococcaceae|g__Ruminococcus|s__Ruminococcus_sp_CAG_579	0.331975	0.446212	0.0454042	42.0238	43.9535	0.0238095	0.0697674	0.0125043	0.0418184	HC <= LC	0.0271613	0.0467885	3.34432	1.74171	k__Bacteria.p__Firmicutes.c__Clostridia.o__Clostridiales.f__Ruminococcaceae.g__Ruminococcus.s__Ruminococcus_sp_CAG_579	NA	NA	NA	NA	NA	NA	NA	NA	k__Bacteria.p__Firmicutes.c__Clostridia.o__Clostridiales.f__Ruminococcaceae.g__Ruminococcus.s__Ruminococcus_sp_CAG_579	0	0	0	0	0	0	0	0	0	0	0	0	0	0	0	0	0.4732	0	0	0	0	0	0	0	0
k__Bacteria|p__Firmicutes|c__Clostridia|o__Clostridiales|f__Ruminococcaceae|g__Ruthenibacterium	0.867916	0.941607	0.021041	42.5476	43.4419	0.666667	0.627907	0.0403086	0.139047	HC <= LC	0.0896775	0.647287	3.44955	1.78641	k__Bacteria.p__Firmicutes.c__Clostridia.o__Clostridiales.f__Ruminococcaceae.g__Ruthenibacterium	Group	Group	0.404978	1.11931	85	56	0.718413	0.822162	k__Bacteria.p__Firmicutes.c__Clostridia.o__Clostridiales.f__Ruminococcaceae.g__Ruthenibacterium	0	0.07006	0.00209	0.20343	0.02593	0	0.04909	0	0.01668	0.03255	0.01988	0	0	0	0	0	1.67998	0.0243	0.00204	0.06262	0.02637	0.01555	0.02268	0.01847	0
k__Bacteria|p__Firmicutes|c__Clostridia|o__Clostridiales|f__Ruminococcaceae|g__Ruthenibacterium|s__Ruthenibacterium_lactatiformans	0.867916	0.941607	0.021041	42.5476	43.4419	0.666667	0.627907	0.0403086	0.139047	HC <= LC	0.0896775	0.647287	3.44955	1.78641	k__Bacteria.p__Firmicutes.c__Clostridia.o__Clostridiales.f__Ruminococcaceae.g__Ruthenibacterium.s__Ruthenibacterium_lactatiformans	Group	Group	0.404978	1.11931	85	56	0.718413	0.822162	k__Bacteria.p__Firmicutes.c__Clostridia.o__Clostridiales.f__Ruminococcaceae.g__Ruthenibacterium.s__Ruthenibacterium_lactatiformans	0	0.07006	0.00209	0.20343	0.02593	0	0.04909	0	0.01668	0.03255	0.01988	0	0	0	0	0	1.67998	0.0243	0.00204	0.06262	0.02637	0.01555	0.02268	0.01847	0
k__Bacteria|p__Firmicutes|c__Erysipelotrichia	0.213541	0.418886	-0.157254	46.381	39.6977	0.97619	0.906977	0.507852	0.297197	LC <= HC	0.402525	0.941584	0.585203	-0.772991	k__Bacteria.p__Firmicutes.c__Erysipelotrichia	Group	Group	-1.02087	0.670678	85	81	0.132206	0.2304	k__Bacteria.p__Firmicutes.c__Erysipelotrichia	0.03189	0.03232	0.12313	0.2179	0.00439	0.05431	0.18826	0	0.88478	0.00331	0.22738	0.23641	0.37573	0.17931	0.28142	0.03737	0.01232	0.0535	0.54501	0.08045	0.04922	0.00901	0.00272	0.05298	0.57527
k__Bacteria|p__Firmicutes|c__Erysipelotrichia|o__Erysipelotrichales	0.213541	0.418886	-0.157254	46.381	39.6977	0.97619	0.906977	0.507852	0.297197	LC <= HC	0.402525	0.941584	0.585203	-0.772991	k__Bacteria.p__Firmicutes.c__Erysipelotrichia.o__Erysipelotrichales	Group	Group	-1.02087	0.670678	85	81	0.132206	0.2304	k__Bacteria.p__Firmicutes.c__Erysipelotrichia.o__Erysipelotrichales	0.03189	0.03232	0.12313	0.2179	0.00439	0.05431	0.18826	0	0.88478	0.00331	0.22738	0.23641	0.37573	0.17931	0.28142	0.03737	0.01232	0.0535	0.54501	0.08045	0.04922	0.00901	0.00272	0.05298	0.57527
k__Bacteria|p__Firmicutes|c__Erysipelotrichia|o__Erysipelotrichales|f__Erysipelotrichaceae	0.213541	0.418886	-0.157254	46.381	39.6977	0.97619	0.906977	0.507852	0.297197	LC <= HC	0.402525	0.941584	0.585203	-0.772991	k__Bacteria.p__Firmicutes.c__Erysipelotrichia.o__Erysipelotrichales.f__Erysipelotrichaceae	Group	Group	-1.02087	0.670678	85	81	0.132206	0.2304	k__Bacteria.p__Firmicutes.c__Erysipelotrichia.o__Erysipelotrichales.f__Erysipelotrichaceae	0.03189	0.03232	0.12313	0.2179	0.00439	0.05431	0.18826	0	0.88478	0.00331	0.22738	0.23641	0.37573	0.17931	0.28142	0.03737	0.01232	0.0535	0.54501	0.08045	0.04922	0.00901	0.00272	0.05298	0.57527
k__Bacteria|p__Firmicutes|c__Erysipelotrichia|o__Erysipelotrichales|f__Erysipelotrichaceae|g__Absiella	0.154822	0.344869	-0.047619	44.0238	42	0.047619	0	0.000947381	0	LC <= HC	0.00047369	0.0238095	0	#NAME?	k__Bacteria.p__Firmicutes.c__Erysipelotrichia.o__Erysipelotrichales.f__Erysipelotrichaceae.g__Absiella	NA	NA	NA	NA	NA	NA	NA	NA	k__Bacteria.p__Firmicutes.c__Erysipelotrichia.o__Erysipelotrichales.f__Erysipelotrichaceae.g__Absiella	0	0	0	0	0	0	0	0	0	0	0	0	0	0	0	0	0	0	0	0	0	0	0	0	0
k__Bacteria|p__Firmicutes|c__Erysipelotrichia|o__Erysipelotrichales|f__Erysipelotrichaceae|g__Absiella|s__Absiella_dolichum	0.154822	0.344869	-0.047619	44.0238	42	0.047619	0	0.000947381	0	LC <= HC	0.00047369	0.0238095	0	#NAME?	k__Bacteria.p__Firmicutes.c__Erysipelotrichia.o__Erysipelotrichales.f__Erysipelotrichaceae.g__Absiella.s__Absiella_dolichum	NA	NA	NA	NA	NA	NA	NA	NA	k__Bacteria.p__Firmicutes.c__Erysipelotrichia.o__Erysipelotrichales.f__Erysipelotrichaceae.g__Absiella.s__Absiella_dolichum	0	0	0	0	0	0	0	0	0	0	0	0	0	0	0	0	0	0	0	0	0	0	0	0	0
k__Bacteria|p__Firmicutes|c__Erysipelotrichia|o__Erysipelotrichales|f__Erysipelotrichaceae|g__Bulleidia	0.334659	0.446212	0.0232558	42.5	43.4884	0	0.0232558	0	7.2093e-06	HC <= LC	3.60465e-06	0.0116279	Inf	Inf	k__Bacteria.p__Firmicutes.c__Erysipelotrichia.o__Erysipelotrichales.f__Erysipelotrichaceae.g__Bulleidia	NA	NA	NA	NA	NA	NA	NA	NA	k__Bacteria.p__Firmicutes.c__Erysipelotrichia.o__Erysipelotrichales.f__Erysipelotrichaceae.g__Bulleidia	0	0	0	0	0	0	0	0	0	0	0	0	0	0	0	0	0	0	0	0	0	0	0	0	0
k__Bacteria|p__Firmicutes|c__Erysipelotrichia|o__Erysipelotrichales|f__Erysipelotrichaceae|g__Bulleidia|s__Bulleidia_extructa	0.334659	0.446212	0.0232558	42.5	43.4884	0	0.0232558	0	7.2093e-06	HC <= LC	3.60465e-06	0.0116279	Inf	Inf	k__Bacteria.p__Firmicutes.c__Erysipelotrichia.o__Erysipelotrichales.f__Erysipelotrichaceae.g__Bulleidia.s__Bulleidia_extructa	NA	NA	NA	NA	NA	NA	NA	NA	k__Bacteria.p__Firmicutes.c__Erysipelotrichia.o__Erysipelotrichales.f__Erysipelotrichaceae.g__Bulleidia.s__Bulleidia_extructa	0	0	0	0	0	0	0	0	0	0	0	0	0	0	0	0	0	0	0	0	0	0	0	0	0
k__Bacteria|p__Firmicutes|c__Erysipelotrichia|o__Erysipelotrichales|f__Erysipelotrichaceae|g__Candidatus_Stoquefichus	0.154822	0.344869	-0.047619	44.0238	42	0.047619	0	0.000468095	0	LC <= HC	0.000234048	0.0238095	0	#NAME?	k__Bacteria.p__Firmicutes.c__Erysipelotrichia.o__Erysipelotrichales.f__Erysipelotrichaceae.g__Candidatus_Stoquefichus	NA	NA	NA	NA	NA	NA	NA	NA	k__Bacteria.p__Firmicutes.c__Erysipelotrichia.o__Erysipelotrichales.f__Erysipelotrichaceae.g__Candidatus_Stoquefichus	0	0	0	0	0	0	0	0	0	0	0	0	0	0	0	0	0	0	0	0	0	0	0	0	0
k__Bacteria|p__Firmicutes|c__Erysipelotrichia|o__Erysipelotrichales|f__Erysipelotrichaceae|g__Candidatus_Stoquefichus|s__Candidatus_Stoquefichus_sp_KLE1796	0.154822	0.344869	-0.047619	44.0238	42	0.047619	0	0.000468095	0	LC <= HC	0.000234048	0.0238095	0	#NAME?	k__Bacteria.p__Firmicutes.c__Erysipelotrichia.o__Erysipelotrichales.f__Erysipelotrichaceae.g__Candidatus_Stoquefichus.s__Candidatus_Stoquefichus_sp_KLE1796	NA	NA	NA	NA	NA	NA	NA	NA	k__Bacteria.p__Firmicutes.c__Erysipelotrichia.o__Erysipelotrichales.f__Erysipelotrichaceae.g__Candidatus_Stoquefichus.s__Candidatus_Stoquefichus_sp_KLE1796	0	0	0	0	0	0	0	0	0	0	0	0	0	0	0	0	0	0	0	0	0	0	0	0	0
k__Bacteria|p__Firmicutes|c__Erysipelotrichia|o__Erysipelotrichales|f__Erysipelotrichaceae|g__Catenibacterium	0.16777	0.34685	0.0885936	41.0952	44.8605	0.047619	0.139535	0.00459476	0.00591442	HC <= LC	0.00525459	0.093577	1.28721	0.364246	k__Bacteria.p__Firmicutes.c__Erysipelotrichia.o__Erysipelotrichales.f__Erysipelotrichaceae.g__Catenibacterium	NA	NA	NA	NA	NA	NA	NA	NA	k__Bacteria.p__Firmicutes.c__Erysipelotrichia.o__Erysipelotrichales.f__Erysipelotrichaceae.g__Catenibacterium	0	0	0	0	0	0	0	0	0	0	0	0	0	0.05525	0	0	0	0	0	0	0	0.00799	0	0	0
k__Bacteria|p__Firmicutes|c__Erysipelotrichia|o__Erysipelotrichales|f__Erysipelotrichaceae|g__Catenibacterium|s__Catenibacterium_mitsuokai	0.16777	0.34685	0.0885936	41.0952	44.8605	0.047619	0.139535	0.00459476	0.00591442	HC <= LC	0.00525459	0.093577	1.28721	0.364246	k__Bacteria.p__Firmicutes.c__Erysipelotrichia.o__Erysipelotrichales.f__Erysipelotrichaceae.g__Catenibacterium.s__Catenibacterium_mitsuokai	NA	NA	NA	NA	NA	NA	NA	NA	k__Bacteria.p__Firmicutes.c__Erysipelotrichia.o__Erysipelotrichales.f__Erysipelotrichaceae.g__Catenibacterium.s__Catenibacterium_mitsuokai	0	0	0	0	0	0	0	0	0	0	0	0	0	0.05525	0	0	0	0	0	0	0	0.00799	0	0	0
k__Bacteria|p__Firmicutes|c__Erysipelotrichia|o__Erysipelotrichales|f__Erysipelotrichaceae|g__Coprobacillus	0.350632	0.462814	0.0952381	40.9524	45	0.238095	0.348837	0.00750286	0.0332849	HC <= LC	0.0203939	0.293466	4.43629	2.14936	k__Bacteria.p__Firmicutes.c__Erysipelotrichia.o__Erysipelotrichales.f__Erysipelotrichaceae.g__Coprobacillus	Group	Group	0.872334	0.829952	85	25	0.296279	0.427619	k__Bacteria.p__Firmicutes.c__Erysipelotrichia.o__Erysipelotrichales.f__Erysipelotrichaceae.g__Coprobacillus	0.00164	0	0	0.02771	0	0	0	0	0	0	0	0	0	0	0	0.01346	0	0.00886	0	0.00713	0.00085	0	0	0	0
k__Bacteria|p__Firmicutes|c__Erysipelotrichia|o__Erysipelotrichales|f__Erysipelotrichaceae|g__Coprobacillus|s__Coprobacillus_cateniformis	0.350632	0.462814	0.0952381	40.9524	45	0.238095	0.348837	0.00750286	0.0332849	HC <= LC	0.0203939	0.293466	4.43629	2.14936	k__Bacteria.p__Firmicutes.c__Erysipelotrichia.o__Erysipelotrichales.f__Erysipelotrichaceae.g__Coprobacillus.s__Coprobacillus_cateniformis	Group	Group	0.872334	0.829952	85	25	0.296279	0.427619	k__Bacteria.p__Firmicutes.c__Erysipelotrichia.o__Erysipelotrichales.f__Erysipelotrichaceae.g__Coprobacillus.s__Coprobacillus_cateniformis	0.00164	0	0	0.02771	0	0	0	0	0	0	0	0	0	0	0	0.01346	0	0.00886	0	0.00713	0.00085	0	0	0	0
k__Bacteria|p__Firmicutes|c__Erysipelotrichia|o__Erysipelotrichales|f__Erysipelotrichaceae|g__Dielma	0.00336241	0.0225797	0.239203	37.8571	48.0233	0.047619	0.27907	9.5e-05	0.00398256	HC < LC	0.00203878	0.163344	41.9217	5.38962	k__Bacteria.p__Firmicutes.c__Erysipelotrichia.o__Erysipelotrichales.f__Erysipelotrichaceae.g__Dielma	Group	Group	1.5792	0.518728	85	14	0.00312331	0.0100907	k__Bacteria.p__Firmicutes.c__Erysipelotrichia.o__Erysipelotrichales.f__Erysipelotrichaceae.g__Dielma	0	0	0	0	0	0.02481	0.07339	0	0	0	0	0	0	0	0.01171	0.01734	0	0	0	0.00102	0	0.00014	0	0.00012	0
k__Bacteria|p__Firmicutes|c__Erysipelotrichia|o__Erysipelotrichales|f__Erysipelotrichaceae|g__Dielma|s__Dielma_fastidiosa	0.00336241	0.0225797	0.239203	37.8571	48.0233	0.047619	0.27907	9.5e-05	0.00398256	HC < LC	0.00203878	0.163344	41.9217	5.38962	k__Bacteria.p__Firmicutes.c__Erysipelotrichia.o__Erysipelotrichales.f__Erysipelotrichaceae.g__Dielma.s__Dielma_fastidiosa	Group	Group	1.5792	0.518728	85	14	0.00312331	0.0100907	k__Bacteria.p__Firmicutes.c__Erysipelotrichia.o__Erysipelotrichales.f__Erysipelotrichaceae.g__Dielma.s__Dielma_fastidiosa	0	0	0	0	0	0.02481	0.07339	0	0	0	0	0	0	0	0.01171	0.01734	0	0	0	0.00102	0	0.00014	0	0.00012	0
k__Bacteria|p__Firmicutes|c__Erysipelotrichia|o__Erysipelotrichales|f__Erysipelotrichaceae|g__Erysipelatoclostridium	0.287315	0.446212	-0.133444	45.869	40.1977	0.833333	0.651163	0.197236	0.138202	LC <= HC	0.167719	0.742248	0.70069	-0.513151	k__Bacteria.p__Firmicutes.c__Erysipelotrichia.o__Erysipelotrichales.f__Erysipelotrichaceae.g__Erysipelatoclostridium	Group	Group	-1.02792	1.09474	85	63	0.350473	0.492713	k__Bacteria.p__Firmicutes.c__Erysipelotrichia.o__Erysipelotrichales.f__Erysipelotrichaceae.g__Erysipelatoclostridium	0.02986	0	0.12313	0.1902	0.00439	0.02006	0.06658	0	0.85608	0	0.1742	0.23641	0.11379	0	0.02087	0.00657	0	0.04182	0.49044	0.03006	0	0	0.00261	0	0.57527
k__Bacteria|p__Firmicutes|c__Erysipelotrichia|o__Erysipelotrichales|f__Erysipelotrichaceae|g__Erysipelatoclostridium|s__Clostridium_innocuum	0.0269537	0.104631	-0.272425	48.8571	37.2791	0.785714	0.488372	0.052676	0.035646	LC < HC	0.044161	0.637043	0.676704	-0.563402	k__Bacteria.p__Firmicutes.c__Erysipelotrichia.o__Erysipelotrichales.f__Erysipelotrichaceae.g__Erysipelatoclostridium.s__Clostridium_innocuum	Group	Group	-1.93945	0.932264	85	54	0.0405765	0.0852107	k__Bacteria.p__Firmicutes.c__Erysipelotrichia.o__Erysipelotrichales.f__Erysipelotrichaceae.g__Erysipelatoclostridium.s__Clostridium_innocuum	0.00198	0	0.12313	0.04233	0	0.00605	0	0	0.00146	0	0.00156	0	0.02971	0	0	0.00657	0	0	0	0.01462	0	0	0.00261	0	0.45065
k__Bacteria|p__Firmicutes|c__Erysipelotrichia|o__Erysipelotrichales|f__Erysipelotrichaceae|g__Erysipelatoclostridium|s__Clostridium_spiroforme	0.592738	0.705458	-0.0465116	44	42.0233	0.214286	0.162791	0.00648643	0.00389465	LC <= HC	0.00519054	0.188538	0.600431	-0.73593	k__Bacteria.p__Firmicutes.c__Erysipelotrichia.o__Erysipelotrichales.f__Erysipelotrichaceae.g__Erysipelatoclostridium.s__Clostridium_spiroforme	Group	Group	-0.126268	0.362749	85	16	0.728656	0.827123	k__Bacteria.p__Firmicutes.c__Erysipelotrichia.o__Erysipelotrichales.f__Erysipelotrichaceae.g__Erysipelatoclostridium.s__Clostridium_spiroforme	0	0	0	0.00946	0	0	0.06658	0	0	0	0	0	0.00725	0	0.00513	0	0	0	0	0	0	0	0	0	0
k__Bacteria|p__Firmicutes|c__Erysipelotrichia|o__Erysipelotrichales|f__Erysipelotrichaceae|g__Erysipelatoclostridium|s__Erysipelatoclostridium_ramosum	0.465991	0.592144	-0.0874862	44.881	41.1628	0.571429	0.488372	0.138074	0.0986609	LC <= HC	0.118367	0.5299	0.714551	-0.484891	k__Bacteria.p__Firmicutes.c__Erysipelotrichia.o__Erysipelotrichales.f__Erysipelotrichaceae.g__Erysipelatoclostridium.s__Erysipelatoclostridium_ramosum	Group	Group	-0.413471	0.787059	85	45	0.60075	0.7209	k__Bacteria.p__Firmicutes.c__Erysipelotrichia.o__Erysipelotrichales.f__Erysipelotrichaceae.g__Erysipelatoclostridium.s__Erysipelatoclostridium_ramosum	0.02788	0	0	0.13841	0.00439	0.01401	0	0	0.85462	0	0.17264	0.23641	0.07684	0	0.01574	0	0	0.04182	0.49044	0.01543	0	0	0	0	0.12462
k__Bacteria|p__Firmicutes|c__Erysipelotrichia|o__Erysipelotrichales|f__Erysipelotrichaceae|g__Erysipelothrix	0.986646	1	-0.00110742	43.0238	42.9767	0.0238095	0.0232558	2.88095e-05	1.18605e-05	LC <= HC	2.0335e-05	0.0235327	0.411686	-1.28039	k__Bacteria.p__Firmicutes.c__Erysipelotrichia.o__Erysipelotrichales.f__Erysipelotrichaceae.g__Erysipelothrix	NA	NA	NA	NA	NA	NA	NA	NA	k__Bacteria.p__Firmicutes.c__Erysipelotrichia.o__Erysipelotrichales.f__Erysipelotrichaceae.g__Erysipelothrix	0	0	0	0	0	0	0	0	0	0	0	0	0	0	0	0	0	0	0	0	0	0	0	0	0
k__Bacteria|p__Firmicutes|c__Erysipelotrichia|o__Erysipelotrichales|f__Erysipelotrichaceae|g__Erysipelothrix|s__Erysipelothrix_larvae	0.986646	1	-0.00110742	43.0238	42.9767	0.0238095	0.0232558	2.88095e-05	1.18605e-05	LC <= HC	2.0335e-05	0.0235327	0.411686	-1.28039	k__Bacteria.p__Firmicutes.c__Erysipelotrichia.o__Erysipelotrichales.f__Erysipelotrichaceae.g__Erysipelothrix.s__Erysipelothrix_larvae	NA	NA	NA	NA	NA	NA	NA	NA	k__Bacteria.p__Firmicutes.c__Erysipelotrichia.o__Erysipelotrichales.f__Erysipelotrichaceae.g__Erysipelothrix.s__Erysipelothrix_larvae	0	0	0	0	0	0	0	0	0	0	0	0	0	0	0	0	0	0	0	0	0	0	0	0	0
k__Bacteria|p__Firmicutes|c__Erysipelotrichia|o__Erysipelotrichales|f__Erysipelotrichaceae|g__Faecalicoccus	0.986646	1	-0.00110742	43.0238	42.9767	0.0238095	0.0232558	0.00180905	2.55814e-06	LC <= HC	0.000905803	0.0235327	0.00141408	-9.46592	k__Bacteria.p__Firmicutes.c__Erysipelotrichia.o__Erysipelotrichales.f__Erysipelotrichaceae.g__Faecalicoccus	NA	NA	NA	NA	NA	NA	NA	NA	k__Bacteria.p__Firmicutes.c__Erysipelotrichia.o__Erysipelotrichales.f__Erysipelotrichaceae.g__Faecalicoccus	0	0	0	0	0	0	0	0	0	0	0	0	0	0	0	0	0	0	0	0	0	0	0.00011	0	0
k__Bacteria|p__Firmicutes|c__Erysipelotrichia|o__Erysipelotrichales|f__Erysipelotrichaceae|g__Faecalicoccus|s__Faecalicoccus_pleomorphus	0.986646	1	-0.00110742	43.0238	42.9767	0.0238095	0.0232558	0.00180905	2.55814e-06	LC <= HC	0.000905803	0.0235327	0.00141408	-9.46592	k__Bacteria.p__Firmicutes.c__Erysipelotrichia.o__Erysipelotrichales.f__Erysipelotrichaceae.g__Faecalicoccus.s__Faecalicoccus_pleomorphus	NA	NA	NA	NA	NA	NA	NA	NA	k__Bacteria.p__Firmicutes.c__Erysipelotrichia.o__Erysipelotrichales.f__Erysipelotrichaceae.g__Faecalicoccus.s__Faecalicoccus_pleomorphus	0	0	0	0	0	0	0	0	0	0	0	0	0	0	0	0	0	0	0	0	0	0	0.00011	0	0
k__Bacteria|p__Firmicutes|c__Erysipelotrichia|o__Erysipelotrichales|f__Erysipelotrichaceae|g__Holdemanella	0.616958	0.719885	-0.0465116	44	42.0233	0.238095	0.209302	0.283721	0.0758663	LC <= HC	0.179794	0.223699	0.267398	-1.90294	k__Bacteria.p__Firmicutes.c__Erysipelotrichia.o__Erysipelotrichales.f__Erysipelotrichaceae.g__Holdemanella	Group	Group	-0.604873	0.768253	85	19	0.433556	0.55951	k__Bacteria.p__Firmicutes.c__Erysipelotrichia.o__Erysipelotrichales.f__Erysipelotrichaceae.g__Holdemanella	0	0.02355	0	0	0	0	0	0	0	0	0	0	0	0.11715	0.24883	0	0	0	0.0524	0.00089	0	0	0	0.04347	0
k__Bacteria|p__Firmicutes|c__Erysipelotrichia|o__Erysipelotrichales|f__Erysipelotrichaceae|g__Holdemanella|s__Holdemanella_biformis	0.616958	0.719885	-0.0465116	44	42.0233	0.238095	0.209302	0.283721	0.0758663	LC <= HC	0.179794	0.223699	0.267398	-1.90294	k__Bacteria.p__Firmicutes.c__Erysipelotrichia.o__Erysipelotrichales.f__Erysipelotrichaceae.g__Holdemanella.s__Holdemanella_biformis	Group	Group	-0.604873	0.768253	85	19	0.433556	0.55951	k__Bacteria.p__Firmicutes.c__Erysipelotrichia.o__Erysipelotrichales.f__Erysipelotrichaceae.g__Holdemanella.s__Holdemanella_biformis	0	0.02355	0	0	0	0	0	0	0	0	0	0	0	0.11715	0.24883	0	0	0	0.0524	0.00089	0	0	0	0.04347	0
k__Bacteria|p__Firmicutes|c__Erysipelotrichia|o__Erysipelotrichales|f__Erysipelotrichaceae|g__Holdemania	0.152307	0.344869	-0.158915	46.4167	39.6628	0.452381	0.325581	0.00530476	0.00334698	LC <= HC	0.00432587	0.388981	0.630938	-0.664429	k__Bacteria.p__Firmicutes.c__Erysipelotrichia.o__Erysipelotrichales.f__Erysipelotrichaceae.g__Holdemania	Group	Group	-0.932489	0.615259	85	34	0.133419	0.2306	k__Bacteria.p__Firmicutes.c__Erysipelotrichia.o__Erysipelotrichales.f__Erysipelotrichaceae.g__Holdemania	0	0.00582	0	0	0	0.00031	0.0483	0	0	0.00331	0	0	0	0	0	0	0.01232	0.00282	0.00217	0.01436	0.00304	0.00087	0	0.00939	0
k__Bacteria|p__Firmicutes|c__Erysipelotrichia|o__Erysipelotrichales|f__Erysipelotrichaceae|g__Holdemania|s__Holdemania_filiformis	0.152307	0.344869	-0.158915	46.4167	39.6628	0.452381	0.325581	0.00530476	0.00334698	LC <= HC	0.00432587	0.388981	0.630938	-0.664429	k__Bacteria.p__Firmicutes.c__Erysipelotrichia.o__Erysipelotrichales.f__Erysipelotrichaceae.g__Holdemania.s__Holdemania_filiformis	Group	Group	-0.932489	0.615259	85	34	0.133419	0.2306	k__Bacteria.p__Firmicutes.c__Erysipelotrichia.o__Erysipelotrichales.f__Erysipelotrichaceae.g__Holdemania.s__Holdemania_filiformis	0	0.00582	0	0	0	0.00031	0.0483	0	0	0.00331	0	0	0	0	0	0	0.01232	0.00282	0.00217	0.01436	0.00304	0.00087	0	0.00939	0
k__Bacteria|p__Firmicutes|c__Erysipelotrichia|o__Erysipelotrichales|f__Erysipelotrichaceae|g__Solobacterium	0.786187	0.866218	0.0204873	42.5595	43.4302	0.119048	0.139535	0.000440952	0.000320233	HC <= LC	0.000380592	0.129291	0.726229	-0.461503	k__Bacteria.p__Firmicutes.c__Erysipelotrichia.o__Erysipelotrichales.f__Erysipelotrichaceae.g__Solobacterium	Group	Group	0.0769364	0.361056	85	11	0.831792	0.905059	k__Bacteria.p__Firmicutes.c__Erysipelotrichia.o__Erysipelotrichales.f__Erysipelotrichaceae.g__Solobacterium	0.00039	0	0	0	0	0	0	0	0.00545	0	0	0	0	0	0	0	0	0	0	0.00141	0	0	0	0	0
k__Bacteria|p__Firmicutes|c__Erysipelotrichia|o__Erysipelotrichales|f__Erysipelotrichaceae|g__Solobacterium|s__Solobacterium_moorei	0.786187	0.866218	0.0204873	42.5595	43.4302	0.119048	0.139535	0.000440952	0.000320233	HC <= LC	0.000380592	0.129291	0.726229	-0.461503	k__Bacteria.p__Firmicutes.c__Erysipelotrichia.o__Erysipelotrichales.f__Erysipelotrichaceae.g__Solobacterium.s__Solobacterium_moorei	Group	Group	0.0769364	0.361056	85	11	0.831792	0.905059	k__Bacteria.p__Firmicutes.c__Erysipelotrichia.o__Erysipelotrichales.f__Erysipelotrichaceae.g__Solobacterium.s__Solobacterium_moorei	0.00039	0	0	0	0	0	0	0	0.00545	0	0	0	0	0	0	0	0	0	0	0.00141	0	0	0	0	0
k__Bacteria|p__Firmicutes|c__Erysipelotrichia|o__Erysipelotrichales|f__Erysipelotrichaceae|g__Turicibacter	0.485813	0.611942	-0.0730897	44.5714	41.4651	0.380952	0.255814	0.00570357	0.0362579	LC <= HC	0.0209807	0.318383	6.35705	2.66836	k__Bacteria.p__Firmicutes.c__Erysipelotrichia.o__Erysipelotrichales.f__Erysipelotrichaceae.g__Turicibacter	Group	Group	-0.179603	0.8923	85	27	0.840972	0.90799	k__Bacteria.p__Firmicutes.c__Erysipelotrichia.o__Erysipelotrichales.f__Erysipelotrichaceae.g__Turicibacter	0	0.00296	0	0	0	0.00913	0	0	0.02325	0	0.05318	0	0.26193	0.00691	0	0	0	0	0	0.02557	0.04533	0	0	0	0
k__Bacteria|p__Firmicutes|c__Erysipelotrichia|o__Erysipelotrichales|f__Erysipelotrichaceae|g__Turicibacter|s__Turicibacter_sanguinis	0.485813	0.611942	-0.0730897	44.5714	41.4651	0.380952	0.255814	0.00570357	0.0362579	LC <= HC	0.0209807	0.318383	6.35705	2.66836	k__Bacteria.p__Firmicutes.c__Erysipelotrichia.o__Erysipelotrichales.f__Erysipelotrichaceae.g__Turicibacter.s__Turicibacter_sanguinis	Group	Group	-0.179603	0.8923	85	27	0.840972	0.90799	k__Bacteria.p__Firmicutes.c__Erysipelotrichia.o__Erysipelotrichales.f__Erysipelotrichaceae.g__Turicibacter.s__Turicibacter_sanguinis	0	0.00296	0	0	0	0.00913	0	0	0.02325	0	0.05318	0	0.26193	0.00691	0	0	0	0	0	0.02557	0.04533	0	0	0	0
k__Bacteria|p__Firmicutes|c__Firmicutes_unclassified	0.377158	0.492178	-0.106312	45.2857	40.7674	0.595238	0.488372	0.17457	0.552028	LC <= HC	0.363299	0.541805	3.16221	1.66093	k__Bacteria.p__Firmicutes.c__Firmicutes_unclassified	Group	Group	-0.954454	1.08319	85	47	0.380791	0.512964	k__Bacteria.p__Firmicutes.c__Firmicutes_unclassified	0	0.20842	0	0	0.72637	0	0.10403	0	0	0.0485	0	0	0	0.00843	0	0	0.76418	0.23138	0.22508	0.05117	0.11478	0.13623	2.75414	0.07834	0
k__Bacteria|p__Firmicutes|c__Firmicutes_unclassified|o__Firmicutes_unclassified	0.377158	0.492178	-0.106312	45.2857	40.7674	0.595238	0.488372	0.17457	0.552028	LC <= HC	0.363299	0.541805	3.16221	1.66093	k__Bacteria.p__Firmicutes.c__Firmicutes_unclassified.o__Firmicutes_unclassified	Group	Group	-0.954454	1.08319	85	47	0.380791	0.512964	k__Bacteria.p__Firmicutes.c__Firmicutes_unclassified.o__Firmicutes_unclassified	0	0.20842	0	0	0.72637	0	0.10403	0	0	0.0485	0	0	0	0.00843	0	0	0.76418	0.23138	0.22508	0.05117	0.11478	0.13623	2.75414	0.07834	0
k__Bacteria|p__Firmicutes|c__Firmicutes_unclassified|o__Firmicutes_unclassified|f__Firmicutes_unclassified	0.377158	0.492178	-0.106312	45.2857	40.7674	0.595238	0.488372	0.17457	0.552028	LC <= HC	0.363299	0.541805	3.16221	1.66093	k__Bacteria.p__Firmicutes.c__Firmicutes_unclassified.o__Firmicutes_unclassified.f__Firmicutes_unclassified	Group	Group	-0.954454	1.08319	85	47	0.380791	0.512964	k__Bacteria.p__Firmicutes.c__Firmicutes_unclassified.o__Firmicutes_unclassified.f__Firmicutes_unclassified	0	0.20842	0	0	0.72637	0	0.10403	0	0	0.0485	0	0	0	0.00843	0	0	0.76418	0.23138	0.22508	0.05117	0.11478	0.13623	2.75414	0.07834	0
k__Bacteria|p__Firmicutes|c__Firmicutes_unclassified|o__Firmicutes_unclassified|f__Firmicutes_unclassified|g__Firmicutes_unclassified	0.377158	0.492178	-0.106312	45.2857	40.7674	0.595238	0.488372	0.17457	0.552028	LC <= HC	0.363299	0.541805	3.16221	1.66093	k__Bacteria.p__Firmicutes.c__Firmicutes_unclassified.o__Firmicutes_unclassified.f__Firmicutes_unclassified.g__Firmicutes_unclassified	Group	Group	-0.954454	1.08319	85	47	0.380791	0.512964	k__Bacteria.p__Firmicutes.c__Firmicutes_unclassified.o__Firmicutes_unclassified.f__Firmicutes_unclassified.g__Firmicutes_unclassified	0	0.20842	0	0	0.72637	0	0.10403	0	0	0.0485	0	0	0	0.00843	0	0	0.76418	0.23138	0.22508	0.05117	0.11478	0.13623	2.75414	0.07834	0
k__Bacteria|p__Firmicutes|c__Firmicutes_unclassified|o__Firmicutes_unclassified|f__Firmicutes_unclassified|g__Firmicutes_unclassified|s__Firmicutes_bacterium_CAG_110	0.877523	0.94979	0.0155039	42.6667	43.3256	0.261905	0.255814	0.0195674	0.0407733	HC <= LC	0.0301703	0.258859	2.08374	1.05917	k__Bacteria.p__Firmicutes.c__Firmicutes_unclassified.o__Firmicutes_unclassified.f__Firmicutes_unclassified.g__Firmicutes_unclassified.s__Firmicutes_bacterium_CAG_110	Group	Group	0.364655	0.859294	85	23	0.672397	0.784463	k__Bacteria.p__Firmicutes.c__Firmicutes_unclassified.o__Firmicutes_unclassified.f__Firmicutes_unclassified.g__Firmicutes_unclassified.s__Firmicutes_bacterium_CAG_110	0	0	0	0	0.71837	0	0.01375	0	0	0	0	0	0	0.00843	0	0	0.1652	0	0	0.01671	0.0058	0.07087	0	0.03416	0
k__Bacteria|p__Firmicutes|c__Firmicutes_unclassified|o__Firmicutes_unclassified|f__Firmicutes_unclassified|g__Firmicutes_unclassified|s__Firmicutes_bacterium_CAG_145	0.0491666	0.168153	-0.150609	46.2381	39.8372	0.214286	0.0697674	0.0594043	0.00122047	LC < HC	0.0303124	0.142027	0.0205451	-5.60506	k__Bacteria.p__Firmicutes.c__Firmicutes_unclassified.o__Firmicutes_unclassified.f__Firmicutes_unclassified.g__Firmicutes_unclassified.s__Firmicutes_bacterium_CAG_145	Group	Group	-1.09611	0.513821	85	12	0.0358566	0.0784363	k__Bacteria.p__Firmicutes.c__Firmicutes_unclassified.o__Firmicutes_unclassified.f__Firmicutes_unclassified.g__Firmicutes_unclassified.s__Firmicutes_bacterium_CAG_145	0	0	0	0	0	0	0	0	0	0	0	0	0	0	0	0	0	0.05058	0	0	0.00152	0	0	0	0
k__Bacteria|p__Firmicutes|c__Firmicutes_unclassified|o__Firmicutes_unclassified|f__Firmicutes_unclassified|g__Firmicutes_unclassified|s__Firmicutes_bacterium_CAG_170	0.309037	0.446212	0.0753045	41.381	44.5814	0.0952381	0.162791	0.00588476	0.382642	HC <= LC	0.194263	0.129014	65.0225	6.02287	k__Bacteria.p__Firmicutes.c__Firmicutes_unclassified.o__Firmicutes_unclassified.f__Firmicutes_unclassified.g__Firmicutes_unclassified.s__Firmicutes_bacterium_CAG_170	Group	Group	0.629336	0.440927	85	11	0.157244	0.26001	k__Bacteria.p__Firmicutes.c__Firmicutes_unclassified.o__Firmicutes_unclassified.f__Firmicutes_unclassified.g__Firmicutes_unclassified.s__Firmicutes_bacterium_CAG_170	0	0.18272	0	0	0	0	0.03927	0	0	0	0	0	0	0	0	0	0.503	0	0.17403	0	0	0.00579	0	0	0
[truncated: 298 more rows]
[truncated: 61 more columns]

## Sheet: Tab S4. Permanova
Genus	F.Model	R2	Pvalue		species	F.Model	R2	Pvalue
Group	19.5692	0.188948	0.0001		Group	12.2769	0.127517	0.0001
Age	1.31678	0.015434	0.2086		Age	0.848766	0.0100033	0.6028
Gender	1.09833	0.0129066	0.3289		Gender	0.809375	0.00954346	0.6456
Height	1.42368	0.0166661	0.177		Height	1.18605	0.0139231	0.2559
Weight	1.01841	0.0119787	0.3861		Weight	1.06219	0.0124872	0.3547
[truncated: 21 more rows]

## Sheet: Tab S5. Diversity calculation
ID	Group	Genus_InSimpson	Species_InSimpson	Genus_Simpson	Species_Simpson	Genus_Shannon	Species_Shannon
[truncated: 86 more rows]

[truncated: 4 more sheets: Tab S6. functional pathways, Tab S7. correlation, Tab S8. significant taxa-pathwa, Tab S9. raw reads filtering ]
